# Supplementary material for: Millimeter-scale vertical partitioning of nitrogen cycling in hypersaline mats reveals prominence of genes encoding multi-heme and prismane proteins
Source: ISME J. 2021 Dec 3;16(4):1119–29. doi: 10.1038/s41396-021-01161-z (PMC8940962; doi:10.1038/s41396-021-01161-z)
Supplement: Supplementary file 2 — Supplementary tables for: Millimeter-scale vertical partitioning of nitrogen cycling in hypersaline mats reveals prominence of genes encoding multi-heme and prismane proteins [file 41396_2021_1161_MOESM2_ESM.xlsx]

## Sheet: Table S3
Table S3. Gene-level coverages were summed by KO annotation and normalized to coverage per million, N-CPM.
KO ID	Layer 1 (0-1 mm)	Layer 2 (1-2 mm)	Layer 3 (2-3 mm)	Layer 4 (3-4 mm)	sum	mean	stdev	CoV	Num unique genes	KO name	KO definition
K00261	20804.87	16076.67	20806.97	14503.97	72192.48	18048.12	3248.51	0.18	29	GLUD1_2, gdhA	glutamate dehydrogenase (NAD(P)+)
K00262	21658.6	45952.83	63776.26	69233.95	200621.65	50155.41	21441.77	0.43	80	E1.4.1.4, gdhA	glutamate dehydrogenase (NADP+)
K00265	79627.89	55274.28	31405.78	36717.68	203025.63	50756.41	21798.37	0.43	31	gltB	glutamate synthase (NADPH) large chain
K00266	50927.02	79287.7	91034.37	101780.34	323029.44	80757.36	21905.8	0.27	109	gltD	glutamate synthase (NADPH) small chain
K00366	42320.2	14772.11	8137.47	9072.52	74302.31	18575.58	16099.02	0.87	4	nirA	ferredoxin-nitrite reductase
K00367	36047.93	12337.14	8192.05	8225.34	64802.45	16200.61	13373.91	0.83	2	narB	ferredoxin-nitrate reductase
K00368	0	380.36	1455.44	1251.56	3087.36	771.84	694.37	0.9	2	nirK	nitrite reductase (NO-forming)
K00370	378.05	2277.24	3314.08	3872.05	9841.42	2460.36	1537.45	0.62	4	narG, narZ, nxrA	nitrate reductase / nitrite oxidoreductase, alpha subunit
K00371	0	3245.49	5406.59	4404.18	13056.26	3264.06	2348.38	0.72	6	narH, narY, nxrB	nitrate reductase / nitrite oxidoreductase, beta subunit
K00374	6880.16	26691.03	32760.52	29613.78	95945.48	23986.37	11670.35	0.49	31	narI, narV	nitrate reductase gamma subunit
K00376	8079.49	6476.21	2423.78	1592.25	18571.73	4642.93	3130.61	0.67	6	nosZ	nitrous-oxide reductase
K00459	61210.18	57102.12	46027	47347.25	211686.54	52921.64	7411.39	0.14	71	ncd2, npd	nitronate monooxygenase
K00926	20588.01	61067.67	77725.04	78875.62	238256.34	59564.08	27228.36	0.46	87	arcC	carbamate kinase
K01455	3793.71	2384.02	2080.46	2194.34	10452.52	2613.13	796.95	0.3	6	E3.5.1.49	formamidase
K01501	14492.56	20839.73	28777.6	24179.07	88288.95	22072.24	6010.3	0.27	32	E3.5.5.1	nitrilase
K01673	72794.55	59942.32	59013.72	56198.67	247949.26	61987.32	7378.55	0.12	101	cynT, can	carbonic anhydrase
K01674	10011.88	12682.84	2361.14	2817.07	27872.93	6968.23	5176.16	0.74	8	cah	carbonic anhydrase
K01725	7537.15	4759.17	3403.47	3471.13	19170.92	4792.73	1933.02	0.4	6	cynS	cyanate lyase
K01743	962.42	12664.15	16082	15154.67	44863.25	11215.81	6986.28	0.62	8	E4.2.1.1	carbonic anhydrase
K01915	184417.37	198479.98	214377.43	213355.76	810630.54	202657.63	14165.26	0.07	333	glnA, GLUL	glutamine synthetase
K02305	782.48	222.05	515.72	291.38	1811.63	452.91	252.95	0.56	1	norC	nitric oxide reductase subunit C
K02567	6502.73	11791.8	7271.79	5542.1	31108.42	7777.1	2768.42	0.36	7	napA	nitrate reductase (cytochrome)
K02568	3914.16	5748.75	5276.71	4541.21	19480.82	4870.21	808.16	0.17	5	napB	nitrate reductase (cytochrome), electron transfer subunit
K02575	38649.32	15975.89	11426.75	12422.55	78474.52	19618.63	12836.5	0.65	9	NRT, narK, nrtP, nasA	MFS transporter, NNP family, nitrate/nitrite transporter
K02586	56264.71	28245.01	16420.74	17422.65	118353.11	29588.28	18572.59	0.63	17	nifD	nitrogenase molybdenum-iron protein alpha chain
K02588	54934.12	34454.51	24713.13	24402.64	138504.4	34626.1	14320.52	0.41	22	nifH	nitrogenase iron protein NifH
K02591	60059.2	31260.35	20292.49	21944.06	133556.09	33389.02	18424.04	0.55	21	nifK	nitrogenase molybdenum-iron protein beta chain
K03385	3724.64	7898.25	14417.88	12670.05	38710.82	9677.71	4831.45	0.5	26	nrfA	nitrite reductase (cytochrome c-552)
K04561	747.31	1530.43	2326.71	664.53	5268.97	1317.24	777.89	0.59	6	norB	nitric oxide reductase subunit B
K05601	45804.34	82565.92	98040.88	106650.77	333061.9	83265.48	26888.73	0.32	121	hcp	hydroxylamine reductase
K10535	14319.08	43482.49	48463.68	43311.96	149577.21	37394.3	15567.93	0.42	52	hao	hydroxylamine dehydrogenase
K15371	25306.35	13906.7	11017.37	7619.74	57850.16	14462.54	7672.25	0.53	38	GDH2	glutamate dehydrogenase
K15576	38597.22	17262.99	9927.58	9571.76	75359.56	18839.89	13640.21	0.72	4	nrtA, nasF, cynA	nitrate/nitrite transport system substrate-binding protein
K15577	4120.35	4535.49	2851.83	2383.5	13891.16	3472.79	1019.94	0.29	4	nrtB, nasE, cynB	nitrate/nitrite transport system permease protein
K15578	2350.75	5611.2	3971.48	1898.11	13831.54	3457.89	1689.1	0.49	3	nrtC, nasD	nitrate/nitrite transport system ATP-binding protein
K15864	1106.64	182.08	0	215.31	1504.03	376.01	496.2	1.32	1	nirS	nitrite reductase (NO-forming) / hydroxylamine reductase
K15876	284.55	2633.05	4504.1	4586.48	12008.18	3002.05	2023.82	0.67	12	nrfH	cytochrome c nitrite reductase small subunit

## Sheet: Table S4
Table S4. List of genes involved in the metabolic nitrogen pathway: nitrogen fixation, assimilatory nitrate reduction, dissimilatory nitrate reduction, hydroxylamine dehydrogenase, hydroxylamine reductase and denitrification, across the 4 layers sampled.
		KO name-gene	Nº Unique gene	Layer 1 (0-1 mm)	Layer 2 (1-2 mm)	Layer 3 (2-3 mm)	Layer 4 (3-4 mm)	Total
Nitrogen fixation	K02586	nifD	17	56264.7	28245.0	16420.7	17422.7	118353.1
	K02588	nifH	22	54934.2	34454.5	24713.1	24402.6	138504.4
	K02591	nifK	21	60059.2	31260.4	20292.5	21944.1	133556.1
Assimilatory nitrate reduction	K00366	nirA	4	42320.2	14772.1	8137.5	9072.5	74302.3
	K00367	narB	2	36047.9	12337.1	8192.1	8225.3	64802.5
	K02575	NRT, narK, nrtP, nasA	9	38649.3	15975.9	11426.8	12422.6	78474.5
Dissimilatory nitrate reduction (DNRA)	K15876	nrfH	12	284.6	2633.1	4504.1	4586.5	12008.2
	K03385	nrfA	26	3724.6	7898.3	14417.9	12670.1	38710.8
Hydroxylamine dehydrogenase	K10535	hao	52	14319.1	43482.5	48463.7	43312.0	149577.2
Hydroxylamine reductase	K05601	hcp	121	45804.3	82565.9	98040.0	106650.8	333061.9
Denitrification	K00371	narH. narY. nxrB	6	0.0	3245.5	5406.6	4404.2	13056.3
	K00370	narG, narZ, nxrA	4	378.05	2277.24	3314.08	3872.05	9841.42
	K00374	narI. narV	31	6880.2	26691.0	32760.5	29613.8	95945.5
	K02567	napA	7	6502.7	11791.8	7271.8	5542.1	31108.4
	K02568	napB	5	3914.2	5748.8	5276.7	4541.2	19480.8
	K15864	nirS	1	1106.6	182.1	0.0	215.3	1504.0
	K00368	nirK	2	0.0	380.4	1455.4	1251.6	3087.4
	K04561	norB	6	747.3	1530.4	2326.7	664.5	5269.0
	K02305	norC	1	782.5	222.1	515.7	291.4	1811.6
	K00376	nosZ	6	8079.5	6476.2	2423.8	1592.3	18571.7

## Sheet: Table S5
Table S5. Taxomony related to N gene coverage per million, N-CPM.
gene ID	domain	Phylum	Class	Order	Family	Genus	Species	Layer 1 (0-1 mm)	Layer 2 (1-2 mm)	Layer 3 (2-3 mm)	Layer 4 (3-4 mm)	KO ID	KO name	KO definition	taxid	DNA sequence
50275	Bacteria	Acidobacteria	Blastocatellia	NA	NA	NA	Blastocatellia bacterium	573831692554784	356342857390648	477207826079525	120734334373383	K01673	cynT, can	carbonic anhydrase	2052146	ATGAGTAACAATGATGTAACCATGCCTTCCAGCGAAGAAGCTCTGGCTAGATTAGTAGCCGGTAACGAACGATACGTTAATTCACAGATGGATAACCCCAACCAAACCACTGAGCGGCGTGCCGAATTGCTGGGCGGCCAAAACCCGTTTGCTATCGTTTTGGGCTGCGCCGACTCTCGCGTTCCCCCGGAGGTCATTTTTGACCAGGGGTTGGGTGATTTGTTTGTTATTCGCGTGGCCGGCAATATCATTGACGACGTGGTCCTGGGCAGCATCGAATATGCCGCCGAGCATCTTCACACTCCGCTTATGGTCGTGTTAGGCCATTCCTATTGTGGCGCGGTCGGGGCCACCGTGGCCGGCGGCGACCTGGAAGGTCATCTGCCCAGTTTAGCCACA…
855023	Bacteria	Acidobacteria	Blastocatellia	NA	NA	NA	Blastocatellia bacterium	415516271710586	336408264785906	160203778449871	117673821974025	K01673	cynT, can	carbonic anhydrase	2052146	GTTTTGGGCTGCGCCGACTCTCGCGTTCCCCCGGAGGTCATTTTTGACCAGGGCCTGGGGGATTTGTTTGTCATTCGCGTGGCCGGCAATATTATTGACGATGTGGTGCTGGGCAGCATCGAATATGCCGCCGAGCATCTCCACACCCCGCTTATGGTCGTTTTGGGCCATTCTTACTGTGGGGCGGTCGGGGCTACCGTGGCCGGCGGCGACCTGGAAGGTCATCTGCCCAGTTTAGCCGCAGCGATCCAGCCCGCCGTTGATAGCGTCAAAGATCAAGAGGGCGATTTGGTGGATAATGCTGTGCGGGCCAATGCCAAAATGGTGGCCGAGCAGTTACGATCATCCACGCCGGTGCTATCCACCCTGGTGGAAGCCGGTAGCTTGAAAGTGGTCGCG…
7323	Bacteria	Acidobacteria	NA	NA	NA	NA	Acidobacteria bacterium	175523442443586	17121783096726	168215576858013	534447960084789	K00266	gltD	glutamate synthase (NADPH) small chain	1978231	ATGGCCGAGCATCTTCCCCCCAAGGAACGACGCAAGATCGAGCGGCAGAAGATGCCCGAGCAGGACGCCACCGCCCGGAGCCACAACTTCGAGGAAGTGAACCTGGGCATGACGGCCGCCCTGGCCGTGCGCGAGGCGCAGCGCTGTCTCGACTGCAAGAACCCGAAGTGCGTGATGGGGTGCCCCGTCAACGTCGACATCGGTGGCTTCATCCGCCTGGTGGTCGAGGAGCGCTTCGACGAGGCCGCCAAGGTGATCAAGGGCGACAACTCGCTGCCCGCGATCTGCGGCCGCGTGTGCCCGCAGGAGGAGCAGTGCGAGCAGCTGTGCATCCTGGGCAAGAAGGGCGATCCCGTGGCGATCGGTCACCTCGAGCGCTTCGTCGCCGACTTCGAGCGC…
789185	Bacteria	Acidobacteria	NA	NA	NA	NA	Acidobacteria bacterium	0	0	712555935237654	0	K01915	glnA, GLUL	glutamine synthetase	1978231	ATGACGCAACACAACGACGACTATCAGCACGATATCCGGCCGCTGGTGCGCGCCATCGGCAAACCGCCGGAGGAGTGGCAGCGTGCCGACCTCGTGGACTTCTGCCTTGCCAACGACGTGCGGGTGATCAACTTCCGCTACCCGAGCCTCGACGGCAAGCTGCGCGAGCTGCGCATCCCGGTCAATGACCGCGCCTACCTGGAGCGCATCCTCGCCGCGGGTGAGCGCGTGGACGGCTCAAGCCTGTTCCCCGGCATGTTCGACGCAGGCAGCAGCGACCTCTACGCTGTGCCGGTCTACCGCTGGGCGTTCCTCAACCCCTTCGCCGACGACGAGCTGGACATCGTCTGCCGCTTCGCCAACCATAAGGGCGAGCCAGCATGGCAGACGCCGGACAAC…
824869	Bacteria	Actinobacteria	Actinobacteria	Jiangellales	Jiangellaceae	Jiangella	NA	0	0	319409256623067	404082361637764	K01673	cynT, can	carbonic anhydrase	281472	ATGGAGATTAATGGCGGCATTGGGCCTGATGATGCCCTTTCGATATTAACAGCTGGAAATCAGCGATTTGTTTCGGCAGAGCCATCTTATCCTCATCAGAGTAAGGATTGGCGAGAGAAATTAGAGCACGGGCAGAGTCCAATTGCTCTGGTTCTGACGTGTTCTGATTCAAGAGTCGTGCCTGAATTTATCTTTGATCAGGGTATTGGTGATCTGTATGTGGTTCGAACAGCAGGTCATGTGGTCAATGATTTGATTGTTGGCAGTATGGAATATGCGATTGCTAATCTTGGGATTCCTTTGTTATATGTTTTGGGGCATCACAAGTGTCTTGAAATTGCCTCTTCAGTAATGGTGATTGATCAGTCTGTTCCCTCGGGCAGTTTTACAAATGTTGCC…
815973	Bacteria	Aquificae	NA	NA	NA	NA	NA	0	0	667335482380339	447367426176003	K01915	glnA, GLUL	glutamine synthetase	200783	GACGGAGTTCCTTTTGATGGTTCTTCAGTTAGGGGCTGGAAAGATATCAATGAATCTGATATGAAACTAATTCCAAACCCAGCTTCTAGCTACTTGGATCCCTTTGCTGAGGATTTGATTTTGTGTATGATGTGCAGTGTCTATGATCCTATTAGCGGCGAGCCATACCAAAGAGATTCTAGACAAATTGCTAGCAATGCAGTAGAATATTTAAAATCTTCTGGAATTGGTGATACTGCTTATTTTGGTCCTGAGGCTGAGTTTTTCATTTTTGATAAAATAACTTATTCCAGTGGTCCTAATCATTCAAAATACGAAGTTGATACAGCTGGAGCAGCTTGGAATACCGGTTCTAATCAGGAAGAAATTAACAATCAAAGCAATCTGCCAAATCAAGGC…
807092	Bacteria	Armatimonadetes	Armatimonadia	NA	NA	NA	Armatimonadia bacterium	0	0	868843731750951	285205516800143	K05601	hcp	hydroxylamine reductase	2663015	ATGAACATGTTTTGTTACCAATGCGAACAAACGGCGAAAGGCAGTGGCTGCACCAGGCACGGTGTCTGCGGAAAGGATCCCCGCACGGCAACATTGCAGGATGCGCTTGTGTATATGACCAAGGGAATTGCCCAGTATGCGCATGGGGCGCGAAAATACGGTGCACGCAATCGTGACGCCGATGTCTTTGTGGTTGAAGCGTTATTTACCACCGTGACGAACGTCAATTTTGATGAAGAAACAATTGCGCAACGAGTGCACGAAGGCGAGAAAGTGCGTGACGATGTACGCACAACATACCGC
505184	Bacteria	Bacteroidetes	Flavobacteriia	Flavobacteriales	Flavobacteriaceae	NA	NA	951669984057668	0	0	0	K01673	cynT, can	carbonic anhydrase	49546	GTGCCGGTAGAAACTATATTTGATCAGAGCATAGGCGATGTTTTTGTAACCCGTATTGCCGGTAATGTAGAAAGCAACGATGTAATAGCTAGTATGGAATATGCTACAAAAGTTGCCGGTAGTAAATTGATACTGGTTTTAGGTCATGAAAGTTGTGGTGCAGTAAGTGCGGCCTGTGACAGAGTAAGAATGGGTAACATATCTGAATTAGTAAAAAAAATAGAACCCGCCATGGATGCCAGTACAATTGTAGAAGAGCCGCATAATTCAGGCAATAAAGCATACGTGGATAAAGTTATTTATAACAATGTTAATCTTACCTGTAAGCGCATATATAACAATAGTCAGATTATCAAAAATCTGGTAGATGTAGATGAAGTTAAAATTGCAGGTGGCGTT…
541713	Bacteria	Bacteroidetes	Saprospiria	Saprospirales	Saprospiraceae	NA	Saprospiraceae bacterium	919304771353486	0	179439728701592	121310997534146	K01915	glnA, GLUL	glutamine synthetase	2202734	ATGAGTCTTTCCAGATTCAGTGCGGTTGAAACCATCCTCAACCGACCAAACGGAGAAATGGAGTATGTCGACGCTCCATCCACAAAAATCTCTGACTTTTTCGGTGCCAATGTCTTCAACGATGCCACCATGAAAGAGTATCTGTCCAAGGATGCTTATAAATCGGTGCGCAAGGCGATTGCTTCCGGGGCTAAACTGTCGCGCGAAGATTCCGATGTAGTGGCGGCAGCTATGAAAAAATGGGCGATGGATCGCGGGGCGACCCACTACACCCACTGGTTTCAGCCATTGACTGGCCGTACGGCCGAAAAGCACGACTCCTTCTTTACCATCAACCCGGGTACGGGTGAGGTCATGGAAGAGTTTAGCGGCGATGCTTTGGCGCAGCAAGAACCCGAC…
537147	Bacteria	Bacteroidetes	NA	NA	NA	NA	NA	847326449225369	0	0	0	K01915	glnA, GLUL	glutamine synthetase	976	ATGGCAACAATTCGATTTAATGCACTCAAAGAAACGCTAAACAGAAAGCCTGTAGAGATTACCTCAACCCAACGGAGGTCTGAAATTTTTGCAGAAAATGTTTTTAATGAATCAGCGATGCGTCAATATCTGACGAAAGATTCTTTAAAAAGCGTTCAACAGGCAATTAAGAAAGGGACAAAAATCAAAAGAGAATTAGCCGATCAAATTTCAACCGGTCTTAAAGAATGGGCTATTAAAAAAGGAGCAACCCATTATACACACTGGTTCCAGCCGCTAACAGGATCAACAGCAGAAAAACACGATTCTTTTTTTGAACCTATAGGAGACGGCGAAAGCATTGAAAAATTTAATGGTGAACAATTGGTTCAACAAGAACCGGATGCTTCTAGTTTACCA…
553439	Bacteria	Bacteroidetes	Flavobacteriia	Flavobacteriales	Flavobacteriaceae	NA	NA	788169042172452	235847730883078	0	0	K01673	cynT, can	carbonic anhydrase	49546	ATGTTTAAACATTTAAATAAAGACATACCATCAAGTATAGTCGTATTTTTCGTTGCATTGCCATTGTGTTTAGGTATTGCACTGGCAAGTGAAGCTCCTTTGTTTTCCGGGATTATAGCCGGATTTGTAGGTGGAATAGTCGTAGGTTTAATTAGTAAATCGCCATCAGGAGTTAGTGGTCCCGCCGCAGGTCTTGTAGTAATCGTAGTCAGTGCCATCAACACCCTGGGCGGTTTTGAGGCTTTCTTAGTTGCCGTTGTTTTAGGTGGTGTGATACAGATCATATTAGGGATTTTAAAAGCCGGTATTATAGGTTATTACTTTCCTAATTCAGTTATAAAAGGCATGCTTGCCGGTATAGGAATCATTATATTTTTAAAACAGATTCCGGTCGCCTTT…
225148	Bacteria	Bacteroidetes	NA	NA	NA	NA	Bacteroidetes bacterium	772039201725548	0	0	0	K01915	glnA, GLUL	glutamine synthetase	1898104	ATGAATTCTGGACGAATAGAAGCCATTAACACCATTTTAAAACGCGATAGACGAAAGTTAAGTATTGATGAAGATCATAACGAAAAAATATCTAGCTATTACGGATCCTTAGTTTTCGGCGCGGATGCCATGCATGAATATATGTCGAAAAAGGTATATAATGAGATTAAAGAGTGTGTTGAAAGTGGGAACAAACTTACGCGCGATACGGCTGATGAGGTTGCGACAGCAATGCAATCCTGGGCGATGGACAAAGGGGTAACTCACTACGCACATTGGTTTCAGCCACTCACGGGCAGGACTGCTGAAAAGCACGATTCTTTTTTCACCTTAGACTCCAACCAGGCTATTGAAGAATTCAATGGAAGTGAATTGGCACAGCAAGAGCCCGATGGATCC…
324317	Bacteria	Bacteroidetes	Cytophagia	Cytophagales	NA	NA	NA	735370783659446	103855484992978	0	0	K01915	glnA, GLUL	glutamine synthetase	768507	ATGCAATCCAACAACTTTCGTTTTAGGGCTCTTGAAAAAACGCTTGACCGCAAAGCCGTGCCGGTAAGCCTACCGTCCGACAAGATTTCCAGTTACTTCGGAGAAAATGTGTTTGATAAAGAAACGATGCGGCGGGTACTCTCTGCTGATGTCTACGAAGCAGTCATGATGGCCATCGATAAAGGCGCCAAAATAGAATCGCACGTGGCCGATGCCGTAGCTTCTGCCATGAAGTCATGGGCGATCTCCCGGGGGGTAACGCACTACACCCACTGGTTTCAGCCACTGACGGGTGCGACGGCTGAAAAGCATGACACTTTTTTTGAGCCCGATATCCAGGGAAAACACATGGAAAAATTCAAAGGCTCCGCCCTGGTACAGCAGGAACCCGACGCTTCC…
842458	Bacteria	Bacteroidetes	NA	NA	NA	NA	NA	723154910113539	0	0	0	K01915	glnA, GLUL	glutamine synthetase	976	ATGGCAAAAACTAAGTTAGAGTACATCTGGCTTGACGGGTACTCCCCCACCCAAGGCCTGCGTAGCAAAACCAAGGTCGTAAAAGATTTCAGCGGTAAGCTGGAAGATTGTCCCATGTGGTCTTTCGACGGCAGCTCCACTGAGCAGGCCGAAGGCAGCTCTTCTGACTGTCTGCTGAAGCCGGTAGCCATCTTTCCCGATCCCGACCGCAAAAACGCTTACCTGGTCATGACCGAGGTACTCAGCGCTGACGGTACGCCCCACCCTACCAACGGACGGGCTACCATCGACGATGAAGATGATGATTTCTGGTTTGGCTTCGAGCAGGAGTACTTCCTGTGGAACCCCGAAACCAATAAACCCCTTGGCTTCCCCGAGAATGGTTATCCTGGTCCGCAG…
767059	Bacteria	Bacteroidetes	Saprospiria	Saprospirales	Haliscomenobacteraceae	Phaeodactylibacter	Phaeodactylibacter xiamenensis	694068292017035	0	0	0	K00266	gltD	glutamate synthase (NADPH) small chain	1524460	ATCATCCCTGATTTCAATGATGCAGTGTACGAGGAGGATTGGCAAACAGCCTACGAAATCCTGAGCAGCACCAACAATTTCCCGGAATTTACCGGCCGGATATGCCCGGCGCCCTGCGAGGCAGCCTGCGTACTGGGGATCAACCAACCGCCGGTAGCGATTGAACACATAGAGAACTCCATTGCCGAAGTGGCTTTTGAAAAAGGCTATGTCCGCCCCAAACCCCCTACCCTGCGGACGGGCAAAAGAGTAGCTGTAGTGGGCTCTGGCCCTGCTGGCCTCGCCGCCGCTGCTCAGCTCAACAAAGCAGGGCATTCCGTTACGGTATACGAGCGGAACGACCGCATCGGGGGCCTGCTGCGGTATGGCATCCCCGACTTCAAGCTGGAAAAGTACGTA…
404332	Bacteria	Bacteroidetes	Saprospiria	Saprospirales	Saprospiraceae	NA	Saprospiraceae bacterium	690628793882612	0	0	0	K01915	glnA, GLUL	glutamine synthetase	2202734	GAAAAGCCCTTCGCCGGAGTCAACGGTAGCGGTAAGCACAATAACTGGTCGATGAGCACCAATACCGGCACCAACTTGCTTTCGCCGGGCAAAGAGCCGGGTAAAAACCTGCGGTTTCTGACCTTTTTTGTCAATACGATTCAGGCCGTATACAAATATGCGGACATACTGCGCGCCAGTGTAGCGTCGGCTTCCAATGATCACCGGCTGGGTGCCAACGAAGCACCGCCGGCTATTATCTCCGTCTTTATCGGAGAGACGCTGACCAAGGTGCTCGATGCCATCGAAAACGGCGGCGAAGTGACGGCCGATACGGTAGAGGAAGCCCTCGACCTGCTGAGTAAAATTCCGAATCTGGAAAAAGACAATACTGACCGTAACCGGACCTCGCCTTTTGCC…
800518	Bacteria	Bacteroidetes	Cytophagia	Cytophagales	Fulvivirgaceae	Fulvivirga	Fulvivirga sp. M361	656096106703762	23057092015032	0	0	K00376	nosZ	nitrous-oxide reductase	2594266	TATTATCACAACCTCATGGATGAAGGCTCGGGCATTGCGGAGTCGAAGGAAATGACAACGACGACCATTCTTGACCCCGCAGACTGCCCGGGCATGGTATATTTCATCCCGGTGCCTAAATCGCCGCACGGTTGTGATGTAGACCCTACGGGCGAATACATTGTGGGCAATGGCAAACTCTCTGCCGATATGTCGATTTATTCCTTTGATAAGTTGATGGCGGCTATCGAAAACGAGGATTTTGCCGGCGATATTGATGGCATCCCCATTATCAACTATGAGTCTGGCCTGCACGGTATCCTGAAAAAACCGGGTTTAGGGCCCTTGCATACCGAGTTTGACGGCAAGGGTAATGCCTACACCACCTTCTTTATTTCCTCGGAAGTGGTGAAATGGGAT…
797235	Bacteria	Bacteroidetes	Saprospiria	Saprospirales	Saprospiraceae	NA	Saprospiraceae bacterium	644522229977431	0	0	0	K00376	nosZ	nitrous-oxide reductase	2202734	ATGAAAAACACGATTCTTAAAACCACCCTGGCGTTTTTTACTGCAGCTTTGCTATTTAGCAGCTGCGGGCAGAAAGACGTCGGCAGCGTAGTAGAAGGCGATGCGGCACAGCAGGCCTATGTCGCACCCGGTGAGTACGACGAATTTTACGCTTTTATGTCCGGCGGGTACAGTGGGCAAATCACGGCCTACGGCTTACCATCCGGGCGGCTGCTTAAAGAAGTGCCCGTATTTTCCAAATACCCGGAGAACGGCTACGGCTACAGCGAGGAGACCAAAGCGTTTTTCCAGACCTCATACGGAGAAGTACCCTGGGACGACTCCCACCACATTGAGCTTTCTCAGACGAATGGTGAATTCGACGGCCGCTGGCTTTTTGTCAACGGCAATAATACCCCG…
359784	Bacteria	Bacteroidetes	Saprospiria	Saprospirales	Haliscomenobacteraceae	Phaeodactylibacter	NA	617823958472814	0	0	0	K01915	glnA, GLUL	glutamine synthetase	1564515	TCTATGAGTCTTTCCAGATTTCAAGCTCTTGATACGATCCTTAATCGGTCCGGGTTTGAGTTGGAGTACGTTGACGTACCCGATCCAAAGATTTCCAACTTCTTCGGCTGCAATGTTTTTAATGAAGCCTCGATGAAGGAGTACATGACAGAAGAAGCCTTTAGCAACGTAAAGCTAGCCATTGAGTCCGGGGCCAAGTTGTCCCGTGAAGATGCCGATATCGTTGCGGATGCGATGAAGCGTTGGGCCCTCGACCGGGGCGCAACGCACTACACGCACTGGTTTCAGCCGCTGACTGGGCGCACAGCCGAAAAGCACGATTCCTTCTTTACCCTGCGCCCCGATGGCGAGGTGGTGGAAGAATTTACTGGCAGCACCCTGGTGCAGCAGGAACCAGAC…
491167	Bacteria	Bacteroidetes	Cytophagia	Cytophagales	NA	NA	NA	598362835543473	0	0	0	K00261	GLUD1_2, gdhA	glutamate dehydrogenase (NAD(P)+)	768507	ATGAGTGACTACAGCTTTTTTGATGATGTCTGCAGCTACGTAGACAAGGCCGCCAAATTTACAGAACACCCTATCGGGCTCATTGAGCAGATCAAAGCCTGTAACAGTGTCTATAAGTTTAACTTCCCGATTCGCATGGACGAAGGGGGCTACCAGGTTATTACTGCGTGGCGCGTGCAGCATTCACACCACCGACTGCCGGTAAAGGGCGGTATTCGCTACAGCAGTAGTGTAAACGAGGATGAGGTGATGGCACTTGCTTCGCTCATGACCTTTAAATGTGCCCTGGTAGATGTACCTTTCGGAGGGGCCAAAGGAGGGGTATGCATTAATGCTAAAGACTACAAAGTGCATGAACTGGAGTCTATCACCCGCCGCTATACCTCAGAATTGATCAAG…
581034	Bacteria	Bacteroidetes	Saprospiria	Saprospirales	Haliscomenobacteraceae	Phaeodactylibacter	Phaeodactylibacter xiamenensis	509493631239079	0	0	0	K01915	glnA, GLUL	glutamine synthetase	1524460	ATGTCGAAATCAAAACTCGAGTACATTTGGCTGGACGGCGCTGTGCCTACGCAGGGACTGCGTTCCAAAACGAAGATTGTTAAAAATTTCAGCGGGGAGCTGAGCGATTGCCCGATGTGGTCATTCGACGGCAGCTCTACGAATCAGGCAGAAGGCGGTTCTTCCGACTGTATTCTCAAGCCGGTTGCTATTTATCCGGACCCCGACCGCCGGGCGGGCTTCCTGGTCATGTCCGAGGTGCTGAATGCCGATGGCACGCCCCACGAGACGAATGGCCGGGCAACGATTAATGACGATGATGCCGATTTTTGGTTTGGCTTCGAACAGGAATACTTTCTTTGGGACCTGGAAACGCAAAAACCACTGGGCTTTCCCGCCAACGGCTATCCACGCCCGCAG…
604087	Bacteria	Bacteroidetes	NA	NA	NA	NA	NA	436403516972431	622226995628024	0	0	K01673	cynT, can	carbonic anhydrase	976	TTGCTTGCCCGTGTACCGGAAAACCGGCAGATTCGTTCTATGAAGGAATCCTATACACGCCTGCTCGAAAATAACAAAAAGTGGGTCGAAGGTATTCTGGCTGAGGACAAAGAGTACTTTCACCGGTTGTCTTCTGTTCAAAAGCCGGAATTCATGTGGATCGGCTGCAGTGATTCAAGGGTTCCGCCTACTGATATTACAGGCACCACTCCGGGCGAAATATTCGTGCACCGAAATATCGCGAATATGGTCGTGCATACTGACCTCAACCTTATGAGTGTGATGCAGTACGCAATTGAGGTTCTAAAAATTAAGCATATTATCGTCTGCGGGCATTACGGCTGTGGCGGTATAAAACATGCCATGATGCAGGATGACTTCGGGCTTATTAACAAATGG…
623737	Bacteria	Bacteroidetes	Saprospiria	Saprospirales	NA	NA	NA	369541988901611	0	0	0	K00261	GLUD1_2, gdhA	glutamate dehydrogenase (NAD(P)+)	1936988	GTTTGTAACTCTGTTTACGAGATCAAATTCCCCGTACAGATCAATGGAGAGTATAAGGTGATTGAGGCTTACAGGGTACAGCATTCTCATCACAGAATGCCCACAAAGGGCGGTATTCGTTTCAGCAGCAACGTCAATCAAGACGAGGTGATGGCACTTGCCGCTCTCATGACCTACAAATGCGCCATCGTTGATGTCCCTTTTGGCGGAGCAAAGGGTGGGGTAAGAATCAATCCCTTCGGACTGGATGAATTAAGCTTGCAATCCATTACAAGACGGTACACCACGGAATTGATTCGAAAGAAATTCATTGGACCTGGTATTGACGTGCCGGCTCCGGACTACGGTACAGGAGAACGAGAAATGGCATGGATACTCGATACCTACCAGGCCTTCCAC…
313225	Bacteria	Bacteroidetes	NA	NA	NA	NA	NA	350424993952606	107595990167463	0	0	K01915	glnA, GLUL	glutamine synthetase	976	ATGAGTAAAGCAAAACTGGAATACATCTGGCTTGATGGTTACAAACCCACACAGCTGCTTAGAAGTAAGACACTGATTGTTGATGGTTTCGATGGGAAGCTGGAAAACGCACCCGAGTGGTATTTTGATGGCTCTTCCACAGAACAGGCGGAAGGAGGGTCCTCCGACTGCATCATCAGGCCTGTGAAGGTGATCCCGGATCCGCAAAGAAAAAACGGATACCTGGTTATGACCGAGGTTCTAAATCCGGACAAAACGCCCCATGCATCCAATGGGCGTGCTACCATCGATGATGATGACGACGATTTCTGGTTCGGGTTCGAGCAAGAATACGTCCTGTGGGATTTAAACACCCATTCCCCTTACGGGTTTCCTGCTCCCGGGTACTACCCTGCACCC…
505205	Bacteria	Bacteroidetes	Bacteroidia	Marinilabiliales	NA	NA	Marinilabiliales bacterium	344365973455184	344233145670121	0	16231097770127	K00459	ncd2, npd	nitronate monooxygenase	2053303	GATGTGGTTGGTATTACCAGGGATCTGGGCAAGGAGCATAAAAAAGAAATCCCTGTTATTGCTGGTGGTGGAATTATGACCGGCAAGGATATAAAAGAGATTCTTGATTTAGGTGCATCGGCAGTGCAAATGGGTACCAGCTTTATTGCAACCAGGGAGTGTGATGCTTCAGAAGAGTTTAAGCAAGCATTGATTGATGCAGGACCAGATGATATTAAGATAATTAAAAGTCCGGTTGGACTCCCTGGAAGAGCAATTGGAAATGATTTTTTGAAGGCAGCTGACAGGGGTGAAAAGCAACCCAGAACCTGTAAGCATAACTGTATCAGATCCTGTAATCCTAAGAATATAAAATATTGCATTGCTGAAGCATTATTGTCTGCTTACAAGGGCAAATTC…
412248	Bacteria	Bacteroidetes	Saprospiria	Saprospirales	Haliscomenobacteraceae	Phaeodactylibacter	NA	343639375184735	11493565544498	509679331902336	526686129823475	K01915	glnA, GLUL	glutamine synthetase	1564515	ATGAGTCTTTCAAGATTTCAAGCCCTGGACACCATACTGAACCGTTCAGGCTTTGACCTGGAGTACGTGGACGTACCCGACAACAAGATTTCCAGCTTCTTCGGCTGCAACGTATTTAATGACGACTCCATGAAGGAGTACATGACGGAAGAAGCTTACAACAACGTCAAGCTGGCTATCGAGTCAGGGGCCAAGCTGTCGCGCGAGGATGCCGATGTCGTCGCCGATGCGATGAAGCGCTGGGCACTTGACCACGGCGCGACCCACTACACCCACTGGTTCCAGCCGCTGACCGGCCGCACGGCGGAGAAGCACGACTCGTTCTTCACGCTTCGCCCCGACGGCGAGATACTGGAGGAGTTCGACGGTGACACGCTGGTACAGCAGGAGCCAGACGGC…
850890	Bacteria	Bacteroidetes	NA	NA	NA	NA	NA	341050253915442	684709362704054	0	0	K00262	E1.4.1.4, gdhA	glutamate dehydrogenase (NADP+)	976	ATGAGTACAACTACAGCAGATCAACATCAATCAGAAATTAAAGCCTTTATGGAAAGCGTGGCCGAAAAAAATGGCCATGAAACTGAATTCCTACAGGCGGTAGAAGAAGTGGCAGAAACGGTAATCCCGTATATTGCCGACCATCCAAAATATAAAGAGAACCAAATCCTGGAAAGAGTAGTGGAGCCAGAGCGGATAATTACCTTCAGGGTGCCCTGGTTAGATGATGAAGGAAAAATTCAGGTAAACAGGGGATACCGGGTGGAATTCAACTCTGCCATCGGACCCTACAAAGGAGGTTTGCGTTTTCACCCTTCGGTAAACCTTTCCATCTTGAAGTTTTTAGGCTTTGAGCAGATTTTTAAAAACTCCTTAACCACTTTACCAATGGGTGGTGGA…
82261	Bacteria	Bacteroidetes	NA	NA	NA	NA	Bacteroidetes bacterium	313330278682495	143349353269394	590309057208561	879873762227501	K00261	GLUD1_2, gdhA	glutamate dehydrogenase (NAD(P)+)	1898104	ATGACGATGATTGATCTCGAACCAAAATCGCAGACGAGCTTTTATCAAAGTGTCCAAAACTATTTTGACAAAGCCGCTCAGCACACCGGGCTGCATAGAGGCCTGCTCGACCAAATCAAAGAATGCAACGCCGTATACCAAGTCCGCTTTCCAGTTAAGGTGGGCAATGAGTACAAAGTAATCGAGGCTTACCGGGTACAGCACAGCCACCACCGTACACCGACTAAAGGCGGCATCCGCTACAGTAATCATGTCAATCAGGAAGAAGTAATGGCTTTGGCCACGCTCATGACGTACAAGTGTGCGATCGTAGATGTGCCTTTCGGTGGCGCCAAGGGCGGGGTGAAGATCAACCCGTGGGAGTTTACGCCTACGCAGCTGGAGAAGATTACCCGCCGT…
271233	Bacteria	Bacteroidetes	NA	NA	NA	NA	Bacteroidetes bacterium	311982498242984	442803763713857	517578987071069	298930877103306	K02591	nifK	nitrogenase molybdenum-iron protein beta chain	1898104	ATGTTACTTCGACATACACCAAAAGAAATCACCGATAGAAAAGCACTCACAGTGAACCCGGCAAAAACCTGCCAGCCCGTAGGTGCGATGTATGCAGCATTGGGTATTCACGGATGCCTGCCTCACAGCCACGGTTCACAAGGATGTTGCTCCTATCACCGCAGCGCTCTCACCAAACACTACAAGGAACCAATCATGGCAGCAACAAGTTCGTTTACAGAAGGATCATCTGTCTTTGGAGGCCAGGCCAACCTGCTCACAGCAATAAACAACATCTTTTCCATATATGAACCGGATGTTATCGCTGTCCATTCCACCTGTCTTTCCGAAACCATTGGTGATGATTTAAAACAAATCATTGAAAAAGCAAAAGAAGATGGAAAGGTCCCCCTGGGAAAG…
643764	Bacteria	Bacteroidetes	NA	NA	NA	NA	Bacteroidetes bacterium	308351605783641	485389067762522	0	0	K01673	cynT, can	carbonic anhydrase	1898104	ATGGCGGATATGAGTTTCACCTCGGATATTTTCGAAAAGAACAAAGGCTGGCTTGAGGACCGCTTGCAGGAAGATGCGCATTATTTTGACAAGCTGGCACAAGGACAAAAGCCGGAAATTCTTTGGATTGGTTGTGCCGATAGCCGCGTGCCCTCGGCCACCATTACCGGCACTTCGCCCGGCGAAATTTTTGTGCATCGCAATATAGCGAACCTGGTGGTTCACACGGATCTCAACCTCATGAGCGTTTTATCCTATGCCGTCAATCAACTGAAGGTGCCGCATATCGTCGTTTGCGGCCACTATGGCTGCGGCGGCGTGTCCGCAGCAATGGGAAAAGATGACCTCGGCATGCTCAATCGTTGGATCTTGAACATCCGGGATGTGTATCGCTTGCAC…
90922	Bacteria	Bacteroidetes	Flavobacteriia	Flavobacteriales	Flavobacteriaceae	NA	NA	304426160145291	181718475775495	0	0	K00266	gltD	glutamate synthase (NADPH) small chain	49546	ATGGGACAACATGATGGATTTATGAAATATGACAGGGAACTGCCTAAAGCCAGACCTGCAAAAGAACGCATTAAAGATTTTAAAGAAATTTATAAAGATTTTCCTATTGATAAAACTAAAACACAAGCTGCCAGGTGTATGGATTGTGGCATCCCGTTTTGTCATTCGGGTTGTCCTTTGGGAAATATCATTCCAGAATTTAACGAAGCGGTTCATAACAACAATTGGGAAGACGCAACTTCAATTTTGTATTCTACTAATAATTTTCCTGAATTTACAGGTCGTATCTGCCCTGCTCCTTGTGAGGCGAGTTGTGTCTTAGGCATTAATAAACCACCAGTAGCTATCGAGCATATTGAAAAAACCATAGCTGAGAAAGCTCACGAATTAGGCTTTATA…
792616	Bacteria	Bacteroidetes	Bacteroidia	NA	NA	NA	NA	297084863084189	247359285929496	0	322606220925208	K03385	nrfA	nitrite reductase (cytochrome c-552)	200643	ATGAAACCTATCCGCGAACAAATTCAAGAAAAACCCTGGTTAGCATGGACTCTTTTCCTTGCCACGGTGGTGGTTGTATTTTTACTTGGTCTGTTGGCTTCTTCAGTGCTGGAAAGGCGCACAGAGGCCACCTTTGCCTATACACCCGAGGTGGCGCCATCGCAGTTCGACCCCAGAAACGACGTTTGGGGAGAATATTTTCCAAGGGAGTACAATTCTTACATGCAAACCAAAGATACTTCACTCAGAACCAAATACGGAGGATCAGCGCTTATTGATATGCTTGAAGAAGATCCAAGAATGGTTGTGCTATGGGCAGGATATGGTTTCTCAAAAGATTACACGCAGGGACGCGGCCATTACTATGCTATCGAAGATATGCATGAAACCTTGCGTACC…
65199	Bacteria	Bacteroidetes	NA	NA	NA	NA	Bacteroidetes bacterium	292437485217169	11260097032324	550187732765958	456379900986156	K00265	gltB	glutamate synthase (NADPH) large chain	1898104	ATGTATATGAGTGAACCTCAGCAACAAGGGCTGTATACGCCTCAGCTTGAAAGTGATGCTTGTGGGACAGGCCTTATCGCCAATTTGAATGGCAAAAAGTCTCACCAACTCATCGAAGACGCCTTGCGCATGCTCACCAACATGGAGCACCGAGGGGCTTGTGGCTACGAGCCGAACACCGGCGATGGCGCAGGTATATTGATTCAGACACCGCACGAGTTCTTCCAGAAGAAATGCCGGGAGCAGGGATTTGAGTTGCCCGAGTTCGGCGCGTACGGAGTTGGCGTAGTTTTCTTCCCCGCCGACCGCAACTTGCGCCGGCAGTGCCGGGTACTGTTTGATGATTACATCGATGAAATGGGCTTTGAGCTGTTGGGCTACCGGAAAATCCCCACCGAT…
319485	Bacteria	Bacteroidetes	NA	NA	NA	NA	Bacteroidetes bacterium	291435380441932	0	0	390398088472743	K01915	glnA, GLUL	glutamine synthetase	1898104	ATGAGTAACAGAAGATTTTCAGCATTACAGGAATCATTTAACCACACTCCTGTTAACACAGAAATTCCCTCAAAAGTATCAGACTTTTACGGGGTAAATGTTTTTTCGGATCGTGCCATGCGCGAATATCTGCCCGATGATGTTTACAAAAGCATTAGCGACAACATTGATAAATCAGAAAGGGTAGATAAAAAAATTGCCGATCAGGTGGCATCTGCCATGCGGGCATGGGCAATTAGTAAAGGCGCAACTCATTACACTCATTGGTTTCAACCATTAACCGGAGCTACTGCTGAGAAACACGATGCATTTTTCAATCCCACAAGCGACAGCCGCTCTATTGAAAAATTTGATGGTGGTCAACTGGTTCAGCAAGAACCCGATGCAAGTAGTTTGCCC…
28667	Bacteria	Bacteroidetes	NA	NA	NA	NA	Bacteroidetes bacterium	289210765684193	0	0	0	K01915	glnA, GLUL	glutamine synthetase	1898104	ATGAACGCTCGTCATCACGTCCTAGCCCGCCTGCATCATCAGCTTCGCATCGATCCGCTGGAGCGCCGCCGCCCCGGTGAGGTCTTCGGAGAATTGGTCTTCAATGAGCGCATGATGCGCCACTACCTCTCCAAGGACGTGTACGACGCCCTGCGCGAAAGCATCGACGAGCGCCGCACCCTGCCCCGGCGCTTGGCTGGTCCCGCTGCCAATGCCATCAAAGCCTGGGCCCTGGACCGAGGCGCGACTCATTTCACCCACTGGTTTCAACCTCTGACCGGGCGCACGGCTGAGAAGCACGACTCTTTCCTCGAAATCGTGGATGGCCAACCCATGGAGCGCTTTTCGGGCGATGAACTGGTGCAGCAGGAGCCTGATGCCTCTTCCTTCCCCAGCGGA…
34491	Bacteria	Bacteroidetes	NA	NA	NA	NA	NA	284612833566348	530280808615264	0	0	K01915	glnA, GLUL	glutamine synthetase	976	ATGGCAACATTAAGATTCAATGCATTAAAAGAAACTTACAAAAGAAAACCGGTTCATATTGAAGAATCCACAAGACGTTCTGAAATATTTGGTTTAAATGTATTTAACCAGCAAGCGATGCGTCAATATTTAACCAAAAGTTGTCTGGAAGGAATTAATAATGCCACAAAAAAAGGGACTAAAATTGACAGACAACTTGCTGAACATATTTCAGCCGGTATGAAAGACTGGGCGATATCAAAAGGTGCGACCCATTATACACATTGGTTTCAGCCCTTAACCGGATCAACAGCAGAAAAGCATGATGCCTTTTTTGAAACTTTAGGCGATTCCGGTGAGTCAATCGAAAAGTTTAGTGGAAGTCAATTAGTTCAACAGGAACCAGACGCCTCCAGTTTA…
516015	Bacteria	Bacteroidetes	NA	NA	NA	NA	NA	284554753212611	534959430394362	512646729263436	465899030047047	K15876	nrfH	cytochrome c nitrite reductase small subunit	976	TTGAATAATCCAATTAAATATTTGATTCCTCCTCCCAATTGGAGAACCCCTGTAATTATTTTGCTGGGAATTTTTGCCGGTCTTTTTATTTACCTCATGTACATCTCCAATGCGTTTTCCTACTTATCTGATGATCCGGAAGCATGCGTAAACTGCCACATCATGGCGCCACAGTATGCTACATGGTATCACAGTTCGCACAGGGAGATTACGAATTGCAACGCCTGTCATGTACCACAGGACAATGTATTTCGTAAGTACTATTTTAAGGCAAAGGATGGTTTGCGTCATGCTACTATTTTTACCCTACGAAATGAACCACAGGTCATCTTTATTAAAGAAGAAGGGAAGCATGCTGTTCAGAATAATTGCGTGCGTTGCCACAGCGATCTAATTTCC…
35471	Bacteria	Bacteroidetes	NA	NA	NA	NA	NA	278583549563165	421783304433316	0	0	K00262	E1.4.1.4, gdhA	glutamate dehydrogenase (NADP+)	976	ATGAAAGATAAAATTGAAAAATTTGTAAAATCAGTTGAAAAACGCAATCCGAATGAGCCGGAGTTTATACAGGCTGTACAGGAAGTTGCAGAAGCTGTAATACCGTTTGAAAATGAAAATACCCAGTATAAAGGTCATAAGTTACTTACGCGCATGACAGAACCAGAACGGGTAATCATGTTTAGAGTGAGTTGGTTAGATGATAATAATAAAGTGCGTGTAAATAAAGGCTATCGTGTTCAAATGAGTTCTGCTATTGGGCCATACAAAGGCGGTTTAAGATTTCATCCGACGGTTAACCTTAGTGTGCTTAAATTTTTAGCCTTTGAACAAGTTTTTAAAAACAGCTTAACTACACTGCCACTTGGTGGCGGGAAAGGAGGCTCAGATTTTAACCCC…
74116	Bacteria	Bacteroidetes	NA	NA	NA	NA	Bacteroidetes bacterium	268079941155068	0	0	0	K00261	GLUD1_2, gdhA	glutamate dehydrogenase (NAD(P)+)	1898104	ATGAAAGGTTACAGCTTATTTCAGGACGTATGCAGCTTCGTAGATGACGCTGCGCGCTACACCGAGCACCATCCCGGCCTGATCGACCAGATCAAGCAGCCCAACGTCATCCTCAAAGTCAACTTTCCCATCCGCCGCGACGACGGGAGCTACCAGGTGATCGAAGCCTACCGGGTGCAGCATTCTCACCACAAGCTCCCCGTCAAAGGAGGGCTGCGCTTCAGCTTGCAAGTCTCTGAAGACGAGGTGGCGGGCCTGGCTGCCCTCATGACCTACAAGTGCGCCGTGGTCGATGTGCCATTCGGAGGGGCTAAAGGCGGCATTCGCATTCGCCGAGCCGATTACTCCGAAGCCGAGCGCGAAAAAATCACCCGCCGTTATGCCTATGAATTGATCAGC…
708708	Bacteria	Bacteroidetes	NA	NA	NA	NA	NA	266358561370405	252237954333281	0	336335180960944	K01673	cynT, can	carbonic anhydrase	976	ATGCAAACGCAAAACGAGGAAACAAGCGCCCCTGCAGAAGAAACAATGGTAAGTGATGTGATCACTCAGGAAGATCAGGCTGCACTTACACCAGATGCAGTAATTGCTATGTTGAAAGAAGGTAACCAACGTTATGTAAATAACGATATTACCAACTTTGATCTTAGTGCTCAGGTTTCAGCAACTGCAAGTGGTCAGTTTCCTGAAGCAATCGTTCTTTCTTGCGTTGACAGTCGCGTACCTGTTGAATATGTTTTCGACAGAAGCGTAGGTGACATGTTTGTTGCAAGAGTTGCCGGTAATTTTGTAAATGAAGACATTCTTGGTAGTATGGAATTTGCTACTAAAGTTTCCGGATCAAAAGTTGTTTTGGTACTCGGACATGAGAGTTGTGGTGCT…
111397	Bacteria	Bacteroidetes	NA	NA	NA	NA	NA	265522958452989	0	0	0	K00266	gltD	glutamate synthase (NADPH) small chain	976	ATGGGAAAACCCACCGGTTTCATCGAATATGACCGCGAGCTGCCCAAGAGCAAGGCTCCGGATCTGCGTAAGCAGGAATTCAAGGAGTTTTACGAGCCATTTGGCGAGGACAAGACCCGTCAGCAGGCCGCGCGCTGCATGGACTGCGGCGTGCCCTTCTGCCACCACGGCTGTCCGTTGGGGAACAACATCCCCGAGTTCAATGACGCGGTGTATGAGGAAGACTGGGAGCGCGCTTTCGAAGTGCTAGCGGCCACCAACAACTTCCCTGAGTTCACCGGCCGGATCTGCCCGGCTCCCTGCGAGGGGAGCTGCGTACTTGGCATCAACAAGCCACCTGTGGCCATCGAGCACATCGAGAAGAGCATCGCCGAGAAGGCGTTCAAGCTCAACCTGATT…
271234	Bacteria	Bacteroidetes	NA	NA	NA	NA	Bacteroidetes bacterium	263413794304058	271065961759158	487501686389747	406540099482838	K02586	nifD	nitrogenase molybdenum-iron protein alpha chain	1898104	ATGTCAGAACACAAAAAAATTCAATTACCCGATCCTACAGAATTAAAAGAGGAAATTCTGGCCAAATATCCGAATAAGGTGGCCAAGAAACGAAACAAATCAATGGTTATCAATGATCCTGAAGTGATTGGTGAAATACAATCAAATGTCAGGACCATACCGGGCATCATCACCCAACGCGGATGTTGCTATGCAGGATGTAAAGGTGTGGTTTTAGGACCGACAAGAGATATCGTCAACCTTGTACACGGCCCTATTGGCTGTGCATATTATGCCTGGCTTACCCGCCGAAACCAGACAGATCCGGGTCCGGATGGTGAAAACTATATGAACTATACTTTCTCTACCGATATGCAAGATTCGAACATTGTTTTTGGTGGCGAGAAAAAACTGGAAGAA…
344634	Bacteria	Bacteroidetes	NA	NA	NA	NA	NA	257720307018257	132948887641317	450062465905982	328238904826113	K01915	glnA, GLUL	glutamine synthetase	37452	ATGGAAAATTTCAGATTTAAGACCCTGGAAATAGTATTATCAAGAAAAATTAAGAAGAATGACTTTCCCTCGGATAAGATCTCAGATTACTATGGTGAGATGACCTTCAACCGGAAGGTAATGCGCGAATACCTGCCGAAGGAGGCTTATGGGATGGTGATCGATTCTATTGAAAAGGGAATAAGGATACAGCGCAAGATAGCCGACCAGGTGGCTGCCTCCATGAAATCGTGGGCCATAAACAAAGGGGCCACCCATTATACTCACTGGTTCCATCCTCTTACCGGGGCAACTGCCGAAAAGCACGATGCTTTCATAATACCTGAGGACGAAGGGGCAGCCATAGAGAATTTCAACGCCGACCAGCTTGTCCAGCAGGAACCCGATGCCTCGAGCTTC…
79650	Bacteria	Bacteroidetes	Saprospiria	Saprospirales	Saprospiraceae	NA	Saprospiraceae bacterium	243119481627223	618336853761246	539217882575735	266120292331921	K01673	cynT, can	carbonic anhydrase	2202734	TTGGGGAGTCTGGGATTTGCTTGTAAGCTGGCGGGCTCAAAACTCATCGTAATTATGGGGCATACCCCATGCGGCGCGGTGAAAGGGGCCTATGACCATGCAAAGCTGGGCAACCTTACCGGAATGGTAGATAAAATCACCCCCGCATTGGATGAGGTTCCAACAGAAGAAGGAGTAGACAGAAGTTCTAAGAACTTAGATTTTGTAAATAAGATCGCCGTTGAGAATGTCCACCTTACCATAGAAAAATTAAAATCAGACAGCCCGATTTTAAATGACAAGATAGAGTTGGGAGAGATCAAAGTGGTCGGAGCGATGTATTACGGCGAGGCGGGCAAGGTGACATTTTTGTAA
131258	Bacteria	Bacteroidetes	NA	NA	NA	NA	NA	237205894020446	426830938010701	345865889614258	340612013956102	K01915	glnA, GLUL	glutamine synthetase	37452	ATGGCAAGTATAAGATTTAAAGCATTGGAGGATGTTATTGACAGACAGCCTGTCGTTGTGCATGCACCAGGTAAACTCACATCCGATTATTTTGGTATGAATGTTTTCGATAACAGAAAGATGGAAAAATATCTTTCCAAAGAAGCCTACAGCCACGTTATTGAAGCAATTGAGAAGGGTACCCAGATTGACAGAAAAATTGCGGATCAGGTTGCCACAGGCATGAAAGCATGGGCTATGGAAATGGGAGCCACGCATTACACTCACTGGTTTCAACCATTGACAGAAGGAACGGCTGAAAAGCATGATGCATTTATTGAAAACGGTGATTTTGGAATAGTCATTGAAAAATTTTCGGGAAAACTGCTTGCCCAACAGGAACCGGATGCATCCAGTTTT…
81043	Bacteria	Bacteroidetes	NA	NA	NA	NA	NA	232784203988771	925087612475983	375441864251076	511473704221056	K00261	GLUD1_2, gdhA	glutamate dehydrogenase (NAD(P)+)	976	ATGATTGATCTCGAACCAAAATCACAAACCAGCTTTTACGAGAGCGTTCAGAGCTACTTTGACAAAGCTGCCCATCACACTGGGTTACACAAAGGTTTGCTGGATCAGATCCGGGAGTGCAATGCCGTCTACCAGATCCGATTCCCCGTCAAGCTGGGCAACGAATACAAGGTCATCGAGGCTTATCGGGTACAGCACAGCCACCACCGCACCCCCACCAAGGGCGGTATACGCTACAGCAATCACGTCAATCAGGAAGAGGTAATGGCTCTGGCCACCCTGATGACTTACAAGTGTGCTATCGTAGATGTGCCCTTCGGCGGCGCGAAGGGAGGCGTAAAGGTCAACCCCTGGGAATTCACCCCTACCCAACTGGAAAAAATCACTCGCCGCTATACT…
106216	Bacteria	Bacteroidetes	NA	NA	NA	NA	NA	224957636798642	740089428735999	482664665216035	385757928335467	K00265	gltB	glutamate synthase (NADPH) large chain	976	ATGGAGCATCGTGGTGCTTGTGGCTACGAGCCCAATACCGGCGACGGTGCGGGGATCATTTTACAAACACCCCACGAATTTCTCGCTCGGGCCTGCGAAGAACTGGGCTTTTCCTTACCTGGGTTTGGCACCTATGGCATTGGGGTCGTGTTTTTTCCGGCCGACCGCAACCTGCGCCGTCAGTGCCGGGTGTTGTTCGACGACTATATTGATGAGCTGGGCTTTGAGCGGCTGGGATACCGGGAAGTTCCTACCGATAATCAAGGCTTGGGGGCATCCGCAGTGGCTGTGGAACCGCATATGGAGCAGGTCTTCGTGAAGCCAGTGGAAGAAATGAGCCGCCCAGCGTTGGAGCGCCGCCTGTATGTGCTGCGCAAATTTTCCACCCACTCTATCCAC…
461499	Bacteria	Bacteroidetes	NA	NA	NA	NA	Bacteroidetes bacterium	222469255943197	0	0	303297326523069	K00926	arcC	carbamate kinase	1898104	ATGAAAAAATTATCGGTTATTGCATTCGGAGGTAATGCATTATTAAGAGGCGACCAGGTAGGAACCATCGATGAGCAGGAACAGAATGTTTACGATACATGCGAACACCTGGTGGAAATGGTCAAGAAGGATGACAATATAGTTATTGCTCACGGCAATGGTCCTCAGGTAGGAAATGTATTGTTGCAACACGATGCAGGCAATAAATTATATGGATTGCCCGTGCAACCTATTGATTTCTGTGTTGCCGAAACGCAGGGATCTATTGGATTTATGATTGAACAACAAATGAGAAATGTATTGGCAGTGCACGGTATCCAAAGAAACAGCGTGGCATTGATATCACAGGTGATGGTTGACAAAAAAGATCCTGCTTTTCAAAACCCCACCAAACCCGTG…
40255	Bacteria	Bacteroidetes	Saprospiria	Saprospirales	Haliscomenobacteraceae	Phaeodactylibacter	NA	219018601551883	770210787352283	327616458599461	287636705586252	K01915	glnA, GLUL	glutamine synthetase	1564515	ATGAGTCTTTCCAGATTTCAAGCCCTGGATACCATCTTAAACCGTTCGGGATTCGACCTGGAGTTTGTCGATGTGCCCGACACTAAGATTTCCAATTTCTTCGGCTGCAACGTTTTCAATGACGCCTCCATGAAGGAGTACCTGACCGAAGAAGCATTCAGCAACGTCAAACTGGCGATTGAATCCGGCGCCAAACTATCGCGCGAGGATGCCGATGTAGTGGCCGATGCCATGAAGCGGTGGGCGCTGGACCAAGGCGCTACGCACTACACGCACTGGTTTCAGCCCCTGACCGGGCGCACCGCCGAGAAACACGATTCCTTCTTCAACTTGCGCCCGAGTGGCGAAATCCTCGAAGAATTCGACGGCGACACCCTGGTGCAGCAGGAGCCAGACGGT…
90921	Bacteria	Bacteroidetes	Flavobacteriia	Flavobacteriales	Flavobacteriaceae	NA	NA	213823246511831	284355718029129	0	0	K00265	gltB	glutamate synthase (NADPH) large chain	49546	ATGAAAGAGAAATCATTATATAAACCGAGTTTTGAGCACGATGCCTGTGGGATTGGAGCAATTGCAAATACCGATGCTGAAGCATCACATCAAATCATTAAAGACGCCTTAAGCATGTTGGAAAACATGGAACACCGAGGTGGCACAGGAGCAGATCCTGAAACTGGTGATGGTGCCGGCATATTAATTCAATTGAATCAAAAGCTGGTAAGGCTTTTATTAAATGATGCACAGGTAAAATCAGACCCTAGCAAAATGGTGGGGGTAGGCATGTTATTTCTTCCAAAGATAAAAAGTGTTGCACAAAGCTGTCTGGAAATCTTAAATAAACATGCTGATGATTTAAATCTTGAGATACTAGGCTATCGCGAAGTTCCAGTTGATTCTAAGGTGCCTGGT…
8630	Bacteria	Bacteroidetes	NA	NA	NA	NA	Bacteroidetes bacterium	213620327099034	751576818874718	337080010591985	0	K01673	cynT, can	carbonic anhydrase	1898104	ATGAGAAAATACTTTCAACATCTCAATAATGACCTGCCAGCAAGTGTTGTGGTGTTCTTTGTCGCTATTCCGCTGTGCTTGGGCATCGCCCTAGCTAGTGGGGCACCGCTGTTCTCCGGCTTAATCGCCGGGATCGTTGGCGGTATCGTAGTAGGTGCCATCAGTGGTTCGCAAGTAGGCGTGAGCGGCCCGGCAGCTGGCCTTACGGCAGTGGTGTTAGCAGCCATCGCGAGCTTGGGGGGCTATCAGAATTTTCTTTTGGCTGTTGTATTAGGCGGGGTGATTCAAATCCTTTTTGGCGTCCTCAGGGCAGGGATTATTGGATACTATTTTCCTTCGTCGGTTATTAAAGGTATGCTGACCGGCATAGGGATCATTATCATCCTCAAGCAAATTCCG…
106217	Bacteria	Bacteroidetes	NA	NA	NA	NA	NA	204043797311825	828837369173464	650590083271337	624339130429126	K00266	gltD	glutamate synthase (NADPH) small chain	976	ATGGCAGACCCAAAAGGATTTCTAAAATACCAACGCGAGCTTCCCCGGCAACGCAAGCCTGAGGAGCGCATCAAGGACTTCAAAGAGATTTATGAAGATTTCGAAACCGAAAAAACCAAAGCGCAAGCTGCCCGCTGCATGGACTGTGGCGTGCCCTTTTGCCATCAGGGCTGCCCGCTGGGCAACATCATCCCTGAATTCAACGAGGCGGTCTACGAGGAGGATTGGCAGCAGGCTTTCGATATTCTCAGCAGCACCAATAATTTCCCGGAATTTACCGGCCGGATATGCCCCGCTCCCTGTGAGTCGGCCTGTGTGCTCGGCATCAATCAGCCACCCGTGGCAATTGAACACATCGAGAAGTCGATCGCGGAGATGGCATTCGAAAAAGGCTATGTG…
394563	Bacteria	Bacteroidetes	NA	NA	NA	NA	Bacteroidetes bacterium	199871029176898	231590735740574	0	194969842777978	K01673	cynT, can	carbonic anhydrase	1898104	ATGAAACATTTATCAATTGCTATGAAAGGTTTACTTCCGGCAATCCTTCTCATTTTCACGGCTTGCTCTAATGCAGATATGAACTCTCAGTCTGCAGCCAGTGAGACTGAACTTTCCGACGACGTAATGACACAGGAAGATCAGGAAGCCATCACACCTGAAGAAATCCTGGCAGGCCTGCAGGAAGGCAATGAGCGATACGTCAACAATGATCTCACTCCAAGAGATTATTCTGCCCAAGTTAGCCAAACAACTGACGGCCAATATCCGGAAGCCATTGTTATCTCTTGCGTCGACAGCCGCGTGCCTGTTGAGCAGGTTTTTGACAAAGGAGTAGGCGATATCTTTGTAGCCCGTGTAGCGGGTAACTTCGTAAACGAAGATATCTTGGGAAGCACG…
635957	Bacteria	Bacteroidetes	Saprospiria	Saprospirales	Saprospiraceae	NA	Saprospiraceae bacterium	195916986107879	351016747886562	0	158410924551725	K00266	gltD	glutamate synthase (NADPH) small chain	2202734	GCCTTCGATATATTGAGCAGCACCAATAATTTTCCGGAGTTTACGGGGCGGATTTGTCCTGCACCCTGTGAGTCGGCCTGTGTGCTGGGTATCAATCAGCCGCCGGTAGCGATTGAGCACATTGAAAAGAGTATTGCGGAAAAGGCTTTCGAAAAAGGGCTGATCCGTCCACAGCCACCCACCTCGCGCACAGGGAAAAAAGTGGCGGTAGTCGGTTCGGGGCCGGCTGGTCTGGCCGCCGCCGATCAGCTTAACAAAGCCGGACACCTGGTGACCGTGTATGAACGTAAAGACCGCGTAGGCGGCCTGTTGCGCTATGGTATTCCTGATTTTAAACTCGAAAAATGGGTGCTTGAGCGCCGTATTGCCATCATGGAAGCGGAAGGTATTAGCTTTCGA…
619069	Bacteria	Bacteroidetes	NA	NA	NA	NA	NA	193770886654903	0	0	209982718209717	K01673	cynT, can	carbonic anhydrase	976	ATGAAAAGTTTACACCTTTTAGCCCTGACGCTCACCAGCATCTTTTTATGCGCTTCCTGCGAACAAAATACAGAGGAAACCGTCGTCACCTCCAATGAAGAAGGCGACATCGTGGGCCTGGTAGAAGACGTCCTGACCAAAGAAGAGCAGGATGCCCTGACTCCCGATATGGTTATTCAGTCATTTAAGGAAGGTAATGAGCGCTTTATGCGCAATGACCTTACCCAACGCAATCACTCGGCTCAGGTGCGCAAAAGTACCGATGCCCAATTCCCCAAAGCCATCGTACTTTCCTGCGTGGACAGCCGCGTACCGGTCGAGGATGTATTAGACCGCGGTATCGGTGACATCTTTGTCGCCCGGGTAGCCGGCAACTTCGCAAATGAGGATATCCTGGGG…
41790	Bacteria	Bacteroidetes	NA	NA	NA	NA	NA	193736857239912	562147484870565	134678653137999	591069797690453	K00261	GLUD1_2, gdhA	glutamate dehydrogenase (NAD(P)+)	976	ATGACTAAGCCAAGGCCCAGCTTTTATCAAAGTGTGCAAAACTACTTTGATAAAGCTGCCATCCACACGGGGCTGCCGCAAGGATTAACCAACCAAATCAAGGAATGCAGCGCCGTTTATCAGATGCGTTTTCCCGTCAAGATCGGCAATGAGGTCAAAGTAATTGAGGCCTATCGGGTACAGCACAGCCACCACCGAACGCCCACTAAGGGTGGCATTCGCTACAGCAACCACGTCAATCAGGAGGAAGTCATGGCGTTGGCTACCCTGATGACTTACAAGTGCGCCATCGTCGATGTGCCATTCGGGGGCGCCAAAGGAGGAGTAAAAGTTAATCCCTGGGAATACACGCCCGGTCAGCTCGAAAAAATTACCCGCCGCTACGCCACCGAACTGCTT…
38497	Bacteria	Bacteroidetes	Cytophagia	Cytophagales	Reichenbachiellaceae	Marinoscillum	Marinoscillum furvescens	193523176882662	0	0	0	K01915	glnA, GLUL	glutamine synthetase	1026	ATGGCAAAATCGAAATTAGAGTACATCTGGCTTGATGGATATAAGCCAACCCAATCGCTAAGAAGCAAAACCAAAGTAGTTGACAACTTCAGCGGCAAACTGGAAGACTGTCCGATGTGGTCTTTCGACGGTAGCTCTACCGAACAAGCTGAAGGTGGTTCTTCTGACTGCTTGCTCAAGCCCGTTTTTCTCTGCCCAGATCCAGCTATCGAAAATGGCTGGTTGGTCATGACTGAGGTGCTCAATGCCGATGGCACTCCACACGAATCCAACGGGCGCGCCTTGATCGACGATGAGGATGACGATTTCTGGTTTGGATTCGAGCAGGAGTACTTCCTTTGGGATCCCGAAACGGATAAACCCCTCGGATTTCCTGCCGGTGGATATCCTGGGCCTCAA…
31233	Bacteria	Bacteroidetes	NA	NA	NA	NA	Bacteroidetes bacterium	186385244086271	336200742613313	395658100641686	418789609758058	K00265	gltB	glutamate synthase (NADPH) large chain	1898104	ATGCAAAAAGGATTACCAAAAGCTCAGGGATTGTATGATCCAGCGAACGAACATGACAATTGTGGGATTGGCTTTGTAACCCAGATAAAAGGTATCAAATCACACGATATCGTTAAAAAGGGGCTGGAAGTGTTGACAAATATGACACATCGAGGTGCAGAAAGTGCCGATAATGTTTCAGGTGATGGTGCCGGTATATTGATACAGGTACCGCATGAATTTATTAAATTAAGGGGAATAAAGGTGCCTGAAGCCGGTCAGTATGGTACCGGAATCGTATTTCTTCCGAAAGGTGAGAAGGATCGAAAGAAGTGTGAAAAAATACTGATTGAAACATGCGTATCAGAAGGATTAGACGTCATTGATTTTCACGATATCAGGGTTGACAACTCAGTTCTT…
499823	Bacteria	Bacteroidetes	NA	NA	NA	NA	NA	185701617591355	393205765613493	40530051807129	529114496615036	K01915	glnA, GLUL	glutamine synthetase	976	ATGGGAAAAGTTAAGCTTGAGTATGTTTGGTTGGATGGATATCAACCGGAATCAAATCTTAGAAGTAAAACAAAAATTCTGAAATTATCAGAATTTGCAGGTGAATTAGATAAGGTGCCAATGTGGTCTTTTGATGGTAGTTCCACGCAACAGGCTGAAGGACATTCTTCGGATTGCTTGCTAAAGCCGGTAAACATATACCGTGATGCCGGACGAAAAAATGCATGGATAGTTATGTGTGAAGTACTGTTACCAGACGGCAGCGCTCATCCTTCAAATGCAAGAGCACCTATTGGTGATGATATTGACGAGTACTGGTTTGGTTTTGAACAGGAGTATACCTTTGTAAAAGGCAGTCGTCCGCTGGGTTTTCCTCAAAACGGATTTCCTGCACCACAG…
83819	Bacteria	Bacteroidetes	NA	NA	NA	NA	NA	178753305261257	557541672753382	923234050756083	562083469443122	K00266	gltD	glutamate synthase (NADPH) small chain	976	ATGGCTGACCCTAAAGGATTTCTAAAATATAATCGGGAATTACCCCAATCCCGCAACCCCAAAGAGCGGGTGCGAGATTACAAGGAGATCTACGAAGACTTTCCGCACCAAAAAACCAAAGAGCAGGCCAGCCGCTGCATGGACTGCGGCATACCGTTTTGCCACAGCGGTTGCCCGCTGGGTAACATCATCCCGGAATTTAACGAAGCGGTGCAGGAGGAAGACTGGCTGCGAGCCTACCAGATTTTGAGCGCCACCAACAATTTTCCGGAGTTTACCGGCCGTATTTGTCCGGCGCCCTGCGAAGAGGCCTGTGTGTTGGGCATCAACCAGCCGCCGGTAGCTATTGAGCATATTGAAAAGTCGATCGCGGAGGTAGCTTTCGAACGCGGTTACGTG…
52041	Bacteria	Bacteroidetes	Bacteroidia	Bacteroidales	NA	NA	Bacteroidales bacterium	168097454612384	191539438128221	44655109503324	434841888516279	K01915	glnA, GLUL	glutamine synthetase	2030927	ATGAAAGACATAACCGAAATGAACCCCAATCCGCTTGTCCAGTACCTGAACAAGCCCAGTAAAGATTTTACACGGGATGATATCATCAAATATATTGAAGACCACAACATCGAAATGGTGAACCTCAGGTATGTAGGGTGGGACGGAAGGCTCAAAACCCTTAACTTCATAATAAACAGTCGCAGGCACCTGGAAGCTATGCTTACCATGGGCGAACGTGTTGACGGCTCAAGCCTTTTTTCCTTTATTGAAGCCGGATCAAGTGACCTGTATGTTATTCCCAGGTACAGAACGGCTTTTGTGAACCCGTTCTCTGCGATACCGGCTGTTGATATAATGTGTTCTTATTTCGACAAGGATGGTAATCCACTGGAAAGCAGTCCGCAATATATCCTCGAA…
149916	Bacteria	Bacteroidetes	Saprospiria	Saprospirales	Saprospiraceae	NA	Saprospiraceae bacterium	161636800554986	205334908557248	0	879582103644225	K01501	E3.5.5.1	nitrilase	2202734	ATGATGAATACCCTTCCCGTGGCGCTGGTACAAGCCACGCCACAGCTATTCGATCTGGCCGGCAGTCTGGAGCGGGTCGCCGACTGGACGGCCCGAGCTGCCGGGCGCGGCGCTAAGCTGGTGCTTTTCCCCGAAACCTTCCTGCCGGCCTATCCGCGGGGGCTGTCTTTCGGTACGGTGGTGGGCAGTCGCTCTGCTGCCGGGCGCGAAGACTGGCTGGTGTATTTCAGTAATGCGGTGACCGTACCCGGTCCCGCCACGGAGCGCCTGGGGGCTATCGCCGCCCAGCATCAGGTATGGCTGGTGATCGGGGTGACCGAGCGCAGCCTTACCGGGGGTACGCTGTACTGTACGCTCTTGTACTTTAATCCGGAGGGGCAATTGGTGCAGAAGCACCGC…
26915	Bacteria	Bacteroidetes	NA	NA	NA	NA	Bacteroidetes bacterium	161371182370995	761634862556669	133404743712327	189383876725921	K01501	E3.5.5.1	nitrilase	1898104	ATGCCCCCATTTCGTCTGGCTATCATTCAACGGCCGCCCGCTTATCTGGATCTGGATCAAAGCCTTCAGCGGCTGGAGGATTACGTGTCGGAGGCGGCCTTCCGGGGCGCCCAACTCGCGGTCTTTGGGGAAAGCTGGTTATGTGGATATCCGAGCTGGTTGGATCATTGCCCCGGCATTGCCCTCTGGGATCACCCACCGACCAAAGCAGCTTATGCCCGCATGCACGCCAACGCGGTGGAAGTTCCCGGCCCCATAAGCGCGCTCCTGGGCGATTTTAGCCGGACCCATCAGATGTTCCTGCTCATCGGGGTTAACGAATGCGTTTCCGCCGGGCCGGGTGGCGGCACCCTCTACAACAGCCTGCTCACCTTCGGGCCGGACGGCCGCTTGCTCAAC…
572129	Bacteria	Bacteroidetes	Bacteroidia	NA	NA	NA	NA	156240804515928	238106831862616	443483323365444	376259761077881	K03385	nrfA	nitrite reductase (cytochrome c-552)	200643	ATGGCAACAATTCAGGAAAGGATCAGGAAAAGGCCATGGCTGGGATGGCTTCTGTTTTTAGTAACAGTTGTGATAGTATTCCTCATAGGATTACTTGCATCTACAATAATGGAAAGAAGGGCTGAGGCCGTTTTTGCCTATGCTCCACAGGTAAGGCATGCAAACTGGGAACCGAGGAATGAAATATGGGGAGAGAACTTCCCGCGTGAATATGAGTCTTACCTGAATACTGCCGATACCACTTTCGGGAGTAAATACAATGGAAGCAGGATGATCGATATGCTGGAAGTGGATCCGCGGATGGTGGTACTCTGGGCAGGATATGGATTTTCAAAAGATTATACACAGGGACGGGGTCACTACTGGTCCATTAAGGATAACCGCGAATCGTTGCGCACA…
394594	Bacteria	Bacteroidetes	NA	NA	NA	NA	Bacteroidetes bacterium	152696479225606	213254530709125	273159992896878	149408268993837	K02591	nifK	nitrogenase molybdenum-iron protein beta chain	1898104	ATGAGCCAGACCGTCGACAACATCAAGCCGAGCTACCCGCTGTTCGGTGACGAAGACTATCAAGCCAACCTCGCCCTCAAGCAGAACGGCGTGGAAGAGCGCCCCGATCAAGCCACCCTCGATGAGACCTTCGCGTGGACCACCACCGAGGAATATCAGGAGCTGAACTTCGCCCGCACGGCGCTCACCATCAACCCGGCCAAGGCCTGCCAGCCGCTTGGCGCCGTGCTCTGCGCACTGGGCTTCGAGAAGACCCTGCCCTATGTGCATGGCTCGCAGGGGTGCGTCGCCTATTTCCGCACTTACTTCAACCGCCATTTCAAAGAGCCGGTCGCCTGCGTGTCCGACTCCATGACTGAGGACGCGGCGGTGTTCGGCGGCCAGAAGAACATGTTCGAC…
863125	Bacteria	Bacteroidetes	Bacteroidia	Marinilabiliales	NA	NA	Marinilabiliales bacterium	140601559183862	396604809194225	0	0	K01915	glnA, GLUL	glutamine synthetase	2053303	ATGGCTACTAATGATATAGCATTAAATCCCAACCCGGTAGTACAATATCTTAAGAAAGACCCACATGACTTTACTCTTAATGATATTGTTAAATTTGTAGAAGAGAATAATATTGAAATGATAAATTTCAGGTATGTTGCTGAAGATGGAAAGCTAAAAGCCTTAAATTTTGTAATAACAAGCAAGGAGCATTTAGTTACTATTTTATCAACAGGAGAGAGGGTAGATGGTTCAAGTCTTTTTTCTTATGTTGATGCAGGCTCCAGTGACTTATATGTAATACCTCGCTATAAAACAGCATTTATTAATCCATTTATAGAAGTGCCAACGCTTGAATTATTATGTTCATTTTTTGATAATGAAGGAAATGAACTGGAAAGTGCACCGGAATACGTACTT…
42627	Bacteria	Bacteroidetes	NA	NA	NA	NA	Bacteroidetes bacterium	138703685077903	288851883735378	0	0	K00262	E1.4.1.4, gdhA	glutamate dehydrogenase (NADP+)	1898104	ATGTCAATATTTATCGAAACCCTTAAAGAAAAAAATCCTAATGAGCCAGAATTTATACAGGCTGTAGAGGAATATTATGAGAGTGTAGAGCCGGTTATTGAATCCACACCAAAATATCAGAAATTTAAGATTCTTGATCGTATGACAGAGGCGGAACGCATTATTACATTTAGCGTACCCTGGATTGATGATGCGGGTGAAATACAAATCAATCGGGGCTATCGCGTACAAATGAATTCCGCTCTAGGGCCATATAAAGGCGGACTAAGATTTCACCCCAGCGTTAACCTAAGTATTTTAAAGTTTTTGGCTTTTGAGCAAATTTCTAAGAATGCTTTAACCTCCCTCCCATTAGGTGGCGGGAAGGGAGGCTCCGATTTTGATCCAAAGGGAAAAAGT…
59307	Bacteria	Bacteroidetes	Saprospiria	Saprospirales	NA	NA	NA	134946676273371	405878582134797	105282476489882	522150213738063	K01915	glnA, GLUL	glutamine synthetase	1936988	TTGTCAAGATTCAGCGCACTTGACACGATTTTTAATCGTGGCGTCGATGAGGTAGAATACGTCGACGTACCTTCCAACAAGATTTCGGAGTTTTTTGGCGCCAATGTCTTCAATGACCACGCCATGAAGGAATACCTGCCCGAAGAGGCGTACCTGAGCGTGAAGGCGGCTATCTCAACGGGCTCCAAGCTGTCGCGCGAAGATGCCGATGTGGTGGCTACCGCGATAAAAAAGTGGGCCATGGAGCGGGGCGCCACCCATTATACCCACTGGTTTCAGCCCCTCACTGGTCGCACCGCCGAAAAACACGATTCTTTCTTTACCCTGAATTCCAACGGGGAAGTGATCGAGGAATTCAAGGGAGACGCCCTCGCCCAGCAGGAGCCCGACGGTTCGAGT…
456517	Bacteria	Bacteroidetes	Flavobacteriia	Flavobacteriales	Flavobacteriaceae	NA	NA	133337167363075	193845313401642	0	160524959349894	K01501	E3.5.5.1	nitrilase	49546	ATGAAGGAAACCCTCACCGTCGCTCTAGCGCAAATAGCTCCGGTATGGCTTCATAAAGAAAAGACCCTGGAAAAAATTGTCGACGCTATTGCCGATGCGGGCCGGAAGGGCGCGGAGTTGGTGGTTTTTGGCGAAAGCCTCCTACCCGGCTATCCTTTCTGGATAGCATTAACAAACGGCGCAGAATGGAATTCCAGCGTACAAAAAGAACTACATGCCCATTACGTACGCAATGCGGTGCAAATAGAGCGCGGGGATTTAGAGGTAGTCTGCGGGCTGGCCAGGCAATACGGGATTGCGGTTTATCTGGGCATGATTGAGCGGGCGCAAAACCGGGGAGGCCATAGTATTTATTGCTCGCTGGTCTACATTGACCAAAAAGGTACCATCCAATCAGTA…
281810	Bacteria	Bacteroidetes	Cytophagia	NA	NA	NA	NA	126409422396496	0	0	0	K01673	cynT, can	carbonic anhydrase	768503	ATGCCTAATTCGTACGAAGAACTGCTACATGGAAACGAAGAATTCATTGACGCACTAACGCAAGAGGATCCCAACTTTTTCGAAGAACTATCTAAAGGACAAAAACCGAAGTTTCTCTGGATTGGTTGCTCCGACAGTCGGGTGCCGGCTTCGGACGTCACGAACGTGAAACCAGGATCCATTTTTGTGCACCGCAATATTGCCAATGTAGTAGTACATACCGACGCCAACCTCCTCAGCGTCACCTACTATGCCATCAAAGTCCTGAAAGTGAAGCACATCATTGTCTGTGGCCATTATGGCTGTGGAGGAGTTGAGGCAGCCATGAGCCACCATCGCTACGGTTTTATTGACGGCTGGTTGCGCCACATTAAAGATGTCTACCGTTTTCACGAAAAA…
516017	Bacteria	Bacteroidetes	NA	NA	NA	NA	NA	125304375027016	184604652790739	292366680849832	353500481647502	K05601	hcp	hydroxylamine reductase	976	GTTTATACCACCGGATCGGCCGGATTTGAACATGTAAAACACATTCCTGGCAGAGAAAACGGCAATCCGAAAGATTTCAGTAGCATCATTGAACATGCCAAACAATGCCCGCCTCCCACCGAAATGGAAACAGGTATTCTCGTAGGTGGGTTTGCCCACAACCAGGTAACACAGCTCGCTGATAAGGTTGTTGATGCTGTGAAATCAGGAGCTATACGAAAATTCTTCGTGATGGCCGGATGCGATGGCCGCATGAAAAACAGGGACTATTACACCCGGTTTGCTGATGCATTGCCAAAAGATACCGTTATTCTTACTGCCGGATGTGCTAAATACCGGTATAACAAACTCCCGCTGGGTGATATCAATGGTATACCCAGAGTGTTAGATGCCGGACAG…
29348	Bacteria	Bacteroidetes	NA	NA	NA	NA	Bacteroidetes bacterium	124915638650018	245775533253469	0	0	K01915	glnA, GLUL	glutamine synthetase	1898104	ATGAATGCGGGAAGATTACAGGCTATTCATACTATTTTGAATCGAGATAATGGGCAGTTTGGCCCCGATGAAAATGCAGGTGAAAAGATATCAAACTATTACGGGTCCTTAGTCTTTGGCTCAGATGCGATGTATGAATATATGTCGAAAAAGGTCTATAAGGAAATACAGGAATGTACTATTAGCGGCAATAAGTTATCTCGCGAGACTGCCGACGAGGTGGCCGCAGCGATGCAATCCTGGGCTATGGATAAGGGGGTAACCCACTATGCTCACTGGTTTCAGCCATTGACAGGTCGAACGGCCGAAAAGCATGATTCCTTTTTTACGCTTGATTCGAATCAGCAAGCCATTGAGGAATTTAATGGTAGCGAGTTAGCGCAGCAGGAACCCGACGGG…
1879	Bacteria	Bacteroidetes	NA	NA	NA	NA	Bacteroidetes bacterium	119683729201224	134873886916837	690382297139994	891806727042845	K01673	cynT, can	carbonic anhydrase	1898104	ATGTCCGCATTTCCCTGCGCGCCTCGTCGCGCCCTCGCGAGCTTCCTTGCCGTGGCGCTCCTGCTGCCCGCGGCCGCCCTCGCCGACGAGGCGATCACCCAGACGAAGTCCACCCAGGCCGACATGAGCCCGGCCGAGGCGTTGGAGATGCTCAGTGAGGGCAACCAGCGCTTCGTGGACGAGAACATGCTCGAGCGCGACCTCATCGACCAGGTCGAGGCCACCGCGACCGGTCAGTATCCCTTCGGCGTCGTGCTCGGCTGCATCGACTCGCGCGTGCCGCCCGAGATCGTCTTCGACCAGGGCATCGGTGACATCTTCGCGCCGCGGGTCGCGGGGAACTTCGTGAACGCCGACATCCTCGGCAGCATGGAGTTCGCGACGGCGGTCGCGGGCAGC…
459321	Bacteria	Bacteroidetes	Cytophagia	Cytophagales	NA	NA	Cytophagales bacterium	115466147128704	0	0	0	K01673	cynT, can	carbonic anhydrase	2053541	ATGTCATTTGATAATCGCATCCATAAAAACCTCCGTCACGACCTGCCCGCCGGGCTAGTGGTCTTTTTAGTGGCCCTTCCGCTTTGTCTGGGAATTGCATTGGCTTCGGGTGCCCCATTATTTTCGGGAATTATCGCCGGTATTTTGGGCGGACTGGTCGTTCCGATTTTGAGCCGTTCGCAGCTAGCCGTTAGTGGGCCGGCTGCCGGTCTTACGGCGATTGTGCTGGTCGGGATCAAGGATATGGGGAGCTTCGAGCAGTTTTTGGTGGCTGTTTTTTTGGGGGGTGTAATTCAGTTTGGCCTCGGTCTCATTCGCGCCGGCAAAATCGCGTACTTTTTTCCGGTATCGGTCATTAAAGGCATGCTGGCAGCTATCGGCATTATACTGATTATCAAT…
40509	Bacteria	Bacteroidetes	NA	NA	NA	NA	NA	114002411789285	478092106449566	927320151510385	485685490810564	K00262	E1.4.1.4, gdhA	glutamate dehydrogenase (NADP+)	976	ATGGAAGTCTTAACCAAAACTTCAAAAGAAAGATTGGACGCTTTCCTGGAGCGATTGCGTACCCGCAACCCCCACGAGCCTGAATTTCAACAGGCCGTTCAGGAATTCGCCGCCGTCGTTATTCCCTACGTGCAGCACCATCCGGAATATGACCGGGCCGCGCTTCTGGAACGCCTGGTGGAACCCGACCGGATCATTTCTTTCCGCGTTTCCTGGGTGGATGACGAAGGGCAGGTGCAAGTCAATCGCGCTTACCGCGTTCAATTCAACAATGCCCTGGGGCCTTATAAGGGAGGCTTGCGCTTTCACCCCACCGTCAACCAAAGCATTCTCAAATTTCTGGGCTTCGAACAGATCTTCAAAAACAGCCTGACTACCCTGCCCATGGGCGGCGGCAAA…
465871	Bacteria	Bacteroidetes	Saprospiria	Saprospirales	Saprospiraceae	NA	Saprospiraceae bacterium	113326750943551	0	0	0	K00262	E1.4.1.4, gdhA	glutamate dehydrogenase (NADP+)	2202734	ATGGAAACAACCGCACAAACTGAAAAATATACCGTGTCTGCCTTCATGGAAAAATTGAAAGAAAGACACCCTCATCAACCCGAGTTTCACCAGGCGGTCCATGAAATTGCAGAAATTATCCTGCCTTACATTGCCAATCAACCCAGGTATCAGGGGCATGCCATTATGGAGCGTCTCACCGAACCTGATCGGCTGGTCTCCTTTCGCGTTACCTGGTTGGACGATAAGGGGGAGATTCAGGTCAACCGTGGCTATCGGGTTCAATTCAATAATGCCATCGGTCCTTACAAAGGTGGTTTGCGGTTTCACCCCACTGTTAACCCTAGCATTCTTAAGTTCCTGGGGTTTGAGCAAATTTTTAAAAATAGTCTGACCACCCTGCCGTTGGGAGGAGGTAAA…
451530	Bacteria	Bacteroidetes	NA	NA	NA	NA	NA	112334700027688	167999271614757	0	0	K00261	GLUD1_2, gdhA	glutamate dehydrogenase (NAD(P)+)	976	ATGTCTGAACCAAAGTCAATTCCAAGTTTTTTTCAAAGTGTACAGTCCTACTTTGATCGTGCCGCTCCTCATACCGGACTCAATCAGGGCCTCATTGAGCAGATAAAATCTTGTAATGCGGTGTACCGCATGAATTTTCCTGTAAAAATTGGCAATGAAGTAAAAGTTATTGAAGCCTACCGGGTGCAGCATTCGCATCACCGTAGCCCGACTAAGGGAGGGATTCGCTATAGCAACCACGTGAATCAGGAAGAAGTTATGGCCCTGGCTACCCTGATGACGTATAAGTGTGCCATTGTGGATGTGCCTTTTGGCGGTGCTAAAGGTGGGGTGAAATTAAACCCGCGGGAGTATACTCCTGGCCAACTCGAACGCGTTACGCGACGCTACACGGCCGAA…
29333	Bacteria	Bacteroidetes	Saprospiria	Saprospirales	NA	NA	Saprospirales bacterium	102254962921245	176172865073891	0	0	K00261	GLUD1_2, gdhA	glutamate dehydrogenase (NAD(P)+)	2026790	ATGGCAAATTTTTATGAATCGGTCAACAGGAACTTTGATAGTGCCGCGGCTTTAACCGAAATTTCTAAAGGGCTTTTAGAACAAATAAAAGTGTGTAATGCAGTTTATCAGGTCAAATTTCCTGTGCGCATTGGTAATTCGATTAAAGTAATTGAAGCCTATCGCGTTCAACATTCTCATCATCGATTACCTACAAAGGGTGGAATTCGTTATATCTCTCACGTAAATCAAGATGAGGTTATGGCGCTGGCCACTCTAATGACCTATAAATGTGCCATTGTGGACGTACCCTTTGGTGGAGCGAAGGGCGGTGTTCGAATCAACCCTAAAGAGTATACAGAGACCCAGCTGGAGAGCATTACGCGGAGATATACCACGGAGCTTATCCGGAAGAACTTT…
60089	Bacteria	Bacteroidetes	NA	NA	NA	NA	Bacteroidetes bacterium	40435230431512	159851842214496	516057437561641	331036334504731	K01673	cynT, can	carbonic anhydrase	1898104	ATGAAAACAACTATCAACACAATCAAAAAAAGGGTCGGCCTTGTGATCATACTGGCCGCTGCATTTTCATTTTCCACATTCTTAATTGCAAGTGACATGAATAGCAAAGGCAAAACAGGAAAAGATGCGTCAGCACCGGCAGCAAGCCCGGATGAATACATAACGCAAACCGCTGCTTCCCAGGCTGAAATAACCCCTGAAAAGGCTGTTAAGATGCTGAAAGAAGGCAATAAGAGGTTTGTGAAGGAGGATATGCTCAACAGGGACCTTCTGGCCCAGGTAGATCAGACTGCAACCGGACAGTACCCTTTTGCTGCTGTAGTAAGTTGCATTGATTCGCGCATTCCCACAGAAATAGTTTTTGACCAGGGTGTGGGTGACATTTTCAATGCCAGGATA…
65198	Bacteria	Bacteroidetes	NA	NA	NA	NA	Bacteroidetes bacterium	28269874628956	144095037214597	510351776432849	620732550086467	K00266	gltD	glutamate synthase (NADPH) small chain	1898104	ATGGCTGATCCAAAAGGATTTTTAAAATACGACCGCTCCTTGCCATCCACCCGCAAACCGGAAGAGCGCGTCAAGGATTACAAAGAGATTTACGAAGACTTCAGCGAGGAGCAAACCAAGGAACAGGCCGCCCGGTGCATGGACTGCGGGGTTCCGTTTTGCCATAGCGGCTGCCCGCTGGGCAATATTATCCCGGAATTCAACGAGGCGGTGTACGAAGAAGACTGGCAGCTGGCTTACGAGATACTCAGCGATACCAATAACTTTCCCGAGTTTACCGGCCGTATCTGCCCGGCCCCCTGCGAGGCGGCTTGCGTACTGGGTATCAACCAGCCCCCGGTGGCCATTGAGCATATTGAAAAATCAATTGCCGAAAAGGCGTTTGAAAGTGGCTATGTA…
421016	Bacteria	Bacteroidetes	NA	NA	NA	NA	Bacteroidetes bacterium	26556703412576	785592103590575	405512624013217	43952168204762	K01673	cynT, can	carbonic anhydrase	1898104	ATGAATTCATTCAAAGCATTAGCCGTTTTGCTCCTTTGCGCTGGCCTGTTCACCGCTTGCGATCAGGAAACGGCGCCTGCACAAGAAGCCGAACCCGAGCAGGAAGAAGTAGTCGGCCTGGTAGAAGACGTACTGACCGAAGAGGAGCAAGCCGCCCTGACGCCCGACATGGTCATCCAATCCTTCAAAGAAGGCAACGAGCGCTTCATGCGCAACGACCTCACCACCCGCAACCACTCCGAACAGGTGCGCAAAAGTACTAATGCGCAATATCCCAAAGCCATCGTGCTCTCCTGCGTAGACAGCCGGGTGCCGGTGGAAGATGTGTTTGACCGCGGCATAGGCGATGTGTTCGTCGCGCGGGTGGCGGGCAACTTCATCAACGAGGATATTCTGGGC…
111396	Bacteria	Bacteroidetes	NA	NA	NA	NA	NA	23846700569327	0	0	0	K00265	gltB	glutamate synthase (NADPH) large chain	976	ATGAAGGAAAGCGACCAACAACTCACTGGCGACCAACGCCTCCCACAATGCGACTCTCTCTACGTTCCTGCCTTAGAGCACGATGCCTGCGGCATCGGGTGCATCGCTCAGCTCAAGGGGAATGCCTCCCATGCGCTCATCAGCGACGCCCTGACCATGCTGGTCAACATGGAGCACCGAGGAGGCTGTGGGGCCGACTGCCAAACTGGCGATGGGGCTGGCATATTGATCCAGATTCCCGATGCCTTCTTTCAAGACATATGCCCGACCTTTCATATCGACTTGCCAGCATTCGGACACTATGGCGTGGGTCAGGTGTTTTTCCCGCAAGACGAGGCTCAGCGCCAGGCTTGTCGGGCGGTTTTGGAGAAAAGCTGTGATCATCTGGGCTTTGATGTG…
30558	Bacteria	Bacteroidetes	Flavobacteriia	Flavobacteriales	Flavobacteriaceae	NA	NA	19146170039537	615973503625617	0	0	K01915	glnA, GLUL	glutamine synthetase	49546	ATGAGTAAATCAAAATTAGAGTACATTTGGTTGGATGGTTATAAACCCACCCAAAACATGAGAAGTAAGACTAAAATTGAAGATGATTTTAGTGGTAAACTTGAAGATTGCCCAATCTGGTCTTTTGATGGAAGTTCAACAAGACAAGCCACAGGAGACGATTCGGATTGTTTGCTTAAACCCGTAGCTATATATCCGGATCCTGACAGAAAAAATGGTTATCTGGTCATGACCGAAGTTTTAAACGCTGATGGCACTCCACACGAATCCAATGCTCGAGCAACCATTGAAGATGAAGATAACGATTTTTGGTTTGGGTTTGAGCAGGAGTATTTTATTATGGATAAGAAAACCCAATTGCCGTTAGGCTTTCCTCCAGGTGGTTATCCAGCACCGCAA…
506978	Bacteria	Bacteroidetes	NA	NA	NA	NA	Bacteroidetes bacterium	17701915659865	315056177414068	0	287470137756031	K00262	E1.4.1.4, gdhA	glutamate dehydrogenase (NADP+)	1898104	ATGAATGCAGAATTAAAAAAGTTTATGGATTTTGTGATTTCAAAAAATCCATCTGAGAAAGAGTTTCACCAGGCAGTGGAAGAGGTAGCAGAAACAATTCTCCCTTTTCTGGAAGAAAATCCGAAGTATAAGGCGGCACGGGTATTCGAGAGAATGGTTGAGCCTGAGCGCGTAATTATATTTCGTATTCCGTGGATCGACGACAGGGGAGAGGTACAAATCAACAGAGGATTTCGCATTGAAATGAACAGCGCCATCGGACCTTACAAAGGCGGGTTACGGTTTCACCCCACTGTAAACCTTGGAATACTTAAGTTTTTGGCTTTTGAGCAGGTTTTTAAGAACAGCCTTACTTCACTTCCCATGGGAGGCGGCAAAGGAGGAAGTGATTTTGACCCC…
910961	Bacteria	Bacteroidetes	NA	NA	NA	NA	NA	14347677974698	0	263305797097349	204819092696348	K00262	E1.4.1.4, gdhA	glutamate dehydrogenase (NADP+)	976	CATATAGGTCCTAATACGGATGTGCCGGCCGGCGATATCGGGGTAGGCGGACGAGAGATCGGATTCATGTTCGGACAGTATAAACGGATCCGCAATGAATTCACCGGGGTGCTCACCGGCAAAGGACTTCAGTGGGGAGGCAGCCTGATCAGACCCGAAGCGACCGGATACGGTGCAGTCTACTTTGCCCAGGAAATGCTCAAAACCATGGGAGATTCGCTGGAGGGTAAAATTGCCGCAGTGTCGGGTTCTGGCAATGTGGCGCAATTCACTGTACAGAAGCTCACCGAACTGGGAGGTAAAGCAGTGACGCTTTCCGATTCAAGCGGATCTATTTATGATCCCGACGGGATCGATAAAGAAAAGCTCCACTGGGTCATGGAACTGAAGAACATACGC…
486041	Bacteria	Bacteroidetes	Saprospiria	Saprospirales	Saprospiraceae	NA	Saprospiraceae bacterium	10938049611275	179673322047098	0	0	K01915	glnA, GLUL	glutamine synthetase	2202734	ATGAGTCTTTCCAGATTCAGCGCGGTTGAAACCATTCTCAACCGACAAAGCGAAGACATGGAGTATGTCCAGGCTCCATCCAAAAAAATCTCTGACTTTTTCGGTGCCAACGTCTTTGGTGATGCCGCCATGCAGGAATACCTGTCGAAGGATGCCTACAAATCGGTGCGCAAAGCGATTGCTTCCGGGGCAAAGTTGTCACGCGAAGATTCCGACGTGGTGGCCGCAGCTATGAAAAAATGGGCCATGGACCATGGTGCCACTCATTACACCCACTGGTTTCAGCCTCTGACCGGCCGGACGGCAGAAAAGCACGATTCCTTCTTTACCATCAACCCGGGTACGGGTGAAGTGATGGAAGAGTTTAGCGGCGATGCCCTGGCACAACAGGAGCCCGAC…
275547	Bacteria	Bacteroidetes	Saprospiria	Saprospirales	Saprospiraceae	NA	Saprospiraceae bacterium	10561807493086	157057565280947	0	0	K00262	E1.4.1.4, gdhA	glutamate dehydrogenase (NADP+)	2202734	ATGGAAACAACTGCACAAACTGAGAAATATACCGTGTCCGCCTTCATGGAGAAACTGAAAGAACGGCACCCTCATCAACCCGAGTTTCACCAGGCGGTCCACGAAATTGCAGAGATTATCCTACCCTATATTGCCGACCACCCCAGATATCAGGGGCATGCCATTATGGAGCGACTCACCGAGCCCGATCGGCTGATTTCCTTTCGCGTTACCTGGTTGGATGATGAAGGTACCGTGCAGGTCAACCGCGGGTATCGCGTCCAATTTAACAATGCTATCGGTCCCTATAAAGGCGGGTTGCGGTTTCATCCTACAGTGAATCCCAGTATCTTAAAATTCCTGGGATTCGAGCAGATTTTTAAGAACAGCCTAACGACGTTGCCCCTGGGTGGGGGAAAA…
446920	Bacteria	Bacteroidetes	NA	NA	NA	NA	NA	10492245137832	222566106038238	0	358112389640669	K01673	cynT, can	carbonic anhydrase	976	ATGTACACGATGGATAAAGCTACTCAGCAAAATATGACACCTAATAAAGCACTTGATCGGTTAATTCTGGGAAACCAAAGATTTGCAACCGATAAAAACCGCTCTTATAATTATGCCAACCAGGTTAAGGAAACGTCTTCAGGACAATACCCATATGCTGCAATACTCAGCTGCATTGATTCGCGCGTTCCCCCGGAAATTATATTTGACCAGGGGATTGGCGAAATTTTCGTTGCAAGGGTTGCAGGAAATATTGTGAACAGGGATATACTCGGATCGCTGGAATACGCCTGCGGTGTGGCAGGGTCGAAATTGATCGTGGTGCTGGGACATACAGCATGTGGTGCTGTTACTTCGGCCGTTAATGGTGTGAAAATGGGAAATATTACGCACCTGCTG…
1443	Bacteria	Bacteroidetes	NA	NA	NA	NA	NA	0	182281126535052	611806429407802	412609233756268	K00262	E1.4.1.4, gdhA	glutamate dehydrogenase (NADP+)	976	ATGAACGTTGAAAAAATCATGAATGACCTGGAGAAAAAGCATCCGGGCGAAACAGAATACCTTCAGGCTGTCCGTGAGGTACTCGAATCGATCGAAGAAGTTGTGAATGAACACCCGCAGTTTCAGGCTGCCGGGATCATCGACAGGCTCATCGAGCCCGACAGGGTACTCACATTCAAGGTGCCATGGATGGGCGATGACGGAAAAGTACATGTAAACCTTGGCTACAGGGTGCAATTCAATAATGCCATAGGTCCTTACAAAGGTGGTTTGAGGTTTCACCCGAGTGTAAATCTCAGCATTCTGAAATTCCTCGGTTTCGAGCAGATATTCAAAAATGCCCTTACAACATTGCCTATGGGCGGTGCCAAGGGTGGATCCGACTTCGACCCTAAAGGA…
7426	Bacteria	Bacteroidetes	NA	NA	NA	NA	NA	0	232904599728099	432259416043602	404498398780293	K00262	E1.4.1.4, gdhA	glutamate dehydrogenase (NADP+)	976	ATGGCAAACAACGCTTATGAGCAACTGGTGAAAGATTTTATGGCTAAGGTCGTAGCAAAGAATCCCGCTGAACCAGAATTCCACCAGGCTGTAGAAGAAGTAGCAGAATCGCTAATCCCTTTCATTGAAGAGAATCCCAAGTACAAGGCTGCAAAGATCCTTGAAAGGATAGCAGAGCCTGAAAGGGTCATTCTGTTCCGTGTACCATGGGTAGACGATAAGGGAGAGGTCCACGTAAACAAAGGTTACAGGATCGAAATGAACAGTGCCATTGGCCCTTACAAAGGCGGCCTCAGGTTCCACCCTACTGTAACACTTGGCATGCTTAAATTCCTTGCTTTCGAGCAGGTTTTCAAAAACAGTCTTACAACCCTGCCAATGGGTGGAGGTAAAGGCGGT…
7430	Bacteria	Bacteroidetes	NA	NA	NA	NA	Bacteroidetes bacterium	0	195694863542101	547469236632292	348235549892902	K00266	gltD	glutamate synthase (NADPH) small chain	1898104	ATGCTCGATCAGGATGTTAGATATTTAAAGTTCAAGACCTACCTTAACACTTACTGCCCACATTGCCGTAACAGTTTCAATGTTGAAAAGAAAGATGTAAAACAACTCGAATTCAAGGCAATATACCAGGGTAACGAGATGGATCTGTACCTCAGTCCCTATCTCGATGTGTTTGATGTTGAAACCTCTTTGCCGATTGAGGAAGGGGATGTCATCGATGACCTTATCTGTCCGCATTGTAACAACAGCCTGATCAATCATGAGATGAAATGCGGTGAATGCGGGTCTGAGGTAGCGGAGGTTACCATTTCTGCTCTTTCGCGACTGATCCCGTTCTTCATCTGCACAAAACATGGTTGTGAATGGCACGGGCTGACAAAAAGGGACGAAAGGCACATA…
31234	Bacteria	Bacteroidetes	NA	NA	NA	NA	Bacteroidetes bacterium	0	371420734748221	495853719526686	484611676532391	K00266	gltD	glutamate synthase (NADPH) small chain	1898104	ATGGGTAATCCAAAAGGATTTTTAGAAATTGACAGAAAATTGGGAGGTTATCGACCTGTTAGTGAAAGGATAAAAGATTTTAGTGAAGTTGAACTATCTCTTGATGAGAAAGACCGCAAAGATCAGGCAGCGAGGTGTATGGACTGTGGTATCCCATTTTGCCAGTGGGGTTGTCCAATCATGAACAATATGCCCGAATGGCAGGATGCCATTTATAAAGGGGACTGGGAAAAGGCATCCGATATTTTGCATGTAACCAATAACTTCCCTGAATTCACAGGGAAAATTTGTCCTGCTCCATGCGAACATGCCTGTGTATTGAATATTGAAGAGAATCCCGTAACCATCCGGGAGAATGAGTCATCCGTTGCAGAAAAAGCATTTGAACTTGGATATATC…
78552	Bacteria	Bacteroidetes	NA	NA	NA	NA	NA	0	246831060816169	585311983534882	114500938703767	K01915	glnA, GLUL	glutamine synthetase	976	ATGGCAACGATTAGATTTAAAGCATTGGAAAATGTTTTTTCCAGAAAAGCAATTTGGAAAGAATCTTATGCTAAGGCTACATCGGAATATTTTGGAGAAAATGTATTTTCCGATGAACAGATGAAAAAGTATTTGTCTAAAGATGCTTATGAAAACATTCGTAAGTCAATAGATAATGGTACACAAATTGAACGCCAAATTTCAGATCAGGTTGCAGCCGGGATGAAGTCATGGGCAATGGAGAAAGGTGTAACGCATTATACTCATTGGTTCCATCCATTAACAGGCGGAACTGCAGAAAAGCATGATGCATTTATTGATTATGCCCAGGGAGGTGGGTTTATTGAGCAATTTTCAGGAAAAGGATTAGCTCAGCAAGAACCTGATGCATCCAGTTTT…
108611	Bacteria	Bacteroidetes	NA	NA	NA	NA	NA	0	288607474495645	737796336213375	377365083668809	K00459	ncd2, npd	nitronate monooxygenase	976	TTGAAACCATTAAATATTGGAAATTTATCTGTTCCTGTCCCCATTATTCAGGGGGGAATGGGTATTGGTATTTCCTTATCAGGACTCGCATCTGCGGTTGCCAACATGGGAGGTGTCGGGGTAATTGCAACAGTCGGAATCGGACTTATTGACACTGCATACCAGGGAAATTACAGGCAAAAAAACATTGATGTTCTGCGCAAAGAAATCAGGATTGCACGTCAAAAAACCAGGGGTGTTTTAGGTGTTAATATAATGTCGGTAATTACCAACTTTGCCGATATGGTTCGAACATCGCTGGAAGAAAACATTGACATTATTTTCTCAGGCGCCGGGTTACCCCTGGATTTGCCCAAATATTTAAACAATGGGTTAAAGACCAAGCTGGTGCCCATCATT…
173493	Bacteria	Bacteroidetes	NA	NA	NA	NA	NA	0	129230208934428	517077041147587	387498830215708	K00266	gltD	glutamate synthase (NADPH) small chain	976	ATGGGAGATCCCAGAGGTTTTATAAAGATAGCCAAAAAAGACGCAGGCAACAGACCGATAAAAGAGAGAATATCGGATTATGGAGAGGTGGAACAGACCCTGAATTCCGAGGACAGGAAATTACAGGCCTCACGTTGTATGGACTGTGGTATTCCTTTCTGTCACTGGGGTTGTCCGGTTGATAACCTGATCCCGGAGTGGAATGATATGCTATACAGGGGGGAATGGAAGAAAGCCATAGAACTACTTCACTCCACCAATAATTTCCCGGAATTTACCGGCCGGATATGTCCGGCCCCCTGCGAGCACTCTTGTGTGTTAAATATTGAAGGCGAGCCGGTTACTATTCGTGAGAATGAGGCCGCTATAGTGGAACATGCATTTGCTGAAGGATATATT…
212145	Bacteria	Bacteroidetes	NA	NA	NA	NA	Bacteroidetes bacterium	0	299610864876433	664466593275289	110536171108503	K00266	gltD	glutamate synthase (NADPH) small chain	1898104	ATGGCAGATCCAAAAGGATTCATAAAATATAATCGTAAAGAAGCAGGGAATCGTTCTGTTAAAGAGCGTGTAAGGGACTTTGGAGAAGTAGAACAGACATTAAACACGGAAGACCGGATCAGGCAGGCTGCACGCTGCATGGATTGTGGCGTACCCTTTTGTCACTGGCATTGTCCGCTCGGGAACCTGATCCCCGAATTCCAGGATGCCATGTACAGGGGCGAATGGAAAGAGGCATTTAACATCCTTCAATCCACCAATAATTTCCCTGAATTTACCGGGAGGATTTGCCCTGCACTATGTGAACATTCGTGTGTACTAGGAAGGTATAACGAGTCGGTTACCATCAGGGAAAATGAAGTAGCAATTGTCGAAAGAGCATTTAATGAAGGGTATGTA…
212949	Bacteria	Bacteroidetes	NA	NA	NA	NA	NA	0	205514303025671	434797911664243	533664004992786	K00262	E1.4.1.4, gdhA	glutamate dehydrogenase (NADP+)	976	CCCTACATTGAAGAACATCCAAGGTATAAATATGCTAAGATACTGGAAAGGATAGCAGAACCTGAAAGAGTTATTATTTTCAGGGTTCCATGGATGAATGACAAAGGTGAAGTTGAGGTTAACCGGGGTTTCAGAATTGAAATGAACAGTGCTATTGGACCTTACAAGGGAGGGTTAAGATTTCACCCTACAGTAAACCAGGGAATTTTAAAATTTCTGGCTTTCGAGCAGGTATTTAAAAATAGCCTGACAACCCTTCCCATGGGTGGAGGTAAAGGAGGCTCTGATTTTAATCCCAAGGGAAAGTCGGATAACGAAGTAATGCGTTTCTGCCAGAGTTTTATGACAGAGCTTTTCAGGCATATCGGACCCAATACTGATGTTCCTGCAGGAGATATA…
218969	Bacteria	Bacteroidetes	Bacteroidia	Marinilabiliales	Prolixibacteraceae	NA	NA	0	0	38059292073725	601457886934	K00459	ncd2, npd	nitronate monooxygenase	1471398	ATGAATATAATTTGTGAATTATTCGGTATTCAATACCCTGTTATACAGGGGGGTATGGTTTGGTGCTCGGGCTGGAAGCTTGCATCGGAAGTAAGTAACAACGGTGGATTAGGCTTAATTGGAGCAGGATCAATGCATCCTGAGATTCTGGAAGATCACCTGGCGAAAATGAGAAAGTCCACTACAAAACCTTACGGGGTAAATGTACCTCTTCTTTATCCGGACACGGAACAAATCATGGAAATAATTGCCCGGTATAAAGTTCCTGTTGTTTTTACTTCGGCAGGCAGCCCGAAAAAATGGACCGGCTGGCTAAAGGAACAAGGAATCAAAGTGGCCCATGTTGTTTCAAACTCACTGTTCGCTCAAAAAAGTGAAGCAGCGGGGGTAGATGCCATT…
233885	Bacteria	Bacteroidetes	Bacteroidia	NA	NA	NA	NA	0	238168207401937	486045008043961	605478155364589	K03385	nrfA	nitrite reductase (cytochrome c-552)	200643	ATGAAATCTATAAGAGAACTTGTTAAGGAAAAAAAATGGTTTGCCTGGTTGCTTTTTACGTTCACTTTAGTGGTTGTTTTTTTGCTGGGTCTACTGGCCTCATCCATCGTGGAAAGGAGAGCTGAAGCCGTATTTGCTTATACTCCCCAGGTTAGTCATTCACAGTTTGAACCCCGGAATGAGATCTGGGGAAAGAATTTCCCACGTGAATATCAGTCCTATCTGCAGACCTCCGACACCATGTTTCGGTCAAAATATAACGGAGGCAAAATGATCGATATGCTGGAGGAAGATCCCCGCCTTGTGGTTCTGTGGGCCGGCTATGGATTTTCCAAAGATTATAACCAGGGACGCGGGCATTATTATGCTATAGAAGATATGCATCAAACCCTTAGAACA…
233886	Bacteria	Bacteroidetes	Bacteroidia	Marinilabiliales	NA	NA	Marinilabiliales bacterium	0	0	931562812174587	213431451997715	K15876	nrfH	cytochrome c nitrite reductase small subunit	2053303	TCCTATCTGTCTGATAAACCCGAAACCTGCGTGAACTGCCATATCATGGCACCCCAGTATGCAACCTGGTTTCATAGTTCACACCGGGAACATGCACATTGCAACGATTGTCATGTCCCGCATAACAACGTGCTGAATAAGTATTATTTCAAAGCAAAAGATGGGCTAAGACATGCAACTGTCTTTACATTGAGAAATGAACCCCAGGTAATATTCATTAAGGAAGAGGGAAGCGAAGCTGTACAGCAGAATTGCGTGAGATGCCATTCTGACCTGATAACGGACAGCAAAGTACTCCGTTGGACGGAAGAATTTCATCATTACCGCACAGATCGAAAATGCACAGATTGTCACCGTGAAGTTCCTCATGGAACCGTTAACAGTCTTTCGAGTACACCC…
345410	Bacteria	Bacteroidetes	NA	NA	NA	NA	NA	0	163921628416579	435908875951465	614260891926573	K00262	E1.4.1.4, gdhA	glutamate dehydrogenase (NADP+)	976	ATGAACAGCAAAGAATCGAAGAAATTTACCCAGGATTTCATGAACTACCTGGAAAAAAAGGATCCACGCCAACCCGAGTTTCACCAGGCTGTAAAAGAAGTTATTGAATCACTTGCTGATTTTATTGTTCATAATCCGCGCTACCGGAAATCAAAAATTCTTGAACGCATGGTTGAACCCGAGCGCATCATCATGTTCAGGGTTCCATGGTTGGATGACCGGGGCGAAATTCATATAAACCGCGGTTACCGTATTGAAATGAATAGTGCGATTGGCCCATATAAAGGTGGATTGCGGTTTCATCCTACGGTAAACCTGAGTATTTTAAAATTCCTTGCTTTTGAACAAGTACTGAAAAACAGCCTCACCTCGTTGCCAATGGGCGGCGGAAAAGGAGGT…
357623	Bacteria	Bacteroidetes	Bacteroidia	Marinilabiliales	Prolixibacteraceae	Tangfeifania	Tangfeifania diversioriginum	0	0	530427299687571	424139191378643	K00262	E1.4.1.4, gdhA	glutamate dehydrogenase (NADP+)	1168035	GTAAATTTTACTACGATGAAAACAAACATAAACGAATTCATTTCCAATCTTGAGAGCAAAACTCCGGGAGAAAAAGAATTTCACCAGGCAGTTGAAGAAGTAATTGGATCGGTGTGGGATTTTTACCAGAAAAATCCACGTTATCAGCGGGCTAATATTCTGGAACGAATGGTTGAGCCCGAACGGGTCATCATGTTCCGTGTACCATGGGTTGATGACCGTGGCGAAGTTCAGGTAAACCGTGGTTACCGCATTGAATTTAATTCGGCACTTGGGCCTTACAAAGGCGGTTTACGGTTTCACGCCAGTGTTACATTAAGTATCTTGAAATTTTTGGGTTTTGAACAAACCTTTAAAAACAGTCTGACTACATTGCCAATGGGAGGTGGAAAAGGGGGG…
380477	Bacteria	Bacteroidetes	NA	NA	NA	NA	Bacteroidetes bacterium	0	248115065722496	591543149324821	213426614256838	K01915	glnA, GLUL	glutamine synthetase	1898104	CAGCATGGCTGTGTGGCGACCTTTGCCCCCAAATTGGAGGAAGGCATTGCCGGCAATGGGTTCCACATTCACACCGAAGTGTTGGAAAACGGCAAAAATGTCATGATCGACGCCGCCGGGAATCTCTCACGGCAGGGCAGACAGGCGATTGGCGGGTTATGTCGTTATGCCGATACGTTGACCGCTTTTGGGAATACGGTCTCTTCCGCGTATCTCCGACTGGTGCCGAATCAGGAAGCCCCAACCCGTATCTGTTGGAGCGATTTGAATCGAAGCGCGATGATTCGCGTGCCGCTGGGATGGGCCAAAACACAGAATCTGGCGCAACAGTTGAACCCCCAGCAAAAGGAAGCATTTCAAGAAACAAAAGGGCGTCAGACAGTCGAATTACGCAGCCCT…
391992	Bacteria	Bacteroidetes	NA	NA	NA	NA	Bacteroidetes bacterium	0	973026357527599	464615789975694	163157773384193	K01673	cynT, can	carbonic anhydrase	1898104	ATGTTCGAGACTCGCCAGATCCTGACCGCCGGGGTGATCGCCGCGCTGCTGTTCGCCGGCGCCGCCCAGGCCCAGACCGTCACCCAGGACGCCGACAGCCAGGCCGACATGACGCCCGCCGAGGCGCTCGAGATGCTCGTCGAGGGCAACGCGCGCTTCGTGGCCGGGGACACGCACGACCGCGACTACATGGACCAGGTGGAGGCCACCGCCGGCGGACAGTGGCCCTTCGCCGTGGTCCTCGGCTGCATCGACTCCCGCGTGCCGCCGGAGCTGGTCTTCGACCAGGGTGTGGGCGACATCTTCGCCGCCCGCGTGGCCGGCAACTTCGTCAACACCGACATCCTCGGCAGCATGGAGTTCGCCACCGCGGTGGCCGGCTCCAAGGTGGTCGTGGTG…
392509	Bacteria	Bacteroidetes	NA	NA	NA	NA	NA	0	0	129441044755863	494705287135524	K01673	cynT, can	carbonic anhydrase	976	ATGACCAGGAATGAAAATTCTGTAGAAAACAAGTATAATTCTACAAGAGAATACCAGGAGAAACTCTCTCCCGGTGAGGCGCTCAAGAAGTTAAAGCAGGGAAATGAAAGATTTTTAAACAACAGGATGTTGCAAAGGGATCTTAAGGCTCAGGTTAATCTGACTGCGAAAGGACAGTATCCATTCGCTGCTGTTGTATCCTGCATTGATAGCAGGATCCCGGTTGAAACTATATTCGATCAGGGAATCGGCGACCTGGTTGTGGGAAGAGTTTCGGGCAATATCATTACACCTGATTTGCTGGGAAGCCTTGAGCTTGCAGTATCAATATGCGGCGTCAAGCTGCTGGTTGTTATGGGCCACACCTATTGTGAAGCCCTGATGGATACAATCGATAAG…
397448	Bacteria	Bacteroidetes	Bacteroidia	Marinilabiliales	Prolixibacteraceae	Mariniphaga	NA	0	0	12817339112759	383560285408197	K03385	nrfA	nitrite reductase (cytochrome c-552)	1573806	CATTACTATGCTGTGGAAGATGTACAAAAAACATTGCGTACCGGAGCACCCATGAAATCAGATGAAGGCCCGATGCCAACTACCTGCTGGACATGCAAAAGCCCCGATGTACCAAGAATTATGAATGAAGTGGGGGCAACACAATTTTATACCGGGAAATGGGCACGGCTCGGGCACGAAATTGTTAATCCGATTGGATGTGCCGACTGCCACGACGAAGAAACCATGAACCTGCGGATTTCACGGCCTGCACTAATTGAAGCATTTGAAAGACGCGGAAGGGATATTTCGCAGGCCAGCTACCAGGAGATGCGCAGCCTGGTTTGCGCCCAGTGCCATGTGGAGTATTATTTCGACAAGGAAAAAGTTGAAGGTGCCCAGTACCTGACATTTCCGTGG…
400500	Bacteria	Bacteroidetes	NA	NA	NA	NA	Bacteroidetes bacterium	0	0	24037134943265	279963673909294	K00266	gltD	glutamate synthase (NADPH) small chain	1898104	ATGTTAGATTATGATGTGAAATATCTAAAGTATAAAACGTATTTGAATACGTATTGCCCTTACTGTAAGAATAGCTTCAATGTGCGAGGAAAAGAAAACGATATTCTTCATTTTAAGGCTATTTATCAGGGGCAGGAAATAGATTTGAATCTGAGTCCATATCTGGACGTGTTTGAAGTCGAGGCTTCCGTGGATATGAAAGAAGGCGAGGTGCTGGATGATTTGATATGTCCTCATTGCGATAAAAGTTTGGTCAATGAGGACATTGAGTGCGGAGAATGCGGTTCCAAAGCTGGAGAAGTCACCATCTCCGAATATTCCAAGCTGATTCCCTTCTTCATCTGTCTGAAATATGGCTGTGAATGGCACGGTCTTACCAAAGCCGACGAAAGAAGGATC…
434558	Bacteria	Bacteroidetes	NA	NA	NA	NA	NA	0	0	834394390130436	440593731987346	K03385	nrfA	nitrite reductase (cytochrome c-552)	976	TATACTCCCCAGGTTAGTCATTCACAGTTTGAACCCCGGAATGAGATCTGGGGGAAGAATTTTCCCCGTGAGTATCAATCTTATTTGCAGACCTCCGATACCATGTTCCGTTCAAAATACAACGGATCCCAAATGATCGATATGTTGGAAGTTGATCCCCGCCTGGTTGTCCTTTGGGCTGGTTATGGTTTTTCCAAAGATTATAACCAGGGACGTGGCCATTACTATGCTATTGAGGATATGCATCAAACATTGAGGACAGGTGCTCCCATGAACGGAGAACCCAGCCCCATGCCCAATACATGCTGGACCTGCAAAAGCCCGGATGTGCCGAGGCTGATGAATGAACTTATTGAGGAGAAGGGGGACTTTCAGGCTGGTGTAGCTGCTTTTTATGCA…
442930	Bacteria	Bacteroidetes	NA	NA	NA	NA	NA	0	336719168414076	0	261061843553299	K00459	ncd2, npd	nitronate monooxygenase	976	ATTGAAGTACTAAAAAATGAGATCAGAAAAGCAAAGCAGCGGACAAAAGGTATTCTGGGTGTGAATATCATGTCGGTGGTAACTGATTTTTCCGATATGGTAAAAACTTCAATTGACGAGGGTATTGATATCATCTTCTCCGGTGCAGGGTTACCGCTGGATCTTCCGAAATATCTGCCTGCAGACGCAAAGACAAAACTTGTACCCATTGTATCCTCTGGTCGTGCAGCAGATATTTTATGCTCGAAATGGAAACAAAATTACAATTACCTGCCAGATGCACTTGTCGTTGAAGGTCCGAAAGCAGGTGGTCATTTGGGTTTTAAAGCCAATGCGCTCGAAGAGTTAAACAACACATTGGAGAATCTGGTGAAAGATGTGGTTGCAGTTTCGCGTAAT…
443599	Bacteria	Bacteroidetes	NA	NA	NA	NA	NA	0	285595028378409	0	263510156474626	K00262	E1.4.1.4, gdhA	glutamate dehydrogenase (NADP+)	976	ATGAACGTTGATCAGATAATGAATGAACTGGTAAAGAAAAACCCCGGGGAAGCGGAATTTCACCAGTCAGTACATGAAGTATTGGAATCGATCGAAGAGATTTACAATGACACCCCACATTTTGAGTCAGCGCAAATTATTGAGCGCCTGATTGAGCCCGATCGTGTACTAACATTTAAAGTACCGTGGGCGGATGATCAGGGGCGTGTTCATGTAAACCGTGGTTTCAGGGTGCAATTTAACAATGCCATTGGGCCATACAAAGGTGGATTGCGTTTTCACCCGAGTGTGAACCTGAGTATATTGAAGTTTTTGGGATTTGAACAGATTTTCAAGAACAGTCTGACATCGCTTCCCATGGGTGGGGCAAAAGGTGGTTCTGATTTTGATCCCAAGGGA…
446317	Bacteria	Bacteroidetes	Bacteroidia	Bacteroidales	NA	NA	Bacteroidales bacterium	0	0	306107206599428	397522282436983	K01673	cynT, can	carbonic anhydrase	2030927	ATGAAAATTCTTAATTTATTTAAGAGAGAAGACAGCAAAAAAAGTTTAATGGCTGTTTGGTCGAATAAGGTAAAATTCTTATTCATCATTCCCTTAGTATTCAGTATGATTACCCTTGTGGGTTGTAACATGGAAAGTGGCAATACAGAGCAAGCTGCGACTAATGAACCTGCTTATGATGATTATGTAACCCAGACAAGTGATACTCAATCTGAAATGAGTCCTGCAGAAGCAGTACAGATGCTGAAAGATGGTAATGCGCGTTTTGTTAATGAGTCTATGGTAAACAGAGATCTTTTGTCACAGGTTGAACAGACCGGAGACGGACAGTATCCCTTTGCTGCCGTGGTCAGTTGTATAGATTCAAGAATTCCCACTGAAATTGTTTTTGATCAGGGT…
459109	Bacteria	Bacteroidetes	NA	NA	NA	NA	NA	0	289128486086424	610649273742504	593751321811889	K01915	glnA, GLUL	glutamine synthetase	976	ATGAAAGACAGATATGTAAATCTTAATCCAAATGAACTGGTAAAGTTTTTAGATAAACCAGCCAGCCAGTTTCAAAGAAATGATATTATTAAATTTATTGAGGCTTGCGGTATTGAAATGTTGAATTTTCGTTACGTTGCCGAGGATGGAAAGTTAAAAACATTAAATTTTATTATCCATAGCCGGGAACATCTTGAACAGGTTCTCACTTACGGGGAGCGTGTGGACGGATCGAGTCTTTTTTCTTTTATTTCAGCCGGTTCGAGCGACCTTTATGTAATTCCAAGATATCGTACAGCTTTCATGAACCCATTCTCCGAGATTCCTGCATTGGATATTCTCTGTTCTTTCTACACGAATGAAGGCAAACCACTGGAAAATTCACCCGAATATATTCTT…
469874	Bacteria	Bacteroidetes	NA	NA	NA	NA	Bacteroidetes bacterium	0	0	177105818877419	253680677889588	K00266	gltD	glutamate synthase (NADPH) small chain	1898104	ATGGGAGACCCTAAAGGATTTATGACGGTACCCCGCAAACCCAGCGGTAACCGACCAATAAAAGAACGTATCAATGACTATGGTGAGGTTGAACAAACTCTGAACGAGAACGACCGTAAACAACAGGCCGCCAGGTGTATGGACTGTGGAATACCCTTTTGCCAGTGGGCCTGTCCGGTAATGAATAACATGCCCGAATGGCAGGATGCCATGTATCGCGACGATTGGAAACTGGCAATTGACCTCTTACAGGTAACCAATAATTTCCCCGAATTTACAGGAAGAATATGCCCGGCTCCATGCGAAAACGGATGCGTCCTTGCTATTCATGAAGAGCCTGTAACCATCAGGGAAAATGAGGCAGCCGTTTCTGAAAAAGCATTCAATAACGGATACATC…
478707	Bacteria	Bacteroidetes	Bacteroidia	Marinilabiliales	Prolixibacteraceae	Tangfeifania	Tangfeifania diversioriginum	0	0	878789768040323	510431686591904	K05601	hcp	hydroxylamine reductase	1168035	ACGTTAATGTATGTACTGAAAGGAATTAGCTGGTACAACGAAAAATTACGGGACAAAAATCTGAATCCCAAAAAAGTGGATAAGTTTGTTTTCGATGGACTTTTCAGCACCATTACCAACGCCAATTTCGATAAAAACAGCTTTGAAAAACGAATAAATGATGCACTCAGATTAAGAGATGAACTGCACCAAATAGCTGTAGAGAATAACATATCGTTGCCGGCAAAATTACCTGAATTTGCTACATGGACTGCTACAACCATCGATGAATTTGAGGCAAAAGCAGAAGAAGTGGGCGTTCTCAGCACCGAAAATGAAGACATACGCTCGTTGCGCGAACTGGTTATTTACGGCGTAAAAGGAATGGCTGCGTATGCCGAACATGCCTGGAACCTGGGT…
481354	Bacteria	Bacteroidetes	NA	NA	NA	NA	NA	0	318226976689063	0	155529400359261	K05601	hcp	hydroxylamine reductase	976	ATGAGTATGTTTTGTTTTCAATGCCAGGAAGCTGCAAAGGGCACCGGCTGTACAATAAAGGGCGTATGTGGAAAAACTGAACCAGTTTCTGATCTGCAGGATCTGCTGGTATATGTTACCCGAGGTACCGGATACCTCGCAAATAGGTTGAGGGAGGCAGGAGTCGCCACACCAATTGCAGATAAATATGTATTTGATGCGTTATTCATGACCATTACGAATGCCAATTTCGATGACAGCCGGATGGTTGAAAAGATACTAGAGGGGAACGGTATCCGAAGGGATCTTCGGGCAGCTATGGAGGATAATAGATTAGAGGCAGACGCATTGCCTGATTCGGCAACATGGGAGGCATCCTCCCCCGATGACATGTTAAAAAAGGCTAAACTTATTGGGGTA…
485638	Bacteria	Bacteroidetes	NA	NA	NA	NA	NA	0	168309921155465	451446606956784	66459181826818	K00459	ncd2, npd	nitronate monooxygenase	976	AATTACCTTCCTGATGCACTGGTTGTTGAAGGCCCAAAAGCCGGAGGGCACCTGGGATTTAAACCAACTGATCTGGAAAAAGAAAGCAACTCGCTTGAGAACCTCGTTTCAGACGTGCTGAAAGTTGCACGCGAAATGAAGGAAAAATACAATAAAGAAATCCCGGTTATTGCTGCCGGTGGAATTTTCACTGGCAACGATATGTTCAAAATAATGAAACGTGGAGCTGCTGCTGTTCAGCTCGGAACCCGTTTTGTAGCAACCGAGGAGTGTGATGCATCAATTGAATTTAAAAATGCTTTTGTTCAGGCAGAAGATAAGGATATTAAAATAATAAAAAGCCCGGTAGGAATGCCCGGACGTTCAATTTCAGGAACTTTTTTGCAGGAAGCAGACGAG…
486171	Bacteria	Bacteroidetes	Bacteroidia	Marinilabiliales	Marinilabiliaceae	NA	Marinilabiliaceae bacterium JC017	0	253050071650178	360312032965802	216620380617251	K03385	nrfA	nitrite reductase (cytochrome c-552)	2234116	ATGAAAACACTTCGGGAACAAATTAAGAATAAGCCCTGGTTGGGATGGGTACTTTTTACAGCTACTGTGATTATCGTATTCCTTCTTGGTCTTTTAGCTTCATCAATCATTGAAAGGCGTACGGACGCAGTTTTTGCTTATACACCACAGGTTGATTATGATCAGTGGGAGCCACGAAACGAGATTTGGGGTAAAAATTTTCCAAAAGAATACCAATCATATCTTAAAACATCTGACACAAGCTTCAGAAGTAAATACAATGGTTCGGCAACAATAGATATGCTTGAAGAAGACCCTAGGATGGTCATTTTGTGGGCCGGCTATGGTTTTTCCAAAGATTACACTCAGGCACGCGGACATTATTATGCTATTGAGGACATCAGAGAAACATTGCGAACA…
494740	Bacteria	Bacteroidetes	NA	NA	NA	NA	Bacteroidetes bacterium	0	178266534229388	353151264054064	225015873191018	K00266	gltD	glutamate synthase (NADPH) small chain	1898104	ATGTTAGATTATGATGTAAAATATTTAAAATATAAAACTTATTTGAACACCTATTGTCCCCACTGTCATAACAGTTTCAACGTCAAAGGGAAAGAAAATGATATTTTGACGTTTAAGGCGGTTTATAAGGGGCAAGATATGGAGCTGAATTTAAGCCCTTATTTGGATGTTTTCGAGGTAGAAACTTCGGTTCCAATGAAAGAAGGGGATGTCCTGGATGATCTCATTTGCCCTCATTGTGATAAGAGCCTTATTAATGAAGAGATCAAATGTGGTGAATGTGGCTCCAGTGTTGGTGAAGTAACAATTTCGGAATTTTCTAAGCTGATTCCTTTCTTTATCTGTTTGAAATATGGTTGCGAATGGCACGGGCTGACTAAAGCCGATGAAAGAAGAATA…
508633	Bacteria	Bacteroidetes	Cytophagia	Cytophagales	Hymenobacteraceae	NA	NA	0	341616556007082	286881916973552	122328661263574	K01673	cynT, can	carbonic anhydrase	1853232	ATGCATACTAAAGAAAGCCAGGAAAAATTATCCCCGGGAGAAGTACGCTTGCTTTTACAGGAAGGGAATACCCGGTTTTTAAATAACGCGCCTCAAAAAAGAAACTTTATCAATGAGGTGAAGCAAACTTCATCAGGACAATATCCTGTTGCAGCCATCCTAAGCTGTATTGATTCCAGGACCCCGGCAGAAATTATTTTTGACCAGGGATTGGGTGATATTTTTAATATCCGTATTGCCGGGAACATCATCAATGAAGACATCCTGGGGAGTATGGAATTTGCCTGTAAAGTGGCCAATGCCAAACTCGTTGTTGTAATGGGACATACCAGGTGCGGGGCCGTTACCAGCGCGTGCAATGAATTTAAATTGGGGTTCATTTCATCCTTGTTATCAAAG…
542271	Bacteria	Bacteroidetes	Bacteroidia	Bacteroidales	NA	NA	NA	0	0	932322697247962	348804406872991	K01915	glnA, GLUL	glutamine synthetase	171549	ATGAAATCGAAATTAGAGTACATCTGGCTGGATGGTTACAAGCCTACCCAGATGATGAGAAGTAAAACACTTGTAATCACCGACTTCAGCGGTAAACTAGAAGATGCTCCAATCTGGTCTTTTGATGGTTCTTCCACTGAACAGGCCAGCGGAAGTTCTTCGGATTGTTTACTTAAACCTGTTTTCATATGCAAGGATCCCCAGAGAACGAACGGGTACCTTGTTATGACCGAGGTATTAAATCCTGATGGCACTCCTCACGAATCTAATGGAAGGGCTACCATTGATGATGACGATGATGACTTTTGGTTCGGATTTGAGCAGGAATATGTATTATGGGACCTGGAACATCATACTCCCCTTGGTTTTCCTGCTCCAGGTTATTATCCTCCCCCGCAG…
549022	Bacteria	Bacteroidetes	Bacteroidia	Marinilabiliales	Prolixibacteraceae	Mariniphaga	Mariniphaga sediminis	0	0	504320855562035	332409635351636	K15876	nrfH	cytochrome c nitrite reductase small subunit	1628158	ATGATTAAAAAACTGCTTCCGCCATCGAAATGGAAATTTCCGGTATTGATAATATTCGGTGTCCTGCTAGGGATTGTTTCTTTTACGCTTTATATGTCGAAAGCACACTCCTATCTTTCTGACAAACCTGAAACGTGCACCAACTGCCACATTATGGCTCCGCAGTATGCAACATGGTATCACAGTTCGCACCGCGAATGGGCCCACTGTAATGATTGCCACGTGCCGCACAATAATTTCCTGAATAAATATTACTTCAAAGCAAAAGATGGTTTGCGGCATGCCACGGTTTTTACGTTAAGAAATGAGCCCCAGGTGATTTTTATAAAAGATGAAGGAGCCGAAGTCGTCCATAATAACTGCATCCGCTGTCATTCTGAAATTTTGGTTGATCCCAAA…
556517	Bacteria	Bacteroidetes	NA	NA	NA	NA	NA	0	0	0	442718868482157	K00266	gltD	glutamate synthase (NADPH) small chain	976	GTATGTCCTCAGGAGGTGCAGTGTGAAAATGCTTGCTTTTATAATCAAAAATTAGAAAAAGATCCTGTTGCGATTGGGCATCTCGAACGTTTTGCTGCTGATTTTGAAAGAAATAGTGGAAATATCAATGTGCCTGAAATTAAACAACGAAATGGGATAAAAGTGGCAGTGATAGGCTCTGGTCCTGCTGGTTTGGCTGCTGCCGGTGATCTTGTGAAATATGGATATGATGTTACGGTTTTCGAAGCCTTACATGAAATTGGCGGTGTACTTAAATATGGTATCCCAGAATTTAGGTTGCCTAATGATATCGTGGATGTGGAAATCAATAATCTCGAAAAAATGGGGGTGAAGTTTGTTAAAGACTTTATCGTGGGAAAAACGGCTACCATCGAAGAG…
631414	Bacteria	Bacteroidetes	Bacteroidia	Bacteroidales	NA	NA	Bacteroidales bacterium	0	40259706603545	0	248683393302373	K05601	hcp	hydroxylamine reductase	2030927	GGATATACCGACCGCGTATACACAACAGGTTCTGCCGGATTCAATGGATTTCCACATATTGGGGAACGTCCATCAGGCGGACAAAAAGACTTCTCTACCATCATTGAACATGCAAAACAATGCAAAACACCGGAACAAATAGAAGAAGGTTCTATCGTAGGTGGATTTGCACACAACCAGGTATTGGCATTGGCTGACAAAGTAGTAGCGGCAGTAAAATCCGGCGCCATTAAGAAATTCTTTGTAATGGCAGGATGCGATGGACGACTAAAAAGCCGCGATTATTATTCTGAATTTGCTGCCCAACTGCCGGAAGATACCGTCATCCTAACTGCAGGTTGTGCCAAATATCGTTACAACAAACTAAAATTAGGCGACATAGGAGGTATTCCGAGAGTA…
643609	Bacteria	Bacteroidetes	Bacteroidia	Marinilabiliales	Prolixibacteraceae	Mangrovibacterium	Mangrovibacterium diazotrophicum	0	0	635674566305428	272503442869524	K05601	hcp	hydroxylamine reductase	1261403	ATGAGTATGTTTTGTTTTCAATGCCAGGAAGCTGCAAAAGGCACCGGCTGCACTAAAGCAGGAGTTTGCGGAAAAAAAGTTTCTACCGCTAACCTTCAGGATCTGTTGGTTTATGTAACAAAGGGAGTTTCTCTTGTTGCTGAACTGGCAAAGGAGAAATCCGTAGAAACTCCTAAAGCAGACCGATTCGTTTTCGAGGCATTATTTGTAACTATAACCAATGCCAATTTTGACGATAATAAAATAACGGACAAGATTATCGAGGGCATAGAAGTAAGGGATGAATTGAAAAAAGACCTTACAGACAAGGAAGTTGAAATTCCGGAAAACATTGCTGCACATGCAACATGGACAGCTGAAAGTAAAGATGCCATTGTTGCAATGAGTGAAATTGTGGGT…
657986	Bacteria	Bacteroidetes	Bacteroidia	Bacteroidales	NA	NA	NA	0	0	302583043285209	210711644371415	K01915	glnA, GLUL	glutamine synthetase	171549	ATGAAATCGAAATTAGAGTACATCTGGCTGGATGGTTATAAACCCACCCAGATGATGAGAAGTAAAACGCTTGTAGTTTCCGACTTCAGCGGAAAAGTTGAAGATGCTCCCATCTGGTCTTTTGATGGTTCCTCAACAGAGCAGGCCAGCGGAAGTTCTTCCGATTGTTTGTTGAAACCAGTATTCATTTGCAATGATCCCCAGAGAAAAAACGGGTATCTTGTTATGACAGAAGTATTAAATCCTGATGGCACTCCTCACGAATCCAATGGAAGGGCTACTATCGACGATGATGATGATGACTTCTGGTTTGGATTTGAGCAGGAGTATGTATTATGGGATCTCGAGCATCATACACCGCTGGGCTTCCCTGCCCCGGGTTATTATCCTCCCCCACAG…
658608	Bacteria	Bacteroidetes	NA	NA	NA	NA	NA	0	277478683379573	659225267508305	462633608699112	K01673	cynT, can	carbonic anhydrase	976	ATGAAAAAAACAATTTTTTTAGCGGTAATCGCACTGGGTGCGTTTATATTTGTGGGGTGTGGTCCACAGTCGAACAACGAAAAAGAGCAAACTATGGAAGATGAAACAAAATCGGAAATGGTTGACAAAGTGCTGACAAAAGAAGAACAGGATGCGTTAACTCCTGATTTGGTGATGCAGGAATTGCTGGAAGGAAACAAACGGTTTATGAATAACAACCTGACAGCAAGAGACTATCCGGCGCAGGTGAAAAAAACTGCAGACGGGCAGTATCCGGAAGCCATAATATTATCGTGCGTGGACAGCCGGGTGCCCGTTGAAAATGTTTTTGACCGGGGAATCGGCGATTTGTTTGTTGCCCGTGTAGCAGGTAATTTTGTGAACGAAGACATTCTGGGA…
660880	Bacteria	Bacteroidetes	NA	NA	NA	NA	NA	0	379301243761359	483274274424749	133548615009591	K00459	ncd2, npd	nitronate monooxygenase	976	ATGAGTTCAGAATCATTTACAAAATTACTAAAGATAAAATTTCCATTTCTAATTGCACCAATGTTTTTGGTTTCAAACCGAAAATTACTTGAGGCTGCTATTTATGAAAATATTGCAGGAGCTATACCTGCTCTTAATTACAGGAATGAAGAAAAGTTAAAAGAGGATATAAAAATACTTAATGATTTATGTAAAGAAAGGGAATTCGGATCTTTTGGTATAAATATAATAATTGAGCATCCCCTGGCAGAAAAATTCATTACTATATTACAAAACTTACCTGTACCATTTATTACAACATCTTTAGGGCATCCCGGAAAATTAATTGAAAAATTAAAACCAATAGGTACAAAGGTTTTTTGCGATGTTACAAATTTAAAGCATGCACAAAAGGCTGTC…
666758	Bacteria	Bacteroidetes	NA	NA	NA	NA	NA	0	246392044432756	358111385419282	143835107028074	K00926	arcC	carbamate kinase	976	ATGAAAAAATTAGCAGTAGTTGCATTTGGCGGTAATGCTTTATTAAGAGCGGGCCAAAAAGGGACAATAAATGAGCAGGAACAGAATGTAAATGAAACCTGTACTAATCTCGTACACTTAATTGAAAGAGATTATAATCTTGTTATCGGGCATGGCAACGGCCCGCAAGTAGGTAATATTCTTTTAAGGAATATTGCAGGAAATAAAATGTATGATCTGCCACTTATGCCTCTTGATATTTGTGGTGCATACTCACAAGGTTTTATAGGATATATTATTGAACAGCAATTTAGAAATGTATTAGAAGCCAATAATCACAATCGTGACATATTAACTCTTGTAACAGAAGTTCTTGTTGATAAAGATGATCCGGCTTTTACAAATCCTACAAAACCTATA…
668207	Bacteria	Bacteroidetes	NA	NA	NA	NA	NA	0	245438195077884	224103122744529	223158819190189	K01915	glnA, GLUL	glutamine synthetase	976	ATGAAGGATTCCGAAATTCTATTTAGCCCGAACAAATTGGTACGCTATCTTAAAAAGCCATCATCAGAGTTTACAAAATACGATATAATGCGCTTTATCGGCGAAAATGATATTCGTATGGTAAATTTCCGGTATGTTGCCGAAGATGGAAAGCTCAAAACACTCAATTTTGTAGTTAATAGCAAAGACCATCTCGACACTCTGTTTTCTACCGGCGAGCGGGTCGATGGTTCAAGCCTGTTTTCGTTTGTCGAAGCCGGCTCCAGCGATTTATACGTAATCCCCAAATTCAGAACTGCTTTTGTAAATCCGTTTACCGAGATTCCCACCTTAGATATTTTATGCTCATACTATACAGCCGAAGGAAAACCTCTGGAAAGCGCTCCTGAACATATTCTG…
678816	Bacteria	Bacteroidetes	Bacteroidia	Marinilabiliales	Prolixibacteraceae	NA	NA	0	0	609300440705827	242982428403047	K00266	gltD	glutamate synthase (NADPH) small chain	1471398	ATGACAGTACCCCGGCAGGCAGCAGGGTACCGTCCTGCAAAGGAGAGGATTTATGATTACGGGGAAGTGGAACAAACCCTGAATGAAAACGAAAGAAGATTGCAGGCTTCGCGTTGCATGGATTGCGGTATTCCCTTTTGTCACTGGGGGTGCCCGGTAGGAAGCAAAATACCCGAATGGCAGGATGCACTTTACCGGGGAAACAAAGAAGAAGCTTATTACATTTTACAATCAACCAATAGCTTTCCTGAAATAACAGGCAGGGTGTGTCCGGCTCCTTGCGAAAAGTCTTGTGTCCTCGAAATTCATGAAGAATCGGTTACAATACGCGAGAACGAATGTGCAACAATAGAACAGGCCTTTGAAGCAGGAATTGTTATTCCCAATCCGCCAACTTCG…
682895	Bacteria	Bacteroidetes	Bacteroidia	Marinilabiliales	Salinivirgaceae	Salinivirga	Salinivirga cyanobacteriivorans	0	147762422943186	242296444470912	189402614509092	K00262	E1.4.1.4, gdhA	glutamate dehydrogenase (NADP+)	1307839	ATGGAAAACATGCATCAGCAAGCACTAAATGATTTTATGTCCAGGATTGAAATGAAAAATCCTGGTGAAGAGGAATTTCAGCAAGCGGTTCGGGAAGTTGCCGAATCATTAATCCCTTTCCTCGAAGAAAATCCCCAATACAAAGAGGCCAAGGTCCTCGAAAGAATTGCAGAAGCGGAACGCATCATCATATTCCGTGTGCCATGGGTCGATGACAAAGGTAACATACAGGTGAACCGCGGCTTTCGTATCGAAATGAACAGCGCTATCGGGCCTTACAAGGGTGGTTTAAGGTTTCACCCCACGGTGAACCTGAGTATCCTGAAGTTTTTGGCCTTCGAACAGGTATTTAAAAACTCACTTACCACAGTGCCCATGGGTGGAGGAAAGGGTGGATCG…
684954	Bacteria	Bacteroidetes	NA	NA	NA	NA	Bacteroidetes bacterium	0	0	784115175640394	415836301080216	K01915	glnA, GLUL	glutamine synthetase	1898104	ATGATGATGAAAGTTGTTTGTTCCGAAAGTCTAAATTTTTATATTTGGAATCCGTTGAACCCAAAATTTCTAAAAATGACTAATAAGGATATTCTTCTTAATCCCAATGAATTGGTACAGTTTCTTAAAAAACCCGCCAATGAGTTTACAAGGGATGACATTATAAAATTTGTTGAGACCAGGAATATTGAAATGATTAATTTCCGTTATGTTGCCGAAGACGGAAAACTCAAAACTCTAAATTTTGTTTTCTCGGGCCGGCAGCACCTTGAGAGTATACTGTCGAACGGTGAAAGAGTTGATGGTTCCAGCCTCTTCTCATTTGTGGGCGCAGGGTCATCTGATCTTTATGTTATTCCAAGGTACCGAACAGCTTTTGTAAATCCATTTACTGAAAAG…
690991	Bacteria	Bacteroidetes	NA	NA	NA	NA	NA	0	153639087846145	0	395138049625117	K01915	glnA, GLUL	glutamine synthetase	976	GCTTTTATGCATCATCTCGAGCAGGAAGCATACAAGTTGGGTGTGCCGCTGAAAACCAGGCATAACGAGGTGGCCCCAAACCAGTACGAAGTGGCGCCTATTTTTGAAGAATGTAACCTGGCGGTAGACCACAACCTGATGATCATGGACCTGATGAAAAGATTGGCCCGTCATCATAAGTTCAGAGTGATTTTCCATGAAAAACCTTTCAAGGGAATTAATGGAACAGGCAAGCATAATAATTGGTCATTATCTACGGATACTGGTGTGGTATTGCATGCCCCCGGGAAAAATCCTAAAAGCAACATGCAGTTCCTTACTTTTGTGGTAAATACAGTAAAAGCAGTACACGACCATGCTGATTTATTGCGAGCCAGTATTGCATCCGCTTCAAATGCA…
702018	Bacteria	Bacteroidetes	Bacteroidia	Marinilabiliales	Prolixibacteraceae	Tangfeifania	Tangfeifania diversioriginum	0	209072480185304	45186996841587	279775304406773	K00926	arcC	carbamate kinase	1168035	ATGGAGAAACTGGCTGTTGTAGCATTGGGGGGGAATGCTCTTTTACGCGAAAACGAAGAAGGAACCATTGAACAACAAGAAAAAAATGCTGCTGAAACAGTTGAAAACCTTGTTCACCTTATAAAAGATGGTTACGAGTTGGTTATTACCCACGGAAACGGCCCGCAGGTAGGAAACATTTTAATGCGAAACGACGCCGGGGAAAAATTATACAACATTGCACCGATGCCTCTCGATATTTGTGTTGCTGACTCGCAGGGTGGAATTGGTTATATGGTGGAACGAATGCTCAGAAATGTATTAACCGGGCATGGAATACAAAAAAATATTATTACGATGGTAACCCTTGTGGAAGTATACGAGCATGATCCGGCCTTTAAAAATCCATCGAAACGAATT…
703092	Bacteria	Bacteroidetes	NA	NA	NA	NA	NA	0	0	422550969559991	287898390779724	K01915	glnA, GLUL	glutamine synthetase	976	ATGGCAGAATTAAGATTTAGTGCATTAAGAGAATTATTTTCAAGAGAGGCTATAAAAGCAGAGATACCGGGCAAGAAAATATCGGAATATTTTGGGGTTAAGGTATTCGACTTGCCAAAGATGGAGAGATATTTACCGAAGCAGACATATGAAGCGGTTAAGAAAGCAATTGACAGGGGTACACAGATAAACAGGGAGGTGGCTGATAAAGTTGCAACAGGTATGAAGGCCTGGGCAATAGAGAAGGGAGTTACACATTATACTCACTGGTTTCATCCTTTGACAGATGCAACAGCAGAGAAGCATGATGCTTTTGTCGAGAGAAATGATTATGGTGGTTTGGTAGAGGCTTTTGCCGGTGAGTTACTGGTGCAGCAGGAGCCTGATGCCTCGAGTTTT…
731634	Bacteria	Bacteroidetes	NA	NA	NA	NA	Bacteroidetes bacterium	0	188143482286288	39700370491745	262884946588464	K03385	nrfA	nitrite reductase (cytochrome c-552)	1898104	ATGGCTACCCCCGAAGCGACGAACGAACCGGACCGCCCGCGTAGCTGGTGGCGCCGCTATCGCTGGCTCATCCTCACCGTCGGCGTGGCGCTGGCCACGGTGGGCCTGCTCGCCCTGCTCACGAACATCATGGAGCGGCAGCAGGAGGCCCTCGACCCCTTCTACCGGGTGACTGAACTCACCGACACGACGACCAACCCGGCCGTCTGGGGCGAGAACTTCCCCGTCCAGTACGACCTCTACCGGCGGACGGTGGATCAGGTGCGGACCCGCTACGGCGGCAGCGAGGCGCTCCCGAGGCAGCCCACGGTGCTCGACCCGCGCGAGGAGGTGTCGACGTCCCGCCTCGTCGACGACCCCCGCCTGCGCGAGTTCTGGGCGGGCTACGCCTTCGCCGAG…
759538	Bacteria	Bacteroidetes	NA	NA	NA	NA	NA	0	0	622565599377956	311510964469379	K00459	ncd2, npd	nitronate monooxygenase	976	ATGGGTATTGGTGTTTCCTTATCGGGCCTGGCTTCAGCTGTAGCCAATATGGGTGGAGTAGGTATTATTGCAACAGTGGGAATAGGTGAAGTTACCCGTTTTACCGGTGGAAATTTCAGGGAGAACAATATAGGTGCGCTTCGAAGGGAAATAAGAAAAGCACGCAGCATGTCCAGTGGGATCATTGGGGTGAATATCATGTCGGTTCTGACCAATTTTGCAGATATGGTGAGAACATCAATTGAAGAAGGCATTGACATAATATTTTCCGGGGCGGGCCTGCCCCTTGATTTGCCCAAATATCTCAGTAAATCCTCCGTAACCAAGCTGGTACCCATCGTTTCTTCTGCCCGTGCAGCCTCTATTATTACTAAAAAATGGAAGCAGAATTATGATTAT…
797796	Bacteria	Bacteroidetes	Bacteroidia	Marinilabiliales	NA	NA	NA	0	0	479380094271901	226336423077619	K15876	nrfH	cytochrome c nitrite reductase small subunit	1970189	GTGCTGATCCTTCTGGGCATTCTGACCGGACTGGTTGCATTCACCTTTCACCTCTCCCGGGCGCCTTCTTATCTCTCGGATGAGCCCGAAACCTGTGTGAACTGTCATATCATGGCCCCCCAGTTTGCTACCTGGTCGCACAGCTCCCACAGGGAGCATGCCCACTGCAACGATTGCCACGTTCCGCACAACAATTTCCTCAATAAATACTACTTCAAGGCGAAAGACGGATTGCGGCACGCCACCGTGTTTACCCTCCGGAATGAACCGCAGGTGATTTTTATTAAGGAAGAGGGGGGGGAGGTGGTTCATCAGAATTGCATACGTTGCCACTCTGAACTTGTGGCCGATGACCGGATCCTTCAGTGGACAGGCTCATTTCACCATTACCGCACCGAA…
803568	Bacteria	Bacteroidetes	Bacteroidia	NA	NA	NA	NA	0	334198440087377	798502513215079	555067205459753	K01673	cynT, can	carbonic anhydrase	200643	TTCTTTTTCCTTCCAGGAATTACACAAAGCAAGTTATCTCCTGACGAAGCAGTTGCCAAATTAAAAGCAGGTAACGAACGTTATGTATCCGGGGAACGAACATTTCCTCATCAGGATCAGGCGCGGAGAGATAAAACCAGCGAGCACGGTCAGCACCCGTACGCAACCATCATTGGTTGTTCCGACTCACGCGCACCCATTGAACATGTCTTTGATGCCGGTATTGGTGATCTTTTCATCATCCGGGTAGCCGGAAACGTTGTGGATACAGACGAAGCGGGATCCATTGAATACGGGGTACACCATTTACATACGCCGGTATTTGTAGTTTTGGGGCATAGCAGTTGCGGGGCGGTAACAGCAGTTGCCAAAAACGCTGAAGTGCACGGTAATATCCCG…
813747	Bacteria	Bacteroidetes	NA	NA	NA	NA	NA	0	174093405213337	260419371898829	287783042092464	K01673	cynT, can	carbonic anhydrase	976	ATGTTGGTACAAACCAAAGAATCACAAGATAATATGACACCTCAGAAAGCATTGAACTATTTAAAAGAAGGTAATTTACGGTTCCTGAATAATCAAAAAACTGACAGAGATTTGATTAAGCAGGTGGAGCAAACATCAGAAGGTCAGTTTCCGTTTGCAACAATTCTCAGTTGCATAGATTCACGCACATCTCCCGAATTGATATTCGATCAGGGACTGGGGGATATATTTAGTATCAGAATTGCAGGTAATGTATTAAACGATGATATTTTAGGAAGTATGGAATTTGCCTGCCGTATTGCCAATTCCAAATTAATTGTTGTTTTAGGTCATACAAAGTGTGGGGCAATTATTGGTGCATGTAATGATGTAAAAACAGGCTATTTGGCGGGTTTGGTA…
814130	Bacteria	Bacteroidetes	Bacteroidia	Marinilabiliales	Salinivirgaceae	Salinivirga	Salinivirga cyanobacteriivorans	0	260416332586386	320251229789899	258086924370023	K01915	glnA, GLUL	glutamine synthetase	1307839	ATGACAAACATTCGCTTTAAAGCACTGGATCAGATTATGCTTGATGAAAGCACTACGCCAAAACAAGTTCACCAAAAAGTATCGGAGTATTTTGCAAAATATGTTTTCACGCAAGAAAAAATGCAAAATTATCTGTCACAGAAAGCTTTTAGCGAATTTCAACAGTCAATTAATCAAAATCAGCCCATCAATTTACAGCTCGCCGATCAAATAGCATCTGCAATGAAAGGCTGGGCCATGGAAAACGGCGCAACGCACTACACACACTGGTTTCAACCCTTAAATGGAGCTACTGCAGAAAAACACGATGCATTTATTGATTTCGCTAGTGGCAACCACAACATGGAAAGATTCTCAGGCAAGCTTTTGGTTCAACAAGAACCCGATGCCTCAAGTTTC…
827429	Bacteria	Bacteroidetes	NA	NA	NA	NA	NA	0	247834838084165	403499901782749	0	K00459	ncd2, npd	nitronate monooxygenase	976	AAATATGAATTAAAAAATCTTGTAACTGACGTTTTAAAAATTACTGAAAAAATTAAAGCTGAAGACAACAAAGACCTTCCTGTTATTGCTGCCGGTGGTGTTTTTACCGGAGAAGATATGTATAATTTCATAGAAATGGGAGCTTCAGGTGTACAGTTTGGGACAAGATTTGTCGCCACTCATGAATGTGATGCACATATTAATTTCAAAAATGCTCTAATAAACGCAAAAAAAGAGGATATCAGAGTAATAAAAAGTCCTGTTGGAATGCCGGGCAGAACAATATATAATAAATTTCTAAAAGATGCATACGATGGAAAAAAGAGACCATCAGTTTGTAAATTCAATTGTTTAAGGTCTTGTGATCCAAAGACTACAAAATTTTGTATTGCAGATGCT…
840620	Bacteria	Bacteroidetes	Bacteroidia	Bacteroidales	NA	NA	NA	0	161709293740513	0	508176099615989	K01915	glnA, GLUL	glutamine synthetase	171549	TTTGTATGTCCGGATCCGGGCCGTAAAAACGGTTGGTTGGTAATGACTGAAGTATTGAATTCTGATGGAACACCACATGTGTCCAATGGCCGTGCAACCATTGATGACGATGATGGTGATTTCTGGTTTGGTTTTGAGCAGGAATATACGCTCTGGGATCTCGATTACCATACACCGCTCGGTTTTCCGGCAGCTGGTTATTATCCTCCTCCGCAAGGTCCTTTCTATTGCTCAGTTGGTGCTGAGTATAACGTGGGCCGCGATATCGTGGAGAAACACCTGGACTACTGTCTTGATGCTGGGTTGAATGTAGAAGGTATCAACGCTGAAGTAATGAAGGGACAGTGGGAATATCAGATTTTTGCAAAAGGTGCCAAGAATGCTGGCGATCAAATTTGG…
854595	Bacteria	Bacteroidetes	Bacteroidia	Marinilabiliales	Salinivirgaceae	Salinivirga	Salinivirga cyanobacteriivorans	0	415891392108735	215283571744724	0	K03385	nrfA	nitrite reductase (cytochrome c-552)	1307839	CATATGTATGCGGTAGAAGACGTGCGTAATATTCTACGCACTGGAGCACCAATGGATGGCAAAGAAAGCCCAATGCCCAATACATGTTGGACCTGTAAAAGCCCGGACGTACCCCGAATGATGAATAAATACATTGAAGAAGAAGGTGACTTTACCAAGGGTGTAGCAAAATTTTACAGTGGCTCATGGGAAGAATTGGGGCACCAGATTGTAAATCCCGTTGGATGTGCAGATTGCCATGATGCGGAAACAATGAACCTGAGAATTTCCCGGCCGGCCCTAATTGAGGCATTCAATCGTCGTGATATGAAAATTGAAGAGGCAAGCCACCAGGAAATGCGTAAACTCGTTTGTGCCCAGTGTCATGTTGAATATTACTTCAATAAACAAAAAGTGAAA…
864822	Bacteria	Bacteroidetes	NA	NA	NA	NA	NA	0	0	0	382958049848501	K00262	E1.4.1.4, gdhA	glutamate dehydrogenase (NADP+)	976	ATGAACGTAGATACCATCATGAATGACCTGGTGAAACGTCACCCGGCGGAACTGGAATATCACCAGGCTGTTCGCGAGGTCCTGGAATCCATTGAAGAGATATATAATGAGAATCCGCATTTCAAATCCTCAAATATCATTGAACGGATCATCGAGCCCGACCGGGTGATCATTTTCAAGGTGCCATGGGCCGATGATCAGGGACGGGTCCATGTGAACCTGGGTTACCGGATACAATTCAACAATGCGATCGGGCCTTATAAAGGGGGACTGCGCTTTCACCCCAGTGTGAATCTCAGTATTCTGAAATTTCTCGGTTTTGAGCAGATATTCAAGAACAGTCTGACCTCGTTGCCCATGGGCGGTGCCAAGGGTGGGTCGGATTTCGATCCAAAGGGA…
904119	Bacteria	Bacteroidetes	NA	NA	NA	NA	NA	0	0	0	281454926464823	K01915	glnA, GLUL	glutamine synthetase	976	ATGGCAACAATCAGATTTATGGCATTAGAACAATGCGCAAAAAGAAAGCCGGTACAGGTAGAGCCTCCCGGAGAAAGAATTTCAGAATATTATGGCATCAATGTATTTGATAAGAAAAAGATGCAAAAATACCTATCAAAAGAGGCTTATAACCATGTAATAGAAGCGATTGAGCGCGGAACACCTATTGACAGGAAAATGGCTGACCAGGTAGCAGCGGGAATGAAGGACTGGGCCATAGACAGAGGTGCAACGCATTATACCCATTGGTTTCAACCTTTAACAAGCGGAACCGCTGAAAAACATGATGCGTTTATTGACCATGACGAATTTGGTGGAGTAGTTGAAAAATTTTCAGGAAAAGAACTGGCCCAACAGGAGCCTGACGCTTCCAGTTTT…
909596	Bacteria	Bacteroidetes	Bacteroidia	Bacteroidales	Bacteroidaceae	Bacteroides	Bacteroides sp.	0	115057280477197	492109740764652	749249386871924	K02568	napB	nitrate reductase (cytochrome), electron transfer subunit	29523	ATGATAACATTATTTCGCAAGACTTCCCTTTTGGTAGTTTTTATATGTTTTGTTTTTCAGATTCAGGGTCAGGATTATCCTATGCCTGAACAGAACAATTATTGCTTAAGCTGTCATGAAAAACAATTATATAAATTATACAATGAAGATTCATCGATGGTAAGGCTTAAGCCAATGTGCATCAGTCATGTTATTGACCGAAAAGCCTATGAAAGCATGGCACATAGAATGTTCTTATGCACTGATTGCCATTCGGGGGGATATGAAGAATTCCCGCACAGCCTGGATTTGAGGTTTGAGATATTT
267622	Bacteria	Balneolaeota	Balneolia	Balneolales	Balneolaceae	NA	NA	420013333165957	480747706057106	0	0	K01915	glnA, GLUL	glutamine synthetase	1813606	ATGACCTCCGGACGAACACTGGTTGGAGCCAAGCCACCGCGAGGACAGGAGCTGGATGATCACTATTTCGGATCCATCAATGAACGGGTACTCTCTTTTATGCTGGATGTGGAACGAGAGCTCTACCGTCTCGGCATTCCCGTGAAAACACGTCATAATGAGGTGGCCCCCGGACAGTTCGAAATGGCACCGATTTTTGAAAACTGTAACATTGCAGCCGATCATCAGCAGCTTATGATGATAACGCTTAGAAGAGTTGCCAAAAACTACGGCTTTGAGTGCCTGCTGCACGAGAAGCCCTTTGACGGGCTAAACGGAAGCGGTAAGCACCTGAACTGGTCGATGAGTACCAGTGAGGGACACAACCTGCTTGATCCCGGCGACAGCCCGCACGAAAAC…
835892	Bacteria	Balneolaeota	Balneolia	Balneolales	Balneolaceae	Gracilimonas	Gracilimonas sp. 8A47	321357167961442	0	421659825160216	378384662886565	K01673	cynT, can	carbonic anhydrase	2079485	ATGCCAAAAACTGCGAATAATCTTTTAGCTGCGAATCGGCAGTGGGCAGAAAAAATCAAAAGGCACGATCCGGAATTCTTTGCTAATCTATCACGCTCGCAGTCGCCTGAGGTTTTATGGATTGGATGTTCAGACAGCCGCGTACCTGCCACACAAATTGTGAACGCGGATCCCGGCTCTCTCTTTGTCCACCGCAATATAGCCAACCTGGTACTCCACAGTGATATCAATTGTCAGTCCGTAATTCAGTATTCGGTTCAGGTTTTAAGGGTGCGGCACATTGTGGTATGCGGACACTACGGCTGCGGAGGGGTA
596078	Bacteria	Balneolaeota	Balneolia	Balneolales	Balneolaceae	Gracilimonas	Gracilimonas sp. 8A47	231673876374432	274272479490882	0	173889201407095	K00262	E1.4.1.4, gdhA	glutamate dehydrogenase (NADP+)	2079485	CATCAGGCAGTAAAAGAGGTCATGGCAGATGTGATCCCGTTTGTGAATGAACGCCCGGAATATGGTGAAGCAAAGATATTAGAAAGAATGTGTGAGCCTGACAGGGTGATCAGCTTTCGTGTAACCTGGATGGACGATAATAAAGTTGTTCATGTGAATCGTGCCTGGCGTGTACAGTTCAATAATAGCATAGGTCCTTATAAGGGTGGTTTACGCTTCCACCCTACCGTTAACCAGGGAATTTTAAAGTTTTTAGGGTTTGAGCAGTGTTTTAAGAATGCACTCACCACTCTTCCAATGGGGGGTGCCAAGGGAGGCGCTAATTTCAACCCGAAAGGAAAAAGCGATGAAGAGGTATTCCGGTTTTGTCAAAGTCTGATGTCGGAATTGCATCGGCAC…
695983	Bacteria	Balneolaeota	Balneolia	Balneolales	Balneolaceae	Rhodohalobacter	Rhodohalobacter barkolensis	0	243270289306902	332045589910882	0	K00376	nosZ	nitrous-oxide reductase	2053187	ATGAATAGCAATAAAAACAAAGGGTTACGAGGGATACTTGTTGGGGCGGGAATTGTGGTTGTAGCTGCACTCCTGTTTACAGGTTGTCCTTCGCAACAGCAAATGTTAGATACCGGTGATGCTGCACAAAAAGTGTACGTCGCTCCGGGAGAGCATGATGAATACTATGGATTCTTCTCCGGCGGATACAGCGGTCAACTGAGTGTATGGGGCTTGCCATCCGCACGAATACTGAAAGTGATTCCGGTATTTTCACAGGATCCGGAAACCGGATACGGTTACACGGAAGAAACCAAGCCGCTTCTTCAAACCAGTTACGGTTTCATTCCCTGGGATGACTCCCACCATCCGCACATCTCTCAAACCGATGGTAACGCGGACGGCCGGTGGATTTTCATC…
713300	Bacteria	Balneolaeota	Balneolia	Balneolales	Balneolaceae	Gracilimonas	Gracilimonas sp. 8A47	0	0	512958244026561	159326834217074	K01915	glnA, GLUL	glutamine synthetase	2079485	TCAACCGTTGGCTGCGAGCAGGAGTACTTTCTGATTGATCAGGAGTTTTTCTACCGCCGGCCGGACCTGATGACCTCGGGCCGTACCCTGGTGGGAGCAAAACCTCCCCGCGGTCAGGAGCTCGACGATCACTATTTCGGTTCCATACCCGACAGGGTGCTCTCCTTTATGCTCGAGGCGGAGAAAGAGCTTTATAAACTGGGAATTCCGGTAAAAACGCGTCACAATGAAGTAGCGCCGGGCCAGTTTGAAATCGCCCCGATGTTCGAAAACTGCAACATTGCGGCCGATCATCAGCAGCTTACCATGATCGTTCTTAAGAAGGTTGCCAAGAACTACGGTTTTGAGTGCCTGCTTCATGAGAAGCCTTTTGACGGGCTAAACGGAAGCGGTAAGCAC…
798802	Bacteria	Balneolaeota	Balneolia	Balneolales	Balneolaceae	Gracilimonas	Gracilimonas sp. 8A47	0	0	466457439772274	0	K00261	GLUD1_2, gdhA	glutamate dehydrogenase (NAD(P)+)	2079485	TTGGAGAGGGAAGACGGAAGCATTGAGGTTATTCACGCATGGAGGGTAGAGCACAGCCACCATAAAATGCCCACCAAAGGGGGAATCCGTTACAGCATGACCGTGAATGAGGATGAAACCATGGCGCTGGCCGCACTGATGACCTATAAATGTGCTGTGGTGGACGTCCCTTTCGGTGGTGCAAAGGGGGGTATTATGATCGATCGCTCGAAGTACTCGGAAGCGGAACTGGAAAGAATAACCCGAAGATATGCCTTTGAGCTGTACAAGAAGAATTTTATTGGTCCCGGAAACGACGTTCCGGCACCGGATTACGGAACCAGTTCCAAGGAGATGGCCTGGATCTTCGATACTTACAGGCAGATCAGCTCCGATATCAACGCAGAAGGCTGTGTTACG…
889401	Bacteria	Balneolaeota	Balneolia	Balneolales	Balneolaceae	Gracilimonas	Gracilimonas sp. 8A47	0	102783697746313	307258089688326	162118044858404	K00368	nirK	nitrite reductase (NO-forming)	2079485	AACAGTATGAAACGTTTTATCAATATTCTCGCCGCGATCTTTTTCATCGCGCCGGGTCTCACAACAGTACAAGCACAAACTCAGGAGTACACAATCGACGGCATGATATTCGGTATGCCGGAAGCGGAAGTCTTTACCGACGACTATGAGGGTCCGCCGGTAGTGGGCGACTATGTAACCATGCTGCCTAATCTGGCCAAGCTGGACTATGAAGGAAACAAACATCATCAGATCAGGCTGGATACATTTGTCCAGGAAATCGAAGTGGCCGAGGGAGTGCGCTATCGGGCATGGACCTTCGGCGGCATGGTGCCGGGTCCGGTGATACACGTTCGCGAAGGCGACCGGATTACCTTTACCATGAAAAACCGGTCGGATGAGCTGGTTCAGATCAACGAA…
384970	Bacteria	Calditrichaeota	Calditrichae	Calditrichales	Calditrichaceae	Caldithrix	Caldithrix sp.	356526464497966	359931112612288	706516672078975	276675789930983	K01673	cynT, can	carbonic anhydrase	1962856	ATGGGGAAAAAGGGAAATATCGGGTCCTCTGACGCGCTTGCCTTGTTAAAGGAAGGAAACGCAAGGTATGTTTGTGGCAAGATAGAGGGACCTAATCGCACTAAAAAAAGAAGGGTTCAGACTTGGGAAGAAGGCCAGAGCCCTTTTGCAACAATAGTTACCTGCTCTGATTCAAGGGTTCCTCCTGAAATCCTTTTTGATGTGGGCATTGGAGATATCTTTGTGGTAAGGGTGGCCGGGAACATCTGCGGTTACTCTGAAATGGGAACCATAGAGTACGGTGTGGATCATGTGGGAATACCATTACTTGTGGTGCTTGGCCATTCCAATTGCGGAGCGGTAACTGCGGTGGTTCAGAAACAGGAAGCCGAAGATAATCTGCTCAAGCTTGCCCAAGAC…
368161	Bacteria	Calditrichaeota	Calditrichae	Calditrichales	Calditrichaceae	Caldithrix	Caldithrix sp.	287624158496736	668452204519529	0	0	K15371	GDH2	glutamate dehydrogenase	1962856	CTGATGCTCGAGCACCTTTATTCCATGAATTTTCAGGATGATCATCTTACTCACGATACCGCATGGCTGAAGCGAAATTTCGTTTTTCTTGGTATGATTGCCGTCCATCGAGACCACTACTCCCATTATGGAATTTTCAAGAATGGGGACAGAAAAAAAGAAGGAGAAGCTTTTCTGAAGAAGACCTCCCTGGATCAGCATGAAACCATCACCTTTCACGAAACGAATTTAACAAGCAAGGTAGATCGCAAACGAGAAATCTATTTTATTCTGTTTCATTCAGGGGGACAAACCCTCCTCCTTGCGGGACACTTCACCCGAAGGGCCAACCTCACGCCCAGAAGCGATATTCCTTTTGTCCGCAGAAAAATTGACCGGGTCGCAAGCGGCATGAAAATT…
166891	Bacteria	candidate division NC10	NA	NA	NA	NA	NA	344803293981356	83264716656449	0	0	K00266	gltD	glutamate synthase (NADPH) small chain	640293	ATGCCGTTGCAATCAGCGCAGGAGCGGGTTCACAACTGGGCCGAGGTTCCCCTGGGGTTTTCCCTGGAGCAGGCAAGAAACGAAGCGAGTCGCTGCATCCAGTGCAAGAATCCGGACTGCGTCTCCGGTTGCCCCGTAAGCATCAACATTCCAGGCTTTCTCATGGCGGTGGAAAACGGAAATATCGAAGAAGCTGCGAAAATCATTCGCCAGGACAACTTCCTTCCCGCATCCTGCGGACGAGTTTGTCCCCAGGACAAGCAGTGCGAAGCGGTTTGCGTCGTGGGAAAAAAGAATGAGCCCGTATCCATCGGCGCTCTGGAGCGGTTTGTTGCCGATTACGAACGATCCCACAACCTTCCGCGAATTCCAGAGATCGCACCTTCCACCGGGAAGAAT…
19148	Bacteria	candidate division Zixibacteria	NA	NA	NA	NA	candidate division Zixibacteria bacterium	0	0	965911477850075	991516050174277	K00261	GLUD1_2, gdhA	glutamate dehydrogenase (NAD(P)+)	2053527	ATGCCCCAACCGCTCAGTTTCTATAAACAGGTCAACCTGTATTTTGACCAGGCCGCGCCTCATACCGGCCTGGATGCCGGCCTTTTACGGCAGATCAAAATGTGCAACAGCGTATATCACATCACATTTCCGCTCAAACGCGACGACGGCAAGATCGAGGCGATTCATGCCTGGCGGGCCGAACACAGCCATCACCGTACCCCGGTCAAAGGCGGTATCCGTTATAGCCTGGATGTCAACGAGGACGAGGTTATGGCGCTGGCTTCGCTGATGACCTACAAATGCGCGATCGTCTCTGTCCCGTTCGGAGGCGGAAAAGGCGGTATCAAGATAGACCGTCGCCAATACTCGCAATCCGAACTGGAGCGAATCACCCGTCGCTACACATACGAACTTGTC…
19162	Bacteria	candidate division Zixibacteria	NA	NA	NA	NA	candidate division Zixibacteria bacterium	0	264949086898179	821011246576163	89442292652539	K00374	narI, narV	nitrate reductase gamma subunit	2053527	ATGGCAGCCATTTCTGCGCTGTTAATTCTGGCAGTCCTGATAGTCGTGTCGATGGTTGGCACTGGCATGGCAGATCTGGACTTCCTGTTCGGTGTGGTCTTCCCGTATGCGGCGATCTTGATCTTTCTGGTCGGATTCATATACCGCATAATTCGCTGGGCGCAGTCGCCTGTGCCGTTTAAGATCACCACCACCTGCGGACAGCAAAAATCCCTTGACTGGATCAAGGACTCGCCTTTCGAGGCGCCCCACAGCAAGCTGGCCGTGATTGGCCGGATGCTGATGGAGATCCTGTTTTTCCGGTCGCTGTTTCGCAACACCAAGGTCGACTTGAAAAAAGACGGCCCCCGGGTTGTCTATGGCGGTTCCAAGTGGCTCTGGCTGGCGGGATTGGCATTT…
63756	Bacteria	candidate division Zixibacteria	NA	NA	NA	NA	candidate division Zixibacteria bacterium	0	0	718426162145442	667285703239414	K05601	hcp	hydroxylamine reductase	2053527	ATGAGTATGTTTTGTTTTCAATGCGAACAGACCGCCGGTGGAAGCGGATGCACCAAGCGCGGCGTCTGCGGAAAAAGTCCCGAAACCGCCAAACTGCAAGACTTGCTTGTGGATACCAGCAAGAAACTCGGATGGTTCGCCTCAGAATCCCGGAAAGCCGGGAAGGTAAGCCGTGACATCGACCGCTTCATCATGGAAGCGCTCTTCACCACTGTAACCAATGTCAATTTTGACCCGGAAAACATCGCCCGTATGATCAAAACAGGTGAGGTCTACCTCGCGCAGGCTCTGGCCCAACATCGCGAACTCCTCAGCGACCACGCGGATAAGCTCAACGAGGATATTCCTTTCGAAGTCAAACCCCTGCCTGACGATCTCAAATCATTGATCGAAACCGGC…
79906	Bacteria	candidate division Zixibacteria	NA	NA	NA	NA	candidate division Zixibacteria bacterium	0	141737229573358	69956449774368	759944000074407	K01501	E3.5.5.1	nitrilase	2053527	ATGTCTAACCAGAATACCACAGACAATCTCCGGGTAGCGCTGGCCCAGATCGCCCCGGTATGGCTCAAGCGCGATGAGACGATTTCTAAAATGCTCGTCTATATCGACCGCGCGGCCGAACAGGAGCGTCAGTTGATCATCTTTGGCGAGGCCATTATCCCCGGCTATCCTTTCTGGGTCGAACGTACCGACGGCGCGCGTTTTAACTCATCGCTTCAAAAAGAGATATTCGCCCACTACTTGGACCAGGCGGTCAGTATCGAAGCGGGACATTTAGAACCACTCTGTAAGAAAGCGCGTGAGAAGGAGATTGCGATCTATACAGGCACGATCGAACGCCCGTCTGACCGTGGCGGTCACAGCCTGTATTGCAGTATGGTATACATCGATTATAAAGGT…
121357	Bacteria	candidate division Zixibacteria	NA	NA	NA	NA	candidate division Zixibacteria bacterium	0	0	65239727794709	123144682144333	K00266	gltD	glutamate synthase (NADPH) small chain	2053527	GTGGCGGAAGCTAAAAAAGATGATATACAGTATGTAGAGCCGGGCCAGATTGGAAAAGTTGCTAAAAAAGACCGGCGCAAAATTCCGCGGGTTAAGATGCCCGAACAGAAACCGGAAGACCGTGTCAGAAATTTCAACGAAGTTCCTTTTGGCCTGACCGAAGAGCTGGCCATAAAAGAAGCCCAGCGCTGCCTGGATTGCAAGAAGGCTCCCTGTATTGCCGGATGCCCGGTGGAAGTCGATATTCCAGCTTTTATCGACCTGGTAACACAGGGTAAATTCGTGGAAGCGGCCCGTAAAATTAAGGAGACCAACTCCCTACCCGCCGTCTGCGGTCGTGTCTGTCCGCAGGAAGAACAATGCGAGGAAGTCTGTATCACCGGGAAAAAAGGTGATCCG…
182382	Bacteria	candidate division Zixibacteria	NA	NA	NA	NA	candidate division Zixibacteria bacterium	0	0	107188277005072	835933242761816	K01915	glnA, GLUL	glutamine synthetase	2053527	ATGATTACAGAGAAGATACAGCAACTGGTCGAGAATAATCTGGTAGAATTCGTGGATGTCAAGTTCGTCGACTTGTTGGGCGAATGGCACCATATCACGGTTCCAATCGAGCGCTTGACCGAAAGCCTGTTCAAAAACGGTATCGGGGTGGATGGTTCTTCGGTATCCGGTTTCGCGCATATCAAATCGGGCGATATGATCCTTCTGCCCGATCCCGAAACAGCCTTTATCGACCCCTTCTGGGATCGTCCCACATTGAGTTTTATCGGCAATGTCGTCAATGTCAACGGCACTGTCGAGGAATTTAGCCGTAATCCGCGCTGGGTCGCCCAAAAAGCGGAGAGGTACTTAAAAGATTCCGGATTCGCGGGTGATTCCATGTGGGGTCCGGAGTTCGAG…
192961	Bacteria	candidate division Zixibacteria	NA	NA	NA	NA	candidate division Zixibacteria bacterium	0	0	377740743274773	102537714865589	K00926	arcC	carbamate kinase	2053527	ATGCCAGCGAAAAAGTCGACAGCAGTAATTGCTTTAGGAGGGAACGCCATAACTAAAAAAGGCGTTCCCGATACAATCGCGAATCAATTCGCCAATACCCGTCAGTCACTCTCCGGGATAATTCCCCTGATCCGAAACGGCTACAACATCGCCATCACACACGGCAACGGCCCCCAGGTCGGCAACGCTGTCCTGCGGGTTGAACTCGCCCGCGATAAAGCTCCCATACTGCCTCTCGGGATCTGCGTGGCCGACACCGAAGGCGGGATGGGTTACATGATCGAACAGTCGCTTCAGAATCGCCTCAGGCAGGAGAAGATCAAGCGCGATGTGGTCACTTTTGTGACCCAGGTGGTGGTAGATAAAAACGATCCTTCGATGAAAGATCCATCAAAGTAC…
212313	Bacteria	candidate division Zixibacteria	NA	NA	NA	NA	candidate division Zixibacteria bacterium	0	0	529438345492647	393452847224723	K05601	hcp	hydroxylamine reductase	2053527	AGTGGCCTGGTAGAATGGCCGAATGTGCGCCATATCGATGGCTACGATTTCTCGGAAGTGATCGAATCAGCCCGCAATTCTCCCGGATTTGCCGAAGATGGCGAACCGGAATTCACTATGACTGGTTTCGGTCACAAAGCCGTATCCGGGCTTGCTGGTGAAATCGTAAGCGCAGTCAAAGACCGGCAGATTAGACATTTCTTTTTGATCGGCGGATGTGACGGCGCAAAAAGCGGGCGTAACTATTATACTGAGCTGGCGCAGGCGGTGCCTGAAGATTGCGTGATCATGACCCTGGCATGCGGCAAGTACCGCTTTAACAAGCTCGATTTCGGCCAGATCGGTGAGCTTCCGCGGATGCTGGATGTGGGACAATGCAACGACGCTTATTCGGCAATT…
337661	Bacteria	candidate division Zixibacteria	NA	NA	NA	NA	candidate division Zixibacteria bacterium	0	0	596860464423392	526441464805187	K01673	cynT, can	carbonic anhydrase	2053527	GTGAAGGCGTGCCAGCTAATGTTAAGACTATTTATTCTATCCGTTGTAATTTTCAGTTTCCTGTCAGCTGACCTTTACGGCAATACTACTGTGTCAATTGAACAGGCCGAGAAGATGCTCCGGGAAGGTAATCAGCGGTTTGCTTCCGGTAAGATGAAATATCCGAACCTCGATGACAGCAGGTTAAGGCAGGTGAGCAGTGGTCAGAATCCGTGGGCCACAGTGATAACCTGCTCGGATTCTCGTGTTCCGGTTGAGCAGGTTTTCGATGCCGGCCTGGGCGATATATTTGTCATCAGGGTAGCTGGAAATGTCTGTGATGTGGATGAGATCGGTTCAATAGAATACGGTGTAGATCACCTGGCGACGCCGGTTTAA
337662	Bacteria	candidate division Zixibacteria	NA	NA	NA	NA	candidate division Zixibacteria bacterium	0	128517507199689	837407964033783	106822762760132	K01673	cynT, can	carbonic anhydrase	2053527	GTGGATAATATCGCGCCCGCAGTTTCCAGGGTAAAATCAGATTATCCTGATCTACATGGCAAAGACCTGGTTCCTCACGCGGTCGAGGAAAATGTCTGGCAGTCGATCGATGACCTGTTCAAAAACAGTCCCTCTGTGCGCGAAAGAGTTGCAAACGGCAGTCTGAAAGTCATGGGTGCGATCTATCAGCTCGAGGACGGCGGGGTCAACTGGCTGGGGACTCATCCACGGGAGAAATTCCTTTTGGCCTACACCGGTGAAAATCATGAGCACGGGCACCCGCATGAGTATTACAGGGGAAAACACTGGCATATCCCAAACATAGCGCATGCCTCTCATGCGAAGGGTTATTCATCGACCGATGTGATGCAGATGCTTCGCGAGGGTAATCAACGTTAT…
434848	Bacteria	candidate division Zixibacteria	NA	NA	NA	NA	candidate division Zixibacteria bacterium	0	0	534038320526554	997561585556147	K01915	glnA, GLUL	glutamine synthetase	2053527	ATGAAAACCAGAGAAGATATCATCAGGTTGATCGATGAAGAAAACGTTCACTACATCAGGCTGTGGTTTACAGATATACTGGGGCGACTCAAGGGTATGTCGATCACGCGCCGGGAGCTGGAGGATATCCTCGACAACGGACAGGGCTTCGATGGTTCCTCGGTTGAGGGTTATGTCCGAATCGAGGAGTCGGATTTGATGGCCTGGCCGGATTATCGCACATTTCGGATCATTCCCTGGGATATCTCGGGCGAAAAAGTGGCCATGATGTTTTGCGACATCAAGAATCCAGATGATACTCCTTACGAAGGCGATCCCCGCTATGCGCTCAAGCGGATGCTCAAGAAGGCGGAGGATCTGGGTTATACATTCTATGTCGGACCGGAGATGGAGTACTTC…
908361	Bacteria	candidate division Zixibacteria	NA	NA	NA	NA	candidate division Zixibacteria bacterium	0	0	193474226502936	296314423314434	K01915	glnA, GLUL	glutamine synthetase	2053527	TCGGGACTGCATGTGCATCAGTTCCTCGCCAACGATAAGGGCTCCGTTTTTCACGACAAGAAAGGCCCGGCCGGGTTCAGCAAGATTGGCCTGCACTATGTCGGCGGCATTCTGAAGCATGTCGACTCCATCCTGGCCTTCACGAATCCATCCACCAACTCGTTTAAGCGACTGGTCCCGGGCTTCGAGGCACCGGTTGCGGGCACCTATTCTCTGGCTAATCGCACGGCGTGTATCCGTATACCCGGATACAACAAGAATCCTAAAACCAGCCGTCTGGAGTTCCGGCCCGGCGACGGAACGATGAATCCCTATCTCGGATATGCCGCCATGTTGATGGCCGGTATCGATGGAATCCGTAACGAGATCGACCCCGGCCTGCCCCTTGACAAGAACCTG…
288090	Bacteria	Candidatus Cloacimonetes	NA	NA	NA	NA	Candidatus Cloacimonetes bacterium 4572_55	0	350396218472663	0	361006935834237	K00926	arcC	carbamate kinase	1971726	ATGAGCACATCACAAAAAACCGTGGTGGTCGCGCTGGGGGGAAATGCCATTAGTGAAGGCGGCCAGAGCACCATTGCTGAACAATTTGCCAACACCCGGGCCAGCCTCAGAGGCATCATGCCGCTGGTCGAAAAAAACTACCGACTCGTCATCACCCACGGCAATGGGCCCCAGGTCGGTAACAAACTTGCCCAAACCGAAGCCACCCTCGACGAAATACCGCCCTTACCGCTGGGCGTGCTGGTAGCCGACACCCAGGGCAGCATCGGCTACATGATTCAACAATCCCTGCAAAATGCATTGACTCGCCGCGAAATTGGGCGACCGGTCATGACGGTTATCACCCAGGTGCTGGTCGACAAAAATGATCCATCCATTCTCAACCCGAGCAAGCCGGTG…
402069	Bacteria	Candidatus Cloacimonetes	NA	NA	NA	NA	Candidatus Cloacimonetes bacterium 4572_55	0	0	364787698043443	364675277671963	K02567	napA	nitrate reductase (cytochrome)	1971726	GTTAAGGATGGCAAGCCCCACGCCATTCGGGGTGACAAAGAAAACCCGATCAACAAAGGCTTGCTGTGCGTGAAAGGTTTTTACCTGCACAAAGTGATCACTGCTGATAATCGGCTGCTGCACCCGCTGGTACGCAAAAACGGGAAGCTGGAACAAGCCACCTGGGATGAAGCCATGGAGTTGGTCGCCACCAAATTCAAGGAAGCCGTCGAGCAGCACGGGCCGGATGCAGTGGCTTACTACGGCTCCGGTCAGGCCGAAACCGAAGAAACTTACCTGGCCAATAAACTTTTCAAAGGCCACATCGGCACCAACAACGTGGAAGGCAACCCGCGCTTGTGTATGGCCAGCGCAGTGGGCGGCTATTTAACCTCCTTTGGCGCGGACGAACCGGTCGGC…
93072	Bacteria	Candidatus Coatesbacteria	NA	NA	NA	NA	Candidatus Coatesbacteria bacterium	579247341362828	253725799229071	28375594564905	214088329320551	K00926	arcC	carbamate kinase	2250272	ATGCGTCTAATCATCGCCGTCGGCGGCAACTCGCTCATTCGCTCCGGCCAGCGGGGCACCATGGAAGAGCAGTGGGAGAACATCAACGCCACCGCCCGGGCCATCGCCGAGCTGTCGGCCGCCGGCCATGAGATACTGATCACCCACGGCAACGGCCCCCAGGTGGGCAACCTGCTGCTGATGAGCGACAAGACGGCGGAGCTGCCCGAGCTGCCGCTGGATTACTGGGGGGCCAATACCCAGGGTGGGATCGGTTACCAGCTGCAGAGCGCCGTCCACACGGAACTACGGCGTCGCGGCCTGAAGCGTCGCGTCGCGGCCGTGGTCAGCCGGGTCGAGGTCCGACCCGACGATCCCGCCTTCGACGACCCCACCAAGCCCGTAGGGCCCTTCTTCGAT…
19048	Bacteria	Candidatus Coatesbacteria	NA	NA	NA	NA	Candidatus Coatesbacteria bacterium	566441805613853	29019054234394	283443593976657	159015538045028	K00459	ncd2, npd	nitronate monooxygenase	2250272	ATGCTACGATTACCCCATCTGCCCAAGCTGACCATTGGAGACATGGACGTCCCCCTGCCCATCATCCAGGGTGGGATGGGGGTCGGGGTATCCTTATCCTCCCTCGCCTCGGCCGTGGCCGACGAGGGTGGAGTCGGCGTCATTTCGGCGGCCATACTCAAGGGCGCCGATCTCGACGGTGAACCCCGCGACAGCTTGGTCTCCCGCCTCGAGTTTCTGCGTCGCGAAATCGCCCGGAGCCGCCGCCGGACTAAAGGCGCCATCGGGGTCAACATCCTGGTGGCCCTGACCGATTACGATGACTACTTCCAGCTTTCCGTCGAGCGGGGCGTCGAGTGCATCTTCCTGGGTGCCGGGCTGCCGCTGAAGCTACCGCCGATCGTCGCCGACGCCGGCGCG…
51762	Bacteria	Candidatus Coatesbacteria	NA	NA	NA	NA	Candidatus Coatesbacteria bacterium	492014229388551	241426775234745	30257834515551	256338704475769	K01673	cynT, can	carbonic anhydrase	2250272	ATGACCACCACCGCTTTGAGTCCCGGCGAGGCCCTGTTCAAGCTCAAGGAAGGCCACGCGCGCAGCCTGTCCGGCGAGCGCCGCTACGGCTCGGGCACCGGCCCCGAACGCCTGGTCGAGTTGACCCAGGGCCAGAGCCCCTACGCCACCATCCTGACCTGCGCCGACAGCCGCGTGCCGCCGGAACACATCTTCGACGCCGGCCTGGGCGACCTGTTCGTCTGCCGCAACGCCGGCAACCTGCTCGATTCGGTAACCCTGGGCTCGATCGAATACGCCGCCGCCCACACCGGCTGCCCCCTGCTCGTCGTACTGGGGCACACCAACTGCGGCGCCCTGGGTGCCGCCGTGGCGGCCTACCGCAGCCCCGGTTCCAGCGAATCGCCCTCCGTGGATTCG…
149029	Bacteria	Candidatus Coatesbacteria	NA	NA	NA	NA	Candidatus Coatesbacteria bacterium	477561172270495	243757343212955	329026249238496	253738849380647	K00266	gltD	glutamate synthase (NADPH) small chain	2250272	ATGACCGACGAGGAACGCAAACAACGCAAACTCGCCGGCGTCAAGCAGCTCGATAAGACGCCCATGCCCGAGCAGGAGCCCGAGGAGCGCGCCCGCAACTTCAAGGAAGTCCCCTACGGCTACACCGCCGAGATGGCCGTCAAGGAAGCCTGGCGCTGTCTGCAGTGCAAGACCGCTCCCTGCGTCAAGGGCTGCCCCGTCGAGATCGATATCCCAGGGTTCATCAAGGCCGTCCAGGAGAACGACTTCCAGACCGCTGTCAGCACCATCAAGAAAACCAACGCCCTGCCCGCGGTCTGCGGCCGCGTCTGCCCCCAGGAAACCCAGTGCGAGGAGCTCTGCGTCCGCAGCAAGAAGGGCCAACCCGTGGCCATCGGCCGCCTCGAGCGCTTCGTCGCC…
62877	Bacteria	Candidatus Coatesbacteria	NA	NA	NA	NA	Candidatus Coatesbacteria bacterium	418576034162325	281499937946002	195111464176564	22673114436316	K01915	glnA, GLUL	glutamine synthetase	2250272	ATGCTGCGCTACGAGTTCGACCACGACACACCGGCCGAGGAGATCAAGAGGCAACTCATCGACGAGGGCGTCAGCACCATCGACCTCAAGTACATCGACCTGCCCGGCCGCTGGCACCACCTGACCCTGCCCGTGGAGGGCCTGAACGAGAAGATCTTCACCAAGGGCGTCGGCTTCGACGGATCCTCGATCCCCGGCTTCCAGCGCGACGTCACCGGCGGCGACATGGTCATGCTGCCCGACAAGACCACGGCGATGGAGGACGTCTTCTGGGAGGAGCGCTGCGTCAGCTTCATCTGCGACTGCGCCGACGCCGCCACCGGCGAGCCCTTCACCGGCGACCCCCGCGGCGTGGCCAAGCGCGCCGTCGCCTACGCCAAGCAGTTCTTCGCCGCCAAT…
85062	Bacteria	Candidatus Coatesbacteria	NA	NA	NA	NA	Candidatus Coatesbacteria bacterium	324395822427367	238562437833276	198942302118037	141248814298737	K00261	GLUD1_2, gdhA	glutamate dehydrogenase (NAD(P)+)	2250272	ATGGCCGAAGAATACAGTGCACTACGGCAGGCGCAGCGCGAGTTCGACAAGGTCGCCGAGATGATGCAGCTCGACCAAAGCTATCGCAACGTGCTGCGTGAGCCCGTCCGCACCCTCTCCGTCAACGTGCCCGTCCGTATGGACGACGGCACGATCAGAACCTTCAAGGGTTACCGCTGCCAGCACAACACCGCCTGCGGACCCGCCAAGGGCGGTATCCGCTACTCCCTCGACGTCACCCTGGACGAGGTCCAGGCCCTGGCCACCTGGATGACCTGGAAATGCTCCCTGGCCGGCATCCCCTACGGCGGCGGCAAGGGCGGCATCCACGTCGACGTCCACCAGCTCTCCGCCGGCGAGCTCGAACGCCTCTCCCGGCGCTTCTTCTCCGAGATCCAG…
858293	Archaea	Candidatus Helarchaeota	NA	NA	NA	NA	Candidatus Helarchaeota archaeon	0	420885097725591	0	351914558526894	K00459	ncd2, npd	nitronate monooxygenase	2719382	GGTCATAAGGTTCCGGCTGAGGATATTCCTGTATTTAAAGAAGCAGGGTTTACCTGGATCCATAAATGCGCAGGTGTGAAATATGCTGAAAAAGGAGCCAGCCTCGGTGCAGACATTGTTACTGTTGTTGGCTGGGAAAATGGTGGAGCAACCGGGAAATTTGATATTGGAACCATGGTGCTAATTCCTGCTACTGTTGGAGCTGTTAATGTTCCTGTCATTGGAGGCGGCGGTGTTTCCGACGGAAAAGGATTATCCGCTATGCTATGTCTTGGAGCTGAAGGGGTGATTATGGGAACAAGATTATTGGTTTCCAAAGAATGCCCTATTCACGATAGAGTGAAAGAAGCCCTTGCTAAAGAAGATGTATATTCCACCACCATTGTTATGCGCTCCATT…
291220	Archaea	Candidatus Lokiarchaeota	NA	NA	NA	NA	Candidatus Lokiarchaeota archaeon	0	0	247750851897797	120301763172053	K00266	gltD	glutamate synthase (NADPH) small chain	2053489	ATGGCAAAGAAGGAACTGAACAAAGTACGCACACCGATGCCCCAGCAAGACCCAAAGGAGCGCGTTGATAACTTTGATGAGGTTGCTTTGGGCTACACCGTAGAACAAGCTCTGCTCGAGGCAAGCCGATGTATTCAATGCAAGAATCAACCTTGTGTTTCGGGCTGTCCTGTCGAAGTGGACATCCCGGCGTTCATTGAGTTGATTACCGAAGAACGTTTCGAGGACGCCCTGGCCAAAATCAAAGAGACCAACATTTTACCGGCGATTTGTGGGCGCGTATGTCCCCAGGAAACCCAATGCGAAGAGGTATGCGCCATGGGCAGGGTCAAAGGATCGAAACCTGTGGCCATTGGGCGCCTGGAGCGTTTTGTCGCCGACTGGGCCATGGCTCGTGAA…
87861	Archaea	Candidatus Micrarchaeota	NA	NA	NA	NA	Candidatus Micrarchaeota archaeon	0	29486384019818	633099061237646	857546013246653	K00926	arcC	carbamate kinase	2250274	ATGGCTTTATTCAAAACACAACAAGGTTCAAAAGCTTTAAATCTGAAAGATAATACTTTCAGGGGTGATAACATCTCAAGAATAGTTATAGCTTTGGGAGGAAATGCCATACTCGAAAAAGGGAAGAGAGGGACTCGAGAGGAACAAATGAGGGCCACAAAGGAAGCAATAGTTCCCAATAAGAAGATCTTTGAGGAAAACGAGGTCGTAATCACACACGGGAACGGCCCCCAGGTCGGGAATCTACTTCTGCAACAGGAATCAAATGACCAGGTACCAAGCATGTCTCTTGATGTGCTTGTTTCAATGAGCCAGGGCGAAATCGGATATTTTATATGCTGTGCATTGTCGGAATTAGGACTGCATTCAGCCACACTTATAACCAGAGTGGTCGTGGAC…
330383	Archaea	Candidatus Micrarchaeota	NA	NA	NA	NA	Candidatus Micrarchaeota archaeon	0	257624934104111	483719433842794	118444725315849	K01915	glnA, GLUL	glutamine synthetase	2250274	TTGTCTGCGATTGATGAAGTTCTGAAATACATAGCTACTAATGAGATAAGATGGATAGACCTGCAGTTTGTCGATATAGAAGGTGCCCTGCATCGCACATCGATCTCGAACAGGAAGATCGAAGAGTCTACATTTGGAACAGGGGTTCATGCTGCGGATCTGACAAAGGTTTTCAGGGAAAGCGATCAGGGGGAATTAGCATTGCTTCCAGATCCCGATACAATGGCAAGGATTCCATGGGAGCCTTCCACCATCCGGTTGGTCTGTGATATAGCTATTTCCATGACAAAAGAAAGATTCCTCAAGGATTCCAGATATGTTGCAGAGAGAATGGAAACCAACCTCGATGCTGCAGGAATAAGGAATGCCCGTGTCGGTAGTGAAGTGCAATGTTGCATA…
681099	Archaea	Candidatus Micrarchaeota	NA	NA	NA	NA	Candidatus Micrarchaeota archaeon	0	0	0	485732569546788	K01915	glnA, GLUL	glutamine synthetase	2250274	ATGCCCGGAACTGATGATGTTTTTGAATATATCACATCGAACAACATAAGGTGGGTGGACCTGCAGTTTTTTGATGTGGAAGGAAGGCTCAATAAGACAACCCTTAATGCAAGGGAGCTCAATACCTCTTCTTTTTCCCGCGGGATATACTGCGGCGACCTGAAAGAAGTTTTTGGATGGTCTGAGGAAGGGGAGCTGGTTTTGATGCCCGATGCAAATACATTCGGCCGGGTTCCATGGGAGCCAAGCACCATGAGGATGGTCTGCGATGTCATGGTGAGCCCGGGCAAGGAGCGCTTTCTTAAAGACCCCCGCTATGTAACTGAAAGGGCTTCAGTGAATGCGGGAGCGATGGGATTTACTGAAATCACTTCTTCTTCAGACTATGTTTTTGATAAT…
53661	Bacteria	Candidatus Moranbacteria	NA	NA	NA	NA	Candidatus Moranbacteria bacterium RIFOXYA12_FULL_44_15	0	55522409573656	19397858532985	170231339393171	K00459	ncd2, npd	nitronate monooxygenase	1801647	ATGACATTACCGACATTGAAAATAGGTGATTTTATCAGCAAGCTGCCCATTGTTCAGGGCGGCATGGGAGTTGGAATCTCACTGTCAGGGCTGGCCCCCGCAGTTGCCAACGAAGGCGGAATTGGCGTGATTGCCGCCGCCATGATTGGAATGGGCGAGCCTGACATCGTCTCGAATCCACTGGAAGCGAATGTCAGGGCGCTGCGCGAAGAAATCAGGAAAGCCAGAGCGAAAACCGACGGGATCCTTGGAGTGAATATTATGGTGGCCTTAACTCATTTCGGCGATCTGGTGAAAGCCGCTTTAGATGAATGTATTGACGTGATTTTTGCCGGAGCCGGACTTCCTTTGGACCTTCCCAAATACCTGGACGACCATTCAACGACGAAACTCGTCCCG…
483191	Bacteria	Candidatus Schekmanbacteria	NA	NA	NA	NA	Candidatus Schekmanbacteria bacterium RBG_13_48_7	0	0	686890052690226	401935619513374	K00926	arcC	carbamate kinase	1817878	ATGGATAATCTGAAAGCTCCACCCAAAATTGCTGTCATTGCCATTGGCGGTAACGCTCTCGTGGGTAAAGGTCAACGCGGAACCATTACCGAACAGTTCGCCAACAGCCGGAAAATGCTTCGCGGTATCATCGACGTTATTAAAGCCGGTTTTATGCCGGTGATTATACACGGCAACGGCCCCCAGGTGGGCAATGCCATGATTCGTGTGGATATGGCGCTGGATAAAGTCCCTGAACTCCCTCTCGGCGTCCTGGTCGCTGACACAGAAGGCGGCATCGGCTATATGATCGGACAGTCGCTGATCAATATATTGCGCCGGGAGGGACTTCCCATCCCCGTCACCACGGTTCTCACCCAGGTTGTGGTTGATCGAAAGGACCCCAGTCTGAAAAATCCG…
454408	Bacteria	Candidatus Tectomicrobia	NA	NA	NA	Candidatus Entotheonella	NA	339246021285674	170366319262641	381737286496524	125016622160071	K00459	ncd2, npd	nitronate monooxygenase	93171	ATGCTCCGCACGCCTATCTGCGACTTCTTCGACATCGAGGTGCCGGTCGTGCTGGCCGGGATGAACGATGTCTCCACGCCTGAACTCGCGGCGGCCGTCTCCAACGCGGGCGGACTCGGCGTCCTCGGCGGCGCCACGCTGACGCCCGACGAGCTGGCCGAATGGATCGAGCGCACGCGGCAGCTGACGGACCGACCCTTCGGCGTCGACACGCTGTTGCCCGCACGCCACGCCGGGAAAGGACAACACGGTGGAGGCGCCATCGACTGGTCCGTCTCCGAGCAGCACGTGCAATTCGTGGAGGACTTCCGCCGCCGCCACCACCTGCCCGATTCCGATGCTGCGCCGCCGATGTTCACGCCGGACTTCTTCGAGAAGCAGATCGAAGTCGTGCTCGAC…
201382	Bacteria	Chlorobi	Chlorobia	Chlorobiales	Chlorobiaceae	NA	NA	0	62826020040929	651160776326838	139325068534794	K15578	nrtC, nasD	nitrate/nitrite transport system ATP-binding protein	191412	ATGAATAACTCTGAAAACCGCGAGGTCCTGGCGAGCTTCAAGGACGTCTACAAGTTCTACGAGAAGGACGGTGAGTACGTCACCGCCCTGAAGGGCCTGAACCTCGACATCCACAAGCGTGAGTTCCTGTGCATCGTGGGCCCCACCGGCAGCGGCAAGTCCACCATCCTCAGCATGCTGGCGGGGCTCACCGCGCCGTCCATGGGCGAGCTCACCCTGCACGGCAAGCCGGTGAGCGGGCCCGGCCGCGACCGCGGCATGATCTTCCAGGAGTACTCCCTGCTGCCGTGGCGCAGCCTGGAGCGCAACATCGAGCTGGGCATGGAGTTCGACGGCACCGCCTCGGAGCAGCGCGGTGAGACCGCCAAGCGCTTCATCGACCTGGTGGGCCTGGGCTAC…
147530	Bacteria	Chloroflexi	Chloroflexia	Chloroflexales	Chloroflexaceae	NA	Chloroflexaceae bacterium	915745351257955	794243893718345	0	0	K01915	glnA, GLUL	glutamine synthetase	2562117	TCGTTCTACTATGTGGACAGCATGGAGGGCTGGTGGAACAGTGGCAGGGAGCTGTACCCCAACATGGGTGCACAGATTCCTCCCAAACTGGGCTACTTCCCCTGCCCGCCAACCGATACGTTGCAGGACGTGCGCAGCAAGATGGTGCTCACCATGATCGAGGTGGGGCTGAATATCGAGGTGCATCACCACGAAGTCGGCACCGCCGGTCAGAGCGAAATTGATATGCGCTTCGGCCCGATGATCCCGATGGCCGATAGTGTTCTCAAATATAAATACATCGTCAAATCCGTCGCTCGTCAGCACGGCCTGACCGCCACCTTTATGCCCAAACCGCTGTTTGGCGACAATGGCAGCGGTATGCACACCCACCAGAGTCTGTGGAAAGGGGGAGAGCCT…
312264	Bacteria	Chloroflexi	NA	NA	NA	NA	NA	875475843744643	336801521825711	393780999953174	369206627889129	K05601	hcp	hydroxylamine reductase	200795	ATGTCGATGTTCTGTTATCAATGTCAGGAGACCGCACGCAATGAAGGTTGCACCGTACGCGGCGTGTGCGGTAAGACGCCAGAGGTCTCGCACCTGCAAGACCTGCTCATCTGGCTGCTGAAAGGGATCTCGTACTGGAACGTCAAGGCACGCGAACTGGGCGTCGGCGATCCGGCGGCGGGCCTTTTCGTGGCCAAAGGGCTGTTCCTCACGATTACCAACGTCAATTTTGACCCCGATAGCTATGTCCAATGGATCCGCGAAGCTGTGGAGAAGCGTGATGGGCTCCGCGCAGCGGTGGAAGAGCGGGGAGAAGCGCTCGCCGATCTGCCGGGGGTGGCGACTTGGACGCCGGAGACCTACACTGTGAAAGCGCTTGATCTGAAGGGGCAAACAGTC…
502862	Bacteria	Chloroflexi	NA	NA	NA	NA	NA	871229699277969	106881459676831	855289148803258	125673172830003	K00926	arcC	carbamate kinase	200795	GTGACTGAGAAGAAAGTGGCCGTCGTCGCTATCGGCGGCAACTCATTGATCAAGGATAAGCAGCACCAGACGGTGCGGGATCAGTATGAGGCGGCAAAGGAGACCTGCCGTCACATCGCCGACATGATTGAGCAGGGCTGGAATGTGGCTATCGGTCACGGCAACGGCCCCCAGGTCGGTTTTATCCTGCGCCGCTCGGAGATCGCGGCCAAGGTGGCCGGAATGCACGAGGTGCCGCTGGACGCTTGCGGCGCTGATTCGCAGGGCGCCATCGGCTACGCGCTCCAGCAGAATCTTTACAACGAGTTCAAGCGCCGGGGCATGCAAAAAGCCGCCGCCACGGTCATCACCCAGGTGCGCGTCGATGTGGACGACCCGGCCTTCCAGAATCCCAGCAAG…
116222	Bacteria	Chloroflexi	NA	NA	NA	NA	NA	812032464665577	623887206421167	145782484863217	122207720548328	K00265	gltB	glutamate synthase (NADPH) large chain	200795	ATGCGTAAAGTGTCTCACCCTATGCCACCGGGCTTACCCCCCAAACAGGGGCTATATGATCCCCGGTTCGAACATGATGCCTGCGGGGTTGGCTTCGTGGTCAACATCAAGGGTAAAAAATCAAACGAAATCTTTCGACAGGCGCTAACGGTCCTGGAGAATTTGGTTCACCGGGGCGCAGTCGGGGCCGAACCGAACACCGGCGACGGCGCGGGCATTCTGTTTCAAGTGCCCCACGCCTTCTTTAAAAAAGAGTGTGCCGAGTTAGGCTTCGAGCTGCCTGATCCCGGCCAGTACGGCGTGGGTATGATCTATCTGCCGCCCGACGAAACGGAGCGGCGGGCCTGTGAGGAGCGGTTTGAGGCGGTGGTCGCTGCCGAAGGGCAAGAGGTGCTGGGT…
69715	Bacteria	Chloroflexi	NA	NA	NA	NA	NA	801261963699928	159593682758552	220093599465607	274020569031871	K01915	glnA, GLUL	glutamine synthetase	189774	ATGTCTTCGGACATGTTAAACCGCATTGAAAAAGATCAAGTCCAGTTTATCAGCCTGCAATTTATCGATATCTTCGGCAATATCAAAAGCGTAACCCTTCCGGCTGATCAACTGGCTACCGCCCTGGATGATGGCGTCTGGTTCGATGGCTCTTCAGTTGAAGGATTCGCCCGAATCTATGAGAGTGATCGCGTGCTGATCCCCGATCCAGACACGTACCGGGTGTTGCCCTGGAGCGCTCTAGAGCGCCGGCGCGCCCGGCTTTTCTGTGACGTTCACGGGCCAGATGGCACACCTTCCCCCCGCGACCCTCGCAGCGCGCTAAAACGAGTGCTGGGAAGGGCCGCCGAGATGGGCTTCACCTTCAACACAGGCCCAGAGATTGAGTTCTTTATCTTT…
291759	Bacteria	Chloroflexi	Anaerolineae	NA	NA	NA	Anaerolineae bacterium	775712709031317	603786802262282	142359999825374	128201124088577	K01915	glnA, GLUL	glutamine synthetase	2052143	ATGACTTCACTAAACATTGTAGACGTTTCGGGCTTGATGAGCGCTCTGGAAGAGCATGACATCAAAATGGTCGATTTTCGCTTTATCGACCCCTTTGGTATCTGGCATCACTTTAGCTTATCCGTCAAAGCCATCGATGAAGAGATCTTTGAAGAAGGCTTAGGTTTTGATGGCTCCTCAATTCGAGGCTTCCAAACCATCGATGAATCGGATATGATCTTGATCCCGGATGTGACCAGCGCCTTTGTCGATCCTTTCTTTGCCGCGCCGACGATGATCGTCATTTGTGATATCTATGACCCCATCACCCGGCAGCCCTACATCAAAGACCCCCGCTATGTAGCCAAAAAAGCGGAAGCCTATCTGAAGCAAACCGGCATCGCCGACACCAGCTTCTTT…
21853	Bacteria	Chloroflexi	NA	NA	NA	NA	NA	774029996614807	352700313903656	556646099363426	14212891549309	K00265	gltB	glutamate synthase (NADPH) large chain	200795	ATGCAAAAACCCTTGCGAAAAATCGCTCAACCCCCCCTGTATGATCCTCGCTTTGAGCATGATAACTGTGGTATTGGCTTTGTAGCCCGTATTGATGGGCAACCCGGCCAGGATATTCTTTCCATGGCCCTGATTGCGCTCGGCAACCAGGCCCACCGTGGGGCGGTTGCGGCCGATTCCAACACGGGCGACGGGGCCGGTATCCTCACTCAGATACCCCGCAAAATGATGCAACGGGAACTGGAACGCCAGGGTGTCCACGTGGCCCCGGAAGATATTGGCGTTGGGATGCTTTTTTTACCCCAGGATGCGGCCGCGGCCGAAGCCAGTACCCGCATTATTACCAAGGCGCTCAATGATCGGGGACTGAAAGTACTTGGCTGGCGTGACGTTCCAACC…
251124	Bacteria	Chloroflexi	Thermoflexia	NA	NA	NA	Thermoflexia bacterium	771344028788568	185414762789204	214301662637565	273790984345485	K00926	arcC	carbamate kinase	2420334	ATGACAAAACGCAAATGGGCCGTCATTGCGATTGGCGGCAATTCTTTGATTCCAGATAAGCAGCATCAGACAGTTGAAGATCAGTATAAGGCAGCCGGCGAGACCGCGCATCACATCGCCAACATGATTGAGGAAGGCTGGGACGTCGCCATTGGGCACGGGAACGGCCCGCAGGTCGGTTTTATCCTGCGCCGCTCCGAGATCGCAGCCAAAACCGCTGGCATGCACGAGGTTCCCCTGGATGCTTGTGGCGCGGATACGCAAGGCGCCATCGGCTATGCGCTGCAGCAGAACCTGACCAACGAGTTCAAGGAGCGCGGCATTGACAAGACCGTTGCCACCGTTATCACGCAGGTGCAGGTTGATGAGGACGATCCCGCGTTCACGAATCCCACTAAG…
94986	Bacteria	Chloroflexi	Chloroflexia	Chloroflexales	Chloroflexaceae	NA	Chloroflexaceae bacterium	753390911828795	318592734408272	582781238601158	0	K02591	nifK	nitrogenase molybdenum-iron protein beta chain	2562117	ATGACTACCGCAACCATACCCAAATCAAGTGTCACAAAACAGAAGCGCACAGTTTCGATTAACCCCACCCGGACATGCGCCCCCATCGGCGCAATGCTCGCCTCGCACGGTATCCACGGCGCAATTACCATTAACCACGGCTCGCAGGGCTGCGCCACCTACCCGCGCCACCAATTGACCCGCCACACCCGCGAACCATGCGAAGTGGCCACCACCTCGCTCAGCGAAAGCGCCGCCGTCTATGGTGGCCGCGAAAACCTGCTGGCCGCAATGAAGAACATCTACGAACGCTTCCACCCGACCATGATAACCGTCTGTTCCACCTGCCTGTCGGAAACGATTGGCGACGACATCCCCGCCATTATTAGCGAGTTTCAAGACAACTATCCCGAAATCACC…
663373	Bacteria	Chloroflexi	Chloroflexia	Chloroflexales	Chloroflexaceae	NA	Chloroflexaceae bacterium	723026588773798	289922890899416	0	0	K01915	glnA, GLUL	glutamine synthetase	2562117	CTGTATGCCTCATTTATGCCCAAGCCCATCGCAGGCATTAACGGCAACGGCATGCATGTTCATCAGAACTTGAACGACCTGGTGACGGGGAAGAATGTCTTCTACGATTCCAACGACCCGTATGGCCTCTCCAAAGTGGCGCGCCAGTTTATTGCGGGCCTGCTGGCCCACGCGCCCGGCATGATGGCCGTGCTGGCGCCGCTGGTCAACTCATACAAGCGGCTCGTTCCGGGCTTCGAGGCACCGGTCTACCTGAGTTGGGGCCATACCAACCGCTCGGCGCTGGTGCGCGTGCCGCATACCAGCGTGGGCCGCATGCATACCACGCGCGTCGAATTGCGCTGCCCCGACCCCTCGTGCAACCCCTACCTGGCCTATGCCGTGATGCTGGCGGCGGGC…
483323	Bacteria	Chloroflexi	NA	NA	NA	NA	NA	709996858533736	0	0	0	K01915	glnA, GLUL	glutamine synthetase	200795	GTGGATGGCTTTGCACGGGTAGCTGAGAGTGATATGGTGCTGCGGCCTGATGTAGATACATTGACGATCTTGCCCTGGAGCATGGATGGCGAACGCACCGCCCGGTTAATCTGCAACGTCACCACGCCACAAGGGGAATCGTCCATCGGCGATCCCCGCACCGCCCTGATTAACGTCTTAAAACAGGCGGAAAAATTGGGGTATGTCTTCAAGATTGGCATGGAAATGGAATTTTTCCTGCTGGAATTAGATGAAAATCGCCGCCCCATCGTCCAACAGCCTTATGATAGCTCCGGTTATTTCGATATGACGAGCAGCAAGGCGCAGCATCTCCGGCTGAAAATGCTGGATACCCTGGCCGCGCTGGGGATTCGGGTGCGCTCTTCCCATTCGGAGATC…
94985	Bacteria	Chloroflexi	Chloroflexia	Chloroflexales	Chloroflexaceae	NA	Chloroflexaceae bacterium	673088808562301	352349800894342	573393575039804	0	K02586	nifD	nitrogenase molybdenum-iron protein alpha chain	2562117	ATGCTCTTGAAATGTGATAAAACCATTCCCGAACGCGCACAACATATGGTTGTGAAAGGAAGCTGTAGCCCCTCGCCCTCTGGCGGGTGCCCCATCTCCTCCGACGTCCATACCACCCCCGGCGACATGACCGAACGTGGCTGTACCTATGCTGGCTGTCGTGGCGTGGTGGGTGGCCCCGTACAAGACGTCATCCAACTGACCCACGGCCCCGTGGGATGCTCGTTCTACTCGTGGGGCTATCGGCCCCACCTGGCCGACAGCGACTTCCATGTCAAATATGCCTTTACCACCGACATGGAAGAGTCCAATATTGTGTTTGGCGGCGAGCAAAAACTGCTGCAAAGCATCATCGAAGCGGCAGAAGAGTTCCCCGAAGCAAAGGGCGTCTTTGTCTAC…
614029	Bacteria	Chloroflexi	Anaerolineae	Anaerolineales	NA	NA	Anaerolineales bacterium	657648688672258	873135200823716	756132515967288	961640463264842	K01915	glnA, GLUL	glutamine synthetase	2073117	CTACCAACCTACTACTCTACCACTCCCAAGGAGGACAAGATGTTCGAGACGCTTGAGGAAGCACGTCAGTACATAGATCAACACGCTGTTCAGATGGTCGATCTCAAGTTCACGGATCTGTGGGGGCATTGGCATCACCTCACGATCCCTCAGGAGCGATTCACGCCGGCGTTGATGGAGGACGGCGTGGGCTTCGATGGCTCGGCCGTGGGCCTGAAGTCGGTCAAGGCCGGCGATATGGTGCTGGTGCCCGATCTATCCACCGGGTTTGTCGATCCCTTCTGGGATACGCCCACGCTCAGTTTCATCTGCACCACGCTGGAGGCCGACACGAAGGCCATTTTCGAAAGCGACCCGCGTAACATCGCCCGCCGCGCCGAGGAGCATCTGATCGAGAGC…
112086	Bacteria	Chloroflexi	NA	NA	NA	NA	NA	639257015514777	104569080680179	0	0	K02586	nifD	nitrogenase molybdenum-iron protein alpha chain	200795	ATGACTTATCGCTTCAAGTGCAATGAAACTATCCCCGAACGGGAAAAACACGTTGCAGTAAAACTCAATGGCGAGTGTGTCCGCTCCGACGGTTCCGGTTGCTTTATTGCAAGCAACACCCCCACCACTCCCGGCGATTTGACTGAGCGTGGCTGCACCTACGCCGGATGCCGAGGGGTTGTGGGCGGACCTGTCAAGGATGTTATCCAGCTCACCCACGGCCCTATCGGTTGCGCCTTCTTCTCGTGGGGCTATCGCCCCCACCTGGCCGACGATGACTTCCATATGCGCTACACCTTTGTCAGCGACATCGACGAGTCGAACATTGTCTTCGGCGGCGAGAAGAAGCTGCTGCAGTGCATTGTCGAAGCATCGCAAGAGTTCCCCGACGCCAAGGGT…
823013	Bacteria	Chloroflexi	Chloroflexia	Chloroflexales	Chloroflexaceae	NA	Chloroflexaceae bacterium	625933138822173	44956797798972	0	0	K05601	hcp	hydroxylamine reductase	2562117	ATGAGTATGTTCTGTGATCAGTGTCAGGAAACGAACCACAATGTCGGCTGCGAAATTCGCGGTATCTGCGGCAAAGACCCCCTCGTTGCGGGGCTGCAAGACTATCTGCTCTACGCGCTTCAGGGTCTCTCGTTCTACGGCGTGCGTGCTCGTGCAGCAGGCATCGTGGACGAAGCATCCGACCTGTTTGTTGCGCAGGCGTTGTTTGCCACGCTGACCAATGTCAACTTTGACCCGCAGCGCATCGCGCAGTTTATTGACGAGGCTATCGAACGGCGTGAGCAGGTGCGCGCCCAGCTCCCCGAGCAACCCGCTGTCCCTCCAATGGCGACCTGTACGGGGGCCAGAGACAGCACCGAATATGCAACGCTCGGCGCGGCGGTGTCGCTGCACGCCAAT…
446521	Bacteria	Chloroflexi	Chloroflexia	Chloroflexales	NA	NA	NA	585284639447071	304227617459147	0	0	K01915	glnA, GLUL	glutamine synthetase	32064	ATGCAGAACAGACCGCCCGGTTATGGGTGGTGGTATCTCAGCGACAGAGAGCACCTTGATCCCGACGTTGTGAGCTATGAGGGAAGAACGCATATGAGCGACGATGTACGTGCTGATGTTCTCCGGCGAGTGGAAGAAGACCATATCGCCTTTGTCAATCTCCAGTTTATCGATATCCTCGGCACCCTCAAGACGGTCAGTATCCCCGTCGAAGAACTCGAAAGCGCCATCGAGCATGGCGTCTGGTTCGACGGTTCATCTATCGAAGGGTTTGCGCGGGTGGCCGAGAGCGATATGTATCTGGTGCCCGATCTGGCAACCTACGTGCCGATCCCCTGGGATCAGCAGGAGGGCCTGGCGACGGCCCGGCTGATCTGCCATGTCTATACGACGCACGGG…
342035	Bacteria	Chloroflexi	Chloroflexia	Chloroflexales	Chloroflexaceae	NA	Chloroflexaceae bacterium	566995106522877	669278902977834	0	0	K02591	nifK	nitrogenase molybdenum-iron protein beta chain	2562117	ATGACTGTAGTAGTATCCAAGCAGGAACGGAAAGTCGCCATCAACCCTACCCGCTCGTGCGCGCCGATTGGCTCGATGATTGCCGCCTTCGGTATCCACGGCTCGATCACCATCAACCACGGGTCGCAGGGGTGTGCCACCTACCCGCGGCACCAGATGGCACGGCACTTCCGCGAACCTATCGAGGTTGCAACCACCTCGCTGACCGAAAAGACGACGGTGTACGGCGGCAAAGAGAACCTGCTCGCGGCGCTCAAGAACGTCTGGGAGCGGTTTCACCCAGAGATGATTACCATCTGCTCGACGTGCCTCTCGGAGACGATTGGCGACGACGTGCCGGCCATCATCGAGGAGTTCGAGAACGAGAACCCGGATATCACGATCCCGATCCTCTCGGTG…
652684	Bacteria	Chloroflexi	NA	NA	NA	NA	NA	473523114993689	174205819327327	255150899845599	35704792897328	K00266	gltD	glutamate synthase (NADPH) small chain	189774	GTATCTAGCATCAAGTATCCAGCATCCAGCCGAGGTGTAATCGTGGTCACAAAACCGAAAAACAAGATCGACCGCAAAGCTCGCCTCCAAATGTCCCCCATCCACGCGCAGGAACGCGACCCGGAAGCGCGCGTCAAAGATTTTGAAGAGATCCTGGTCCTTCACACACCGGAAGCAGCCGTGGCTGAAGCCGGACGCTGCCTCCAATGCGCCAACGCGCCGTGTCAGGAAGCGTGCCCTCTCCACAACGATATTCCCGGCGCTCTGGCCCTGCTGGAAAAGGGTGACATCCTGGCAGCGGCTGATGTCTACCGCAAAACCAGTACCTTGCCCGAATTCTGCGGGCGTCTCTGTCCCCAGCGCTTCTGTCACGCCGCCTGCACCTTGGGCAAGATGGGC…
24166	Bacteria	Chloroflexi	Chloroflexia	Chloroflexales	Chloroflexaceae	NA	Chloroflexaceae bacterium	469410070302422	240077905428383	338428403481079	0	K01915	glnA, GLUL	glutamine synthetase	2562117	ATGAGTAAAGATATACGAGAGGACGTTCTCAAGTACGTCACGGAACACCATATTGAATTTATCAACCTCCAATTTATAGACATCCCCGGTATGCTCAAGACGGTTACTATTCCGGCGCGTCAGCTTGAGAGGGCGATAGAGCATGGGGTCTGGTTCGATGGTTCTTCGATTGAAGGGTTTGCCCGCATCGCGGAAAGCGATATGTATCTGGTGCCCGACCTGAAGACCTTTCGGAAGGTGCCCTGGGATTATGGCGACGGGGTGGCAACGGCCAGCATTATTTGTGATGTCTATACCCCCGACCAGCGCAACTTTGCGGGCGACCCGCGCCATGTGTTGTCGAAGATGTTACAACAGGCCGCCGAATTGGGCTATAGCTATCAGGTTGGGCCGGAGCTA…
46104	Bacteria	Chloroflexi	NA	NA	NA	NA	NA	445660612554853	237013870362409	167493504896033	261505631618568	K05601	hcp	hydroxylamine reductase	200795	GGCGTGCGTGAAGGCCCGGCGATTCTCATCAGCGGGCACGATCTGCGCGATCTGGAGGAGCTGCTGGAGCAGACCGAAGGCGCCGGCGTCAATGTCTACACGCACGGCGAGATGCTGCCTGCCAACGCCTATCCCGCCTTCAAGCAGTACGATCACTTCGTGGGAAACTACGGCGGCTCCTGGTGGCACCAGCGGGAGGAGTTCGAGAGTTTTGGCGGCGCCATTCTGATGACGACCAACTGTCTTATCACACCCAAGGATAGCTACAAGGATCGTCTTTTCACGACAGGCTTGGTCGGCTGGCCCGACGTGGCGCACATCCCCGATCGCAAGAACGGCGGACAGAAGGACTTTTCGTCCGTTATCGACGCGGCCTTGGCTTCGGAGAGCCCCCAGCCG…
232720	Bacteria	Chloroflexi	NA	NA	NA	NA	Chloroflexi bacterium	391015346751502	518905519697788	784094064360021	147561498633067	K00926	arcC	carbamate kinase	2026724	ATGACGGAGCAAAAGTGGGCGGTCATCGCCATCGGCGGCAATTCGTTGATCAAGGACAAGCAGCACCAGACGGTCGAGGATCAGTACCAGGCCGCGAAGGAGACCTGCGAGCACATCGTCGATATGATCTGTGAGGGCTGGGACGTCGTCATCGGGCACGGGAACGGCCCCCAGGTCGGCTTCATCCTGCGGCGGTCGGAGATCGCGGCCCGGGTCGAGGGGATGCACGAGGTCCCCCTGGACGCGTGCGGCGCCGACAGCCAGGGGGCGTTGGGCTACGCCCTCCAGCAGAATTTGCGCAACGCCCTGAAGCGCTGCCAGGTCGAGAAGGACGTGGCGACCCTCGTCACCCAGGTGCAGGTGGACCGGGACGATCCCGCGTTCGAAAATCCCTCGAAG…
663372	Bacteria	Chloroflexi	NA	NA	NA	NA	NA	364265653456293	295470582849698	0	0	K01915	glnA, GLUL	glutamine synthetase	200795	ATGGCGATGGATGCAAAAGGCGTGCTCAAGTTGATCAAAGAAAAGGGCATCCAGATGGTCGATATGCGCTTTACTGACCTGCCCGGCACCTGGCAGCACTTCTCGCTGCCTTCCAGCATGCTCAGTGAAGACGAATTTGAAGATGGCCTGGGCTTCGACGGCTCGTCTGTGCGTGGCTTTCAGGTGATCAACGAGAGCGACATGCTGGTGATGCCCGACCCGTCGACCGCCTTTGTCGATCCGACGTTGGAGGTTCCTACCCTGGCGATTATCTGCGATATCGCCGATCCGCTGACCCGCGAAGCCTACAGCCGCGACCCGCGCAATGTGGCCCGCAAGGCCGAAGCCTATCTCAAGCAGACGGGCATTGGCGACACCGCCGTCTTTGGTCCGGAAGCC…
225864	Bacteria	Chloroflexi	NA	NA	NA	NA	NA	360076065991776	195096134254219	254989132030905	277230193326405	K01915	glnA, GLUL	glutamine synthetase	200795	ATGTTCGAATCATTTGAAGAAGCGGTTACTTATACGGAATCCCACGACATCGCCATGATCGATCTCAAGTTTTCCGATCTCTGGGGACGCTGGCACCACGTGACGCTGCCCGTCAGCCAGTTCACGCCCAAGTTGATGGAGAACGGGGTGGGCTTTGACGGTTCCAGCGTTGGATTCAAGACTGTCAGTGCGGGCGACATGGTGCTGGTGCCCGATCTCTCCACCGGCTTCGAAGACCCTTTCTGGGAACTGCCGACGCTCAGTTTCATCTGTTCGACGTTAGAGGCGGACACCCGCCAGATATTCCCCTACGATCCGCGCAACATCGCCCTGCGCGCCGAGGCGTATCTGCAGGAAGCGGACGTCGCGGAGTGCAGCATGTGGGGGCCGGAGTTCGAG…
39628	Bacteria	Chloroflexi	Chloroflexia	Chloroflexales	Chloroflexaceae	NA	Chloroflexaceae bacterium	355301062203598	186985670045799	224099838604859	0	K01915	glnA, GLUL	glutamine synthetase	2562117	ATGAGTAAAGATATACGAGAGGACGTTCTCAAGTACGTCACGGAACACCATATTGAATTTATCAACCTCCAATTTATAGACATCCCCGGTATGCTCAAGACGGTTACTATTCCGGCGCGTCAGCTTGAGAGGGCGATAGAGCATGGGGTCTGGTTCGATGGTTCTTCGATTGAAGGGTTTGCCCGCATCGCGGAAAGCGATATGTATCTGGTGCCCGACCTGAAGACCTTTCGGAAGGTGCCCTGGGATTATGGCGACGGGGTGGCAACGGCCAGCATTATTTGTGATGTCTATACCCCCGACCAGCGCAACTTTGCGGGCGACCCGCGCCATGTGTTGTCGAAGATGTTACAACAGGCCGCCGAATTGGGCTATAGCTATCAGGTTGGGCCGGAGCTA…
595128	Bacteria	Chloroflexi	Anaerolineae	Anaerolineales	Anaerolineaceae	NA	Anaerolineaceae bacterium	262910359627285	613471281684496	0	0	K10535	hao	hydroxylamine dehydrogenase	2024896	AGTTCGGCCAGACTGCTCATTCTCGGGTTGGTCGCTATCCTCATCGTCGCCGGCCTGACCATCACCGTTATGGCGGTGGGCGTCGGTGGGGAAACGGCCGAAGCAGAAGAGGAAGTAAATGTACTGGCGGGCAGCGACGACGAGTGCGTCGTCTGCCACCAGCGAAGCACGCCTGGCATCATACAACAATACGGTCATAGCACCATGGCCGCGGCCGAAGTTACCTGTCGCGACTGCCATGAGGTAGAGGCCGATTATCCTGCCGCCATTGAACATGAAGGCACCCACGTCCTCAATACCCCCACTACCGCCATGTGCGAAGATTGCCACCAGGCGCAGGTCGCCCAATTTAACCAGAGCCGCCATGCATTGCCTGCCTATGTCGCTTACGCCGGACAA…
284511	Bacteria	Chloroflexi	NA	NA	NA	NA	NA	256703956741926	12302101248252	166675564122088	158830578129665	K05601	hcp	hydroxylamine reductase	189774	ATGTCGATGTTCTGTTTTCAATGTCAGGAAGCGGCGAAAAATGAGGGCTGCACCGTCCGGGGCGTCTGTGGGAAGACCCCGGAGGTGGCAAACCTCCAGGATCTGCTGATCTGGTTGCTCAAAGGGATCTCCTTCTGGGGCACCCGCGCCCGAGATCTGGGCATCAACGACCCCGCGACCGACCTCTTCGTCGCCGAGGCGCTCTTCGCCACGGTGACCAACGTCAATTTCGACGCCGACCGGTTCGTCGACCTCGTCCGCGAGGCGGTCGAGCGCCGGGACGCGCTGAAGGAACGCGCGCAGGCAGCCTGCCGGGCTCAGCACGGGGACCCTTGCAGCGCCGATCTGCCGGAGATGGCGACCTGGTCGCCCAAGACTTACGACATCCCCGTGCTGACC…
867954	Bacteria	Chloroflexi	NA	NA	NA	NA	NA	237923104309463	409135452614103	402417984085208	23623403809879	K01501	E3.5.5.1	nitrilase	200795	ATGGTGCTTCATGGAGGGCGTTCCACGGTGCGGGCGGCGGTCGTGCAGGCGGCGCCAGCGCTTTTTGACACCGATGCGACTTTGGATCGCGTGACCTCCTGGGTTGAAAAAGCCTCGGACGCGGGGGCGGCGCTGGTTGTGTTTCCGGAGGCGTTTGTCTCCGGGTATCCCCGGGGACTAAGTTTTGGGACGGTGGTCGGGCGCCGGCGCCCGGAGGGGCGTGACCTCTGGCATCGTTATTGGAAGAGTGCGATTGAGGTGCCCGGGCCGGCGACGGAGACGTTAGGCCGGCTTGCGGCCAAGGCCGGCGTCTACCTGGCTATCGGCGTCATTGAGCGGGATGCTGACTTTGGCGGCGGCACGCTCTACTGCTCGCTGTTGACCTTCGGCCCTGATGGG…
701128	Bacteria	Chloroflexi	NA	NA	NA	NA	NA	232776947137845	507713078931121	255461394602174	0	K00266	gltD	glutamate synthase (NADPH) small chain	200795	ATGGGAAAACCAACCGGCTTTATGGAATATCAACGGGAACTGCCCGCTTATCGGGCGGTCAAAAAACGGCTGCAAGATTGGCAAGAGTTCAATCTGCCGATGGCCGAGGGGAAGCTCCAACAACAGGGGGCACGCTGCATGGATTGCGGCATCCCCTTTTGCCACAGCGGGGTCATGTTAAGCGGGGTGGCTTCGGGCTGCCCCATCAACAACCTGATCCCCGATTGGAACGACCTGATCTATCGCGGCCATTGGCGCGAAGCGGCCCATCGCCTGCTGCAAACCAACAACTTCCCCGAATTTACCGGGCGGGTCTGCCCGGCTCCCTGCGAAGGGGCCTGCACGTTGGGCATCAACGAGCCGCCCGTCACCATCAAACATATCGAATGCGCCATCATC…
146856	Bacteria	Chloroflexi	NA	NA	NA	NA	NA	219176483057439	141166214790643	197801147125083	288571335334977	K01915	glnA, GLUL	glutamine synthetase	200795	ATGATTGAGACTAAAGAAGCAGTATTAAAAGCGATAAAAAAGGAAAACGTAAAGTTCATTGACCTGCAGTTCACGGATATCGTAGGTATAGTCAAGAGCATAACGATTCCCGTTAGCCAAGTAGCGGGCGCGTTGGAAAATGGAATTTGGTTTGACGGTTCCTCCATCGAGGGTTTTGCTCGTATCGCTGAAAGCGATATGTATCTTATGCCGGTCCCCTCCACTTTCGCGTTAATTCCCTGGACCAGCGGCGAACAACTGACAGCGCGCATGATCTGTGATGTCTATACTCCCGAGGGGGCGCCATTTGCCGGCGCTCCGCGTCACGTGCTGGCGCGCATGATGGGCGAAGCGGAAGAGTTGGGATATATCTTCCAGACGGGACCCGAGCCGGAATTC…
258078	Bacteria	Chloroflexi	Anaerolineae	NA	NA	NA	Anaerolineae bacterium	198616190564176	629669698529009	0	0	K00266	gltD	glutamate synthase (NADPH) small chain	2052143	ATGGCCAGAAAAAAAGTCAAGATTATCCCGAAAAAGACCCCGATGCCGGAGCAACCTCCGGAGGAACGGGTCCACAACTACGATGAAGTGCCCTACGGCTACACCGCCGAAGACGCCATCGCCGAAGCAAAACGGTGCCTGCAATGCAAGCGGGCCGGTTGCATCGACGGTTGCCCGGTCGGGATAGATATCCCACTCTTTTTGGAGAAGGTGGCCGAAGGCGACTTCCGGGCGGCGATCAACGTCATCAAAGAGACGAACGCCCTGCCCGCCATCACCGGGCGAGTCTGCCCCCAGGAAGAGCAGTGCGAAGGCCGCTGCGCCCTATGCAAAAAGTTCGAGTCGGTTTCGATAGGCCGCCTGGAACGGTTTGTGGCCGATTGGGAGGCCGCCCAGGGG…
171228	Bacteria	Chloroflexi	Anaerolineae	NA	NA	NA	NA	170938975871807	134043677571749	204925996350695	124091557818704	K01674	cah	carbonic anhydrase	292625	ATGAACCAACTACGTAAACTTAAAAAAATCTATACCGCCCGGCGACCGACAGGCCGGGAACGACGCCGGGTCGTCTTGGCCGTGCAATGGGTGAGCCTGGTGGTCCTGATGGGCGCGGTGGCGGCGGCCCTGGCGGCCGGCTCCACCGCGGCGGCCATCGATGCGCCGCTCGATAGCGGCCAATGGGTCGAGCGAGGCCGGTTATCCAACCACATCGTCATCTACCAGGAGCGGATCGCCCAGGATGGGCAAACGCCCCCCCCGCAGGATGGGGGATCGTTTGACGAAGCGGCGGAGGTAGTGTGCGCCGTCGAGTATACCGTGGTCGAGGGTGACTGGCTGTCGAAACTGGCCGGTCAATTCCTGGGCGATATTTACCAATACCCGGCCATCGTCGAG…
244910	Bacteria	Chloroflexi	Chloroflexia	Chloroflexales	Chloroflexaceae	NA	Chloroflexaceae bacterium	162214519288937	427283107380122	211980504083615	0	K01915	glnA, GLUL	glutamine synthetase	2562117	ATGACACTGGACGCAAAGGGTGTGCTCAACTTGATCAAAGAGAAGGACATCCAGATGGTTGATGTCCGCTTTACCGATGTGCCTGGGACATGGCAGCACTTCTCGATGCCGGCAGGTATGCTCGATGAGGATGCATTCACCGATGGCATCGGGTTTGATGGCTCATCCATTCGAGGCTTTCAGGTGATTAACGAGAGCGATATGCTGGTGGTTCCCGATCCCACCACCACCTTTATTGACCCGACACTTGAGGTGCCCACCCTGGTGATGATCTGCGACATCCGCGACCCCATCACCCAGGAGACATACTCACGCGATCCGCGCAACATTGCGAAAAAAGCCGAGGCGTACCTGAAACAGAGCGGCATCGCCGATACCTGCTTCTTCGGTCCCGAAGCC…
19971	Bacteria	Chloroflexi	NA	NA	NA	NA	NA	155958235600605	101508476315376	132086281589414	115857703740073	K01915	glnA, GLUL	glutamine synthetase	200795	ATGTCCAATAAGTTACTCAAACGCGTACAAGAGGACGCCGTTCAATTCATAAGCCTTCAGTTCACAGATATTCTGGGAACGATCAAGAGCGTCACTATACCGGTCGGGCGATTGGAAGAAGCGCTGGAAGACGGGCTCTGGTTCGATGGCTCATCCATCGAGGGCTTCGCCCGCATCTACGAGAGTGATCTGGTCTTGATGCCCGATGCTGACACTTATCAAGTGCTCCCCTGGAGCGCATCAGAGCGCCGAAGGGCTCGCTTGATCTGCGATGTGTACGCCCCCGATGGGAAGCCTTCACCCAACGCCCCACGGCAGGTGCTAAAGCGAATGCTGGCCCAGGCCACCGAGCAAGGATATATCTACAACGTCGGGCCTGAGCTGGAGTTCTTCCTTTTC…
223364	Bacteria	Chloroflexi	Anaerolineae	Anaerolineales	NA	NA	Anaerolineales bacterium	146123968549786	106017979786388	110766804825116	114535937187885	K01915	glnA, GLUL	glutamine synthetase	2073117	ATGTTCAACTCGTTTGAAGAAGCGCGAAGTTACGTCGAGGAACGCGGCGTACAGATGATCGATTTCAAGTTCACCGACCTTTGGGGCCGCTGGCATCACCTCACGATTCCCCAGGAACAATTCACCCCCTCGTTGATGGAGGCCGGCGTGGGCTTCGACGGTTCCGCCGTCGGGCTGAAGTCGGTCAAGGCCGGCGATATGGTGCTGGTGCCGGATCTCTCCACCGGCTTCGACGATCCTTTCTGGGAGGCGCCCACGCTCAGCTTTATCTGCACCACGCTGGAGGCGGACACGAAAGCCATCTTCGACAATGACCCGCGCAACATCGCCCGCCGCGCCGAGGAGTACATGGTCGCGAGCGGCATCGCCGATTGCAGCAAATGGGGGCCGGAGTTCGAG…
207013	Bacteria	Chloroflexi	Chloroflexia	NA	NA	NA	NA	144062594200365	0	0	0	K02588	nifH	nitrogenase iron protein NifH	32061	ATGAGGCAAGTCGCATTTTATGGCAAAGGCGGTATCGGGAAATCTACCACCCAGCAGAACACAGCGGCAGCGCTGGCATCGCTGGGGCACAAAATCATGGTCGTCGGCTGTGACCCGAAAGCAGACTGCACGCGGCTCCTGCTGCGCGGCATTCGGCAGCCATCGGTGCTCGATACCCTGCGCGATGTTGGTCCCGACCAGGTCACCCTGGAGCGCGTCATCACCAACGGCTACGGCAACGTGATGTGTGTTGAGTCGGGTGGCCCGGAGCCAGGCGTGGGCTGTGGTGGGCGAGGTGTCATTACCTCCATCCAGACGCTCGAAAAGCTGGGTGCCTACACCGAAGACCTGAACTATGTCTTCTACGATGTGCTGGGCGACGTGGTGTGTGGTGGCTTT…
365555	Bacteria	Chloroflexi	NA	NA	NA	NA	NA	141999555144578	100073218320525	113126839245967	123718352284056	K00266	gltD	glutamate synthase (NADPH) small chain	200795	GTGACTGAACTCACTAAACGTGAACGACTGAAGATTCCCCGGCAAGATATGCCCGAACAAGACCCAGGGCAGCGAGTGAAGAACTTCAACGAAGTCGCCCTGGGCTTCACATTGGAACTGGCTCAGAAGGAGGCGGCACGCTGCCTGCAATGCGCCCGCCCGACCTGCATCAAAGGCTGCCCGGTCGATGTCCTCATCCCGGATTTCATCAAAGCGCTGCGGGAAGGGGATATGGTCGGGGCGGTGGAGGCGATGAAGGTGAAGAACAACCTGCCCGCCATCTGTGGTCGCGTCTGCCCGCAAGAGGTTCAATGCGAGGCTACCTGCGTGCTGGCCAAAAAAGGAGCGCCAATCGCCATCGGGCGGCTGGAGCGTTTCGTGGGCGATTATGAATTAAAG…
80786	Bacteria	Chloroflexi	NA	NA	NA	NA	NA	134103224141408	141176682220732	179079582292051	225600789173023	K00926	arcC	carbamate kinase	200795	ATGACTAAGAAAGTCGCAGTTGTTGCCATTGGGGGCAACTCACTAATTAAGGATAAAGACCATAAATCTGTTCCATATCAGTACGCAGCGGCGCAGGAAACCTGCCGCCACATCGCGGGGATGATAGAACAGGGATGGGACGTAGCTATAGGGCATGGTAATGGACCACAAGTAGGTTTTATACTTCGCCGGTCAGAGTTATCGCGTCACGAATTACACGAAGTACCACTCGATGCTTGCGGTGCAGATACACAGGGCGCCATTGGGTATATGCTCCAGCAAAACCTATACAACGAATTTCTAAAACGCGGTATCGATAAGCAAGCCACAACGGTAGTAACGCAGGTTTTGGTGGACAAAGACGATCCCGCGTTTCAGAATCCCGCTAAGCCAATAGGC…
255752	Bacteria	Chloroflexi	Thermoflexia	NA	NA	NA	Thermoflexia bacterium	130690021608713	758086156920144	661264995269841	682319211958322	K00926	arcC	carbamate kinase	2420334	ATGAGCAAGAAGAAATGGGCCGTGATTGCCATCGGCGGCAATTCACTGATCAAGAGCAAGCAACACCAGACGGTGGAAGACCAGTACAAGGCGGCGGGCGAGACCGCGCATCACATCGCCAATATGATCGAGGCCGGATGGGACGTCGCCATCGGGCACGGGAACGGGCCGCAGGTCGGCTTCATCCTGCGCCGCTCCGAGATCGCCGCGAAGGTCGCGGGCATGCACGAGGTGCCGCTGGACGCCTGCGGCGCCGACACCCAGGGCGCCATCGGCTACGCGCTCCAGCAGAACCTCAACAACGAGTTCAAGCAGCGCGGCATCGAGAAGCACGTCGCGACCGTCATCACCCAGGTGCTGGTGGATAAAGATGATGACGCTTTCCAGAATCCCTCTAAG…
911193	Bacteria	Chloroflexi	NA	NA	NA	NA	NA	112356623271253	898342554809515	654034835009413	858731505190192	K00926	arcC	carbamate kinase	200795	ATGACACAGAAAAAGGTCGCCGTCGTTGCCATCGGCGGCAATTCGTTGATCAAGGACAAGCAGCACCAGACCGTGCAGGATCAGTATGAGGCGGCGAAGGAGACCTGCCGCCACATCGCCGATATGATCGAACAGGGCTGGGACGTGGCCATTGGTCACGGGAACGGCCCCCAGGTCGGCTTCATCCTGCGCCGTTCGGAGATCGCGGCCAAGGTGGCCGGGATGCACGAGGTGCCGCTGGACGCATGCGGCGCCGATACCCAGGGCGCCATCGGCTATGCGTTACAGCAGAACCTGCACAATGAGTTCAGGCAGCGCGGGATGGATAAGGCAGCCACCACGGTGATCACCCAGGTGCGCGTGGACGCCGATGACCCAGCCTTCGAGAAGCCGAGCAAG…
150059	Bacteria	Chloroflexi	Chloroflexia	NA	NA	NA	NA	104735659792957	513690080514352	0	0	K02586	nifD	nitrogenase molybdenum-iron protein alpha chain	32061	ATGACCTATCGTTTCAAGTGTAATGAAACCCTTCCTGAAAGGGAGCAGCACGTTGCGGTCAAACTCAAAGGTGAGTGTGCGCGTTCCGATGGTTCCGGTTGCTTCATCGCAAGCAACACCCCGACAACTCCCGGTGATTTGACCGAGCGTGGCTGCACCTACGCCGGCTGTCGCGGTGTTGTGGGTGGCCCGGTCAAAGATGTTATCCAACTGACCCACGGTCCTATCGGTTGTGCATTCTATTCGTGGGGCTACCGGCCACACCTGGCCGATGATGATTTCCACATGCGCTACACCTTCGTGACCGATATGGACGAGTCGAATATCGTCTTTGGTGGCGAGAAGAAGTTGCTCCAGTGCATTTTGGAGGCGGCCCAGGAGTTCCCGAACGCCAAAGGT…
556399	Bacteria	Chloroflexi	Anaerolineae	Anaerolineales	Anaerolineaceae	NA	Anaerolineaceae bacterium	101748053403064	0	0	0	K00261	GLUD1_2, gdhA	glutamate dehydrogenase (NAD(P)+)	2024896	ATGGCAATTGCCACCCGCCCCACCCAATCTTTCAGTAAAAATGTGAACCTCATGGTTGATCGCGCCATGAACCACCTGGATTTATCACCCGGTCTGGCAGAGCAGATCAAGGTGTGCAACAACGTGATTCAAGTGCAATTCCCCGTGCGGATGGACAACGGCGAAACCCGCACGTTTAAAGGTTGGCGGGCCGTCCATAGTGACCATCGCCTGCCAGTAAAGGGCGGCATTCGTTACGCCTGGAACGTGCATCAAGATGAGGTCATCGCCCTGGCGACCCTGATGACCTACAAATGCGCGATTGTAAACGTGCCCTTCGGTGGGGCCAAAGGCGGCTTGCAGATCGACCCGCGCCAATACAGCGAACCGGAACTGGAACGCATCACGCGGCGTTTTGCG…
121180	Bacteria	Chloroflexi	Chloroflexia	Chloroflexales	Chloroflexaceae	NA	Chloroflexaceae bacterium	100744185917386	602022093324426	0	0	K01915	glnA, GLUL	glutamine synthetase	2562117	ATGAGCGAAGATACCCGCGCTGCTGTTATCCAGCAAGCCCACGAACAGCGTATAGACTTTATCAATCTGCGGTTTATAGATATTCTGGGCATGGTCAAGACGGTGACTATCCCGGTGCATGAGCTTGAGAAAGCGATGGAGCACGGTATCTGGTTCGATGGCTCTGCTATCGAGGGGTTTGCCCGTGTTGCCGAGAGCGATATGTACCTGGTTCCCGACCCGTCCACCTACCAGAGAGTGCCCTGGGAGCAGCACGAGAACGAGCGCACCGCCAGCATGGTGTGCCACATCTACACCCCCGATGGGCGGCACTTTGCCGGCGACCCGCGCTATGTGCTGCTCAAGGTGATCCACCAGGCTGCCGAGATGGGCTACACCTACCAGGTGGGTCCGGAGCTT…
52546	Bacteria	Chloroflexi	NA	NA	NA	NA	NA	99466113985468	291859833500399	343207291394307	21025443351694	K01915	glnA, GLUL	glutamine synthetase	200795	ATGAGCAGAACACTGGTAGAAGAAAGGAAAAACTGCGAAGACATGACAGACAAACTACGTGATTTTCTAGAAATCCCCTATGATCAACTGGAAGAACTGAACCTTGAAATCAAGGCACAGCGCATGGCACGCGTCGCCCCCGACCATCTGCGCGAAGATCGAATGCGCTATCTGAGCGATGAAAAGCGGATCAAGGCCGTCACCGTCTGCTTTGCCGACCTGGAGGGACGGCTGCACATGCTAGACTACGACAAAAAGTTCCTGCTCCAGGCTGCCGATGCACTCACCTTCGACGGCTCATCAATCCGTGGCTTTGCCGTCCAAAGCGAGTCAGATTTGCGATTGGCCATTGACTGGTCAGCCTTCTACTGGCTACCAGCAGATGTCTTCGGGCCCGGC…
557114	Bacteria	Chloroflexi	NA	NA	NA	NA	NA	87049492446206	95565072427996	704369914049545	949507064291988	K05601	hcp	hydroxylamine reductase	200795	ATGTCAATGTTCTGTTATCAATGTCAGGAGACCGCACGCAATGAAGGATGCACCGTGCGCGGCGTGTGTGGCAAGACCGAGGACGTCTCGCATCTGCAAGACCTGCTCATCTGGCTGCTGAAGGGGATGTCATACTGGGACGCCAAGGCACGCAAGTTAGATGTCGATGATCCAGCAATGGGCCTTTTCGTGGCTGAAGGACTGTTCCTCACCATCACCAACGTCAACTTTGACCCCGATAGCTACGTCCAGTGGATTCGCGAGGCCGTCGAGAAGCGTGATGCGCTCCGTGCCAGGGTCGAAGCGCAGGGTGAAGCGCCTGCCGATTTGCCGGAGATGGCGACCTGGACGCCGGAGACCTACACGGTGGAAGCGCTCGAATCGAAGGGACGGTCGGTC…
179845	Bacteria	Chloroflexi	NA	NA	NA	NA	NA	83881539034629	685573710858119	136200494845204	138129095406009	K00265	gltB	glutamate synthase (NADPH) large chain	200795	ATGTTTCAAGAACAACGAAATACTCACGGGGCCAACAACCCCCTTGATCTCCCAAAGAGGGGCGATAGTCGTAACGACCTCGCCTGGGACGGGTCAAGGGGGTCTTTGTTTGCTCCGGCAAACAGGCCCAACCAATCACTTTACCGGCCGGAATTTGAGCGGGATGCCTGCGGCGTCGGCTTCATCGCCCGCACGACGGGCCAACCGGGCCACGATATTGTGGAAATGGCCCTCGAGTCCGTCGGCTGTATGAAACATCGGGCCGGAATCGACGCCGACGGCTTTTCCGGGGATGGGGCCGGTATTTTGACCCAGATTCCCCACCGGCTCCTGGCCAACGACATCGCTGATCTGCCTCCGGCGGGGGATTACGCCGTGGGCATCCTATTCCTGTCCGAC…
183039	Bacteria	Chloroflexi	Chloroflexia	Chloroflexales	Chloroflexaceae	NA	Chloroflexaceae bacterium	62900636793105	681627222220968	0	0	K01915	glnA, GLUL	glutamine synthetase	2562117	ATGAGTGAAGATATTCACGCCAATGTCATTCGGAAAGTGTCAGAGCAGCAGATAGATTTTATCAATCTGCGCTTTATCGACATTCTGGGCATGGTGAAGACGGTAACGATCCCCGTCCATGAACTGGAAAAAGCTATCGAGCACGGTATCTGGTTCGATGGTTCCGCTATTGAAGGGTTTGCCCGCGTCGCCGAGAGCGATATGTATCTGGTCCCCGACCTGAGAACCTACGAGCTTATCCCCTGGGAGCAGCGTGAGGGCGAGCGAACCGCCAATATGGTATGCCATATTCATACACCCGACGGACGCCATTTTGCCGGTGACCCGCGCTATGTTCTGTTGAAGGTGATCCATCAAGCCACCGAGATGGGCTATAGTTACCAGGTGGGACCTGAGCTA…
186214	Bacteria	Chloroflexi	NA	NA	NA	NA	NA	62666515143049	926560544522535	756742883262601	92886275873459	K01915	glnA, GLUL	glutamine synthetase	200795	ATGTCGAAAGATTTGCTTGAACGTGTTCGAGAGGATGAGGTTTGTTTCGTCAGTCTACAGTTCACCGATGTGATGGGCACCATCAAGAGCGTCACCATCCCGGTGGGGCGGCTGGGGGAGGTGCTGGAGGATGGGCTTTGGTTCGATGGGTCCTCAATTGAGGGCTTCGCGCGCATCTATGAGAGCGATCTGGTGCTGAGGCCGGACGAGGATACCTATCGCGTGCTACCCTGGAGCGCGCCGGAGCGGCGCCGGGCGCGGCTGATCTGTGACGTCTACGGGCCGGATGGGAATCCCTCACCCAATGTGCCGCGCCAGGCGCTGAGGCGGATGCTGGCCCGGGCCGAGGATAAGGGCTATCATTTCAACGTCGGCCCTGAGTTGGAGTTCTTCCTGTTC…
72851	Bacteria	Chloroflexi	Chloroflexia	Chloroflexales	Chloroflexaceae	NA	Chloroflexaceae bacterium	53640071796786	332210427678306	274064503960346	0	K01915	glnA, GLUL	glutamine synthetase	2562117	ATGACACTGGATGCAAAAGGCGTGTTTGAGTTGATCAAGGAACACAAGATCCAGATGGTAGACTTGCGTTTTATTGATGTGCCCGGCACATGGCAACACTTTTCGATGCCGGTGAGTGCATTTGAGGAAGACGCGTTTACCGATGGTCTTGGCTTCGATGGGTCATCAGTGCGGGGGTTCCAGGTGATCAACGAAAGTGATATGCTGGTTGTTCCCGATGCCAGTAGCGCCTTTATTGATCCGATCCTTGAAGTTCCCACCATTGCTATGATTTGCGACATTCGCGACCCGGTCACCGGTGAGGAATACTCGCGTGATCCGCGCTATGTCGCCCGCAAAGCCGAGGCCCACCTGAAAAGCAGCGGCATTGCCGACCGCAGCTACTGGGGGCCAGAAGCA…
296856	Bacteria	Chloroflexi	NA	NA	NA	NA	Chloroflexi bacterium	41127491503262	507073463552224	64447270813238	0	K10535	hao	hydroxylamine dehydrogenase	2026724	ATGACAGAAAACAATCAAACCAATAGTGTATATTCGGCCCGCATCTTGGTGATCGGACTGGTAGCCGTCATTGTCGTGTTGGGGCTGGCCCTGCTGGTGATGGTTTTGGGAGAAGCCGGGGCCACCCCCGCCGAAGAGCCGGAGCGAGTCAATGCCCTGGCCAATAGCGAGGATGAATGCGTCGCCTGTCACCGGCGCACCACCCCCGGCATTGTGGTTCAATATGGCTACAGCACGATGGCCGCCGCCGAGGTAGACTGCCGGGACTGCCACGAAGTGGCCTTTGATTATCCCGGCAGCGTGGAACACGAAGGCACCTCTGTATTGAACCAACCTTCTACCGCGATGTGCGAAAAATGCCATACCGCCGAAGTGGCCCAGTTCAACCAGAGCCGGCAT…
238370	Bacteria	Chloroflexi	NA	NA	NA	NA	Chloroflexi bacterium	15477600165172	576270653444146	339956665043362	0	K01673	cynT, can	carbonic anhydrase	2026724	ATGAGCGATCCTTTGTTGGCAAGAACGACGGCGATGCGAAGCGACTTTTTCGAAAAGCAAGCCAACCTGTTGCGTCACCTGGCAGAAAAGGGACAGACGCCTCAGGCGCTTTTCGTGGCCTGTTCCGATTCCCGGGTGACGCCCGAGCAGCTTTTCGGGGCGCAGCCGGGAGAATTATTTATGCTGCGCAACATCGCCAACATCATTCCCCCTTACGTCCAAACCGAGATCGGGACCGTCTCCGTCCTGGAGTACGCCGTGCTCCACTTGCAGGCGCCGCACATCATCGTCATGGGGCACACCGATTGCGGCGGCATTCGCGGTCTGGACGCCGACCTGGACATGAGCCGGGAACCGGCCCTGAGCCGCTGGCTGTCGCTGGCCCGCCCGGCGCAACAG…
93806	Bacteria	Chloroflexi	Anaerolineae	NA	NA	NA	Anaerolineae bacterium	6778875390227	545544033631135	133472751032335	110259483236801	K00376	nosZ	nitrous-oxide reductase	2052143	ATGCCCGCCCGCAACGGCATAGGGATGCCGCTGCTACCTAAAATTGAATCTACTGAGACTAATTTTAGGGAAGTAGCGCAGAGAGTGCGTCAGACAGTGAAGTTCATTCCTCAATCAAAGGAGATGGAAGTGATGAAAAATCTCAATCGTAACATCCTTATTTTAATCGTTTTAACCCTCGTAATCGCCGCCAGTTGTACGCTCGTGCCGCAATCAACCCAAGCCCCGACTACCGATGCGCCGAGTGGGGCCGAAGGCGAAGCCGCAGCGCCGGGGGGCGGCAGCCTCAGCGGGGATGCGGCGGCCATTGCCCAGGCCCGGAATCTTAGCCCGGATGATATTACCGCCGCCCTCAAAACCTACCAACCCACGGGGGTTCACGATGAGTATGTCATCTTT…
21141	Bacteria	Chloroflexi	NA	NA	NA	NA	NA	0	0	234129390526124	670141686271652	K01915	glnA, GLUL	glutamine synthetase	200795	ATGTTCAGTTCGTTTGAAGAAGCTCGGAACTACGTGGAGACACAGAGCATTCAGATGGTCGATCTCAAGTTCACGGACCTGTGGGGGCGCTGGCACCACCTGACCGTGCCCGAAAACCAGTTCACCCCGACCCTGATGGAGAATGGCGTGGGGTTCGACGGCTCCGCCGTGGGTCTCAAGTCCGTCAAGGCCGGCGATATGGTGCTGGTGCCGGACCTCTCCACCGGGTTCGCCGATCCCTTCTGCGAGGCGCCGACGCTCAGCTTCATCTGTACCACGTTGGAGGCAGACACGAAGGCCACTTTCGACAACGATCCACGCAACGTCGCCCGTCGGGCGGAGGAGTACCTGATCGACACCGGGATCGCCGACAAGAGTCAATGGGGGCCGGAGTTCGAG…
21780	Bacteria	Chloroflexi	NA	NA	NA	NA	NA	0	0	241556335196063	729385108983964	K00261	GLUD1_2, gdhA	glutamate dehydrogenase (NAD(P)+)	200795	ATGGAGAGACAAATCGACGTGCAGACCGCAGATATACAGCCGACCTTTGTGGTGCGTGATTTCACGGGACATGATCTCTGGTCTACTGTGCTGAACCAGCTCGACGATGTGGCTGGACGGCTTGAGCTGGATCCCGGAATCCACGCCATACTCCGTCAGCCAGAGCGAGAGCTAACGGTCTCTGTCCCGGTGGTGATGGACGACGGGCACATCGAGGTCTACACCGGCTACCGTATCCAGCATTCAAGCGCTCGAGGCCCGTGCAAAGGCGGCATCCGTTACCATCCAGATGTCAATCTCAACGAGGTGAGAGCACTGGCCGCTCTGATGACCTGGAAGTGTGCTGTGGTCAACATCCCCTATGGCGGAGCCAAAGGCGGCGTGCAGTGCAAGCCAGAG…
30949	Bacteria	Chloroflexi	Anaerolineae	Anaerolineales	NA	NA	Anaerolineales bacterium	0	0	257601989878919	730293207155381	K01915	glnA, GLUL	glutamine synthetase	2073117	ATGTTCAGCTCATTCGAAGAAGCTCGAGAATACGTTGAGACACAGAACATTCATATGATCGACCTCAAGTTCACGGATCTGTGGGGACGCTGGCACCACCTCACTGTGCCCACACCACGTTTCACACCCACGTTGATGGAGAACGGCGTCGGATTCGACGGCTCCGCCGTCGGCCTCAAATCTGTCAAGGCCGGCGACATGGTCCTCGTGCCGGACCTCTCCACCGGGTTCGCGGATCCCTTCTGCGACGCGCCGACACTCAGTTTTATCTGCACCACACTGGAGGCCGATACGAAGGCCATCTTCGACAACGATCCACGCAACGTGGCCCGCCGCGCAGAGCGCTACCTGGTCGAGACCGGCATCGCCGACCGAAGTCAGTGGGGACCGGAGTTTGAA…
31404	Bacteria	Chloroflexi	Anaerolineae	NA	NA	NA	Anaerolineae bacterium	0	223212708936787	292048779420134	646548515931901	K00261	GLUD1_2, gdhA	glutamate dehydrogenase (NAD(P)+)	2052143	GTGGAAAGACGAATCGATGTGAAGACTTCTACCGCACAGCCGACCTTTGTGGTGCGCGATTCAGCTGAACATGACCTCTGGAGCACTGTCCTGAACCAGCTCGATGAGGTGGCTGAGCAACTCAGGCTAGATCCCGGCATCCACGCCATGCTCCGTCAGCCGGAGCGAGAACTGACGGTCTCCGTGCCGGTGGTGATGGATGACGACAGTATCGAGGTCTATACCGGCTATCGCATTCAGCATTCCAGCGCCCGCGGCCCGTGCAAGGGCGGCATCCGCTATCATCCGGACGTGAACCTCAACGAGGTCAGGGCTCTGGCTGCTCTGATGAGTTGGAAGTGTGCTGTGGTCAACATCCCCTACGGTGGCGCCAAGGGTGGTGTGCAGTGCAATCCGAGC…
36492	Bacteria	Chloroflexi	NA	NA	NA	NA	NA	0	0	285478540417116	49822312094507	K01915	glnA, GLUL	glutamine synthetase	200795	ATGTCGCACGATTTACTGAAGCGTGTGGAAGAGGACGGCGTTCAATTCGTCAGCCTGCAGTTCACCGACGTGATGGGTACCATCAAGAGCGTCACCATCCCGGTGGGACGGCTGGAGAGCGCCCTGGAGGAGGGCGTCTGGTTCGACGGCTCGTCGATCGAGGGATTTGCCCGCATCTACGAGAGCGACCTGGTCCTCGTGCCCGATGTGGATACCTATCGGGTGCTGCCATGGAGTGCGGCGGAGCGGCGCCGGGCGCGAATTATCTGTGACGTCCACGGGCCGCAGGGGCAGCCCTCGCTCCGGGTGCCGCGACAGATCCTGAAGCGGGTGCTGGCCCGGGCGTCGGAGATGGGCTACACATACAACGTGGGCCCTGAGCTGGAGTTCTTCCTCTTC…
54423	Bacteria	Chloroflexi	NA	NA	NA	NA	NA	0	0	225596685835859	742495335908535	K00926	arcC	carbamate kinase	200795	ATGACAGAGAAGCGAGTAGCCGTTGTCGCCATTGGTGGCAATTCGTTGATCAAGGACAAAGAGCACCAGACGGTCGAGGATCAGTATCAGGCCGCCAAGGAGACCTGCAGACACATCGTCGACATGATCGAGCAGGGCTGGGACGTGGCCATCGGCCACGGGAATGGGCCGCAGGTGGGCTTCATCCTGCGCCGCTCGGAGATAGCGGCCAAGGTGGCCGGGATGCACGAGGTGCCGTTGGACGCGTGCGGGGCCGATTCGCAGGGCGCGATTGGTTACGCTCTGCAGCAGAACCTGCGCAACGCGTTCGACCAGCGTGGCATCGACAAGACGGCGGCCACCGTGATCACCCAGGTGCGGGTGGACGCCGACGACCCGGCCTTCGAGCGCCCGGCCAAG…
58884	Bacteria	Chloroflexi	NA	NA	NA	NA	NA	0	0	170143718581097	112706586810493	K00926	arcC	carbamate kinase	200795	ATGACAAAGAAAAAGAAAGTTGCCGTTGTCGCGATTGGCGGTAATGCGCTGATCATCGACAAGACCAAGAAAACGATCCCTGACCAATTTGACGCCATCAAGCAGACGATGGGTCACATTGCCGACATGATCGAAGAAGGTTATGACGTTGTTGTCACACATGGGAATGGCCCTCAAGTTGGTTTCATTCTGCGCCGGTCTGAGCTAGCGTCACATGAACTGCACCCTGTTCCCCTGGATTATTGTGGCGCCGACACACAAGGCGCGATCGGCTACATGGCTCAGAAAGCGCTTCGAAATGAATTCAAACGACGGGGCATCGAAAAAGAGACCGCTACCGTTGTGACCCAGGTTTTGGTCGATAAAGACGATCCCGCTTTTGAAAATCCATCCAAGCCC…
75518	Bacteria	Chloroflexi	Thermoflexia	NA	NA	NA	Thermoflexia bacterium	0	0	269099853113567	1129587564961	K05601	hcp	hydroxylamine reductase	2420334	ATGGGCGTCCAGGGCATGGCTTTGTTGGATCAAGCCAACACGGAAGCCTACGGCAACCCCGAGCCGACCGAGGTCAATCTTGGCGTTGAAGACGGCCCCGGCATTTTGATCAGCGGGCACGATTTGCGCGATATGGAAGAACTGTTGGAGCAAACGGAGGGCACCGGCGTCAAAGTTTACACACACGGCGAGATGCTTCCCGCCAACGCCTATCCCGCTTTCAAGGAATACGATCACTTTGTGGGCAACTATGGTGGCTCCTGGTGGCGGCAGAAGGAAGAGTTCGAGAAATTCGGCGGGCCCATCCTGATGACCACCAACTGCATCGTCCCGCCCGAAGAAAGTTACCGTGACCGGCTTTTCACCACGGGGTTAGCGGGCTATCCTGGTTGCGAACAC…
83657	Bacteria	Chloroflexi	NA	NA	NA	NA	NA	0	0	210675083246499	676454027356416	K00926	arcC	carbamate kinase	200795	ATGACGGAGAAGCAAGTCGCCGTTGTCGCCATCGGTGGCAATTCGTTGATTAAGGACAAGAAGCATCAGACTGTCGAGGATCAATATCAAGCAGCGAAGGAGACCTGCGAGCATATCTTCGACATGATCCAGCAAGGTTGGGACGTGGCCATTGGTCACGGGAATGGCCCACAGGTTGGCTTCATCCTCCGCCGGTCGGAGATCGCGGCCAAGGTGGCCGGGATGCACGAGGTGCCACTGGATGCCTGCGGGGCCGACTCCCAGGGCGCCATCGGCTACGCCCTGCAGCAAAACCTGCGCAACGCGTTCGATCGACGCGGCATCGACAAGGCCGCCGCCACCGTGATCACCCAGGTGCGGGTGGATGCGGACGACCCAGCCTTCAAGAATCCGTCCAAG…
85984	Bacteria	Chloroflexi	Anaerolineae	NA	NA	NA	Anaerolineae bacterium	0	546926139771673	510521168003768	357422539145535	K00376	nosZ	nitrous-oxide reductase	2052143	ATGAAGCGAAACATTTTAATCCTAATCGTTCTGACATTTTTGATTGTGGCCGGCTGCTCTTTGGTGCCCCGGAAGCCGGAAGGGCCGGCCGTTTCCGGCGAAGGCGAGGAAGGGGCGGTTCCGGTTGGCGTTGGGGGCGGTCTGAGTGACGATGCGGCAGCCATTGCTCAGGCCCGCGGCCTCAGTCCCGACGACATCACCGCTGCCCTGAAAACTTACCAACCGACCGGCGTTCACGACGATTACCTTATCTTTGCCTCCGGCGGCCATTCCGGGCAGGTGCTGGTGATCGGCGCGCCCAGTATGCGCTTGCTGAAGGTCATTGGCGTCTTTACCCCGGAACCCTGGCAGGGGTGGGGGTACGGGACCGGCCATGAAGTGCTAGATGCAGGCAACGTC…
92695	Bacteria	Chloroflexi	NA	NA	NA	NA	NA	0	0	235223246113771	513237764053181	K01915	glnA, GLUL	glutamine synthetase	200795	ATGTCAAACGATTTGCTCAAACACGTGGAGGAGGATGGCGTTCAATTTGTGAGTCTGCAGTTCACGGATGTGATGGGGACGATCAAGAGTGTCACCATCCCCGTGGGGCGGCTGGAGAGCGCTTTGGAGGAGGGTGTCTGGTTTGATGGATCGTCGATTGAGGGGTTTGCCCGCATCTACGAGAGTGACCTGTTGCTCATCCCCGACGTGGATACGTATCGGGTGCTTCCCTGGAGTGCGGCGGAGCGTCGGCGGGCACGCATCATCTGCGATGTCTATGGCCCCGATGGGAATCCCTCGCTCCACGTGCCCCGTCAGGTGCTGAAGCGCATGCTGGTGCGCGCCGAGGAGATGGGCCACGTCTACAACGTGGGGCCGGAGCTGGAGTTCTTCCTCTTC…
94026	Bacteria	Chloroflexi	NA	NA	NA	NA	NA	0	0	599277692667994	282665392045662	K10535	hao	hydroxylamine dehydrogenase	200795	ATGGCAGTAAATGATTCTTATTCCGAACCAAAAAGCGCGGGAAGATCCCAAAACATAATCCGGTCCACCCGAGTCTTAATTATCGGTCTGGTCGTGGTGATCCTGGTTTTAGGCCTGGGCTTGATTATGCTGGCCATTGGCCGGTCTGGGACCACATCCGCCGAGCCTGAGCGGGTGAATGTCCTGGCCAACAGCGACAACGAATGTGTTGTGTGCCACCGCCGCACCACGCCCGGTATCGTGGAACAGTACGGCCACAGCACAATGGCCGCGGCCGAGGTAACCTGTCAGGATTGCCACGAAGTGAACGCTGACTACCCCGGTTCGGTGGAGCATGAAGGCACTTATGTCCTCCAGTCGCCGACGACGGCGATGTGTGAACAGTGCCATACGGCTGAA…
111563	Bacteria	Chloroflexi	NA	NA	NA	NA	NA	0	34018036396981	543071267728995	309323988736942	K00266	gltD	glutamate synthase (NADPH) small chain	200795	ATGGCAAAGAAGAAAATCGTTCCGAAAAAAACACCGATGCCGGAGCAACCACCGGAGGAGCGTGTCAAGAACTACGACGAAGTGCCTTATGGCTACTCCGCTGAACAAGCCATAGCCGAAGCCAAACGCTGCCTGGAATGTGGCAAACCTAAATGTATGGACGGCTGCCCGGTGGGAATCAATATTCCCGGTTTCATCCAGCTGGTAGCCGAAGGGGATTTTCGGGGAGCGGTGAATTTGATCAAAGAGACCAACGCCCTCCCGGCCATTACGGGCCGGGTCTGCCCCCAGGAGGAGCAGTGTGAGGGGGTCTGTGTTATGTGCAAGAAGTTCGAGTCGGTGAGCATTGGCCGGCTGGAACGGTTTGTAGCCGATTGGGAAGCGGCCCAGGGACCTATC…
129955	Bacteria	Chloroflexi	Anaerolineae	NA	NA	NA	Anaerolineae bacterium	0	597183318576711	772051713043584	433115339971457	K01915	glnA, GLUL	glutamine synthetase	2052143	ATGAGCGTTTCCACAGTAAAGGAAGTTTTTGATTTAATCAAAGAGCACGACATCAAAATGATAGATTTGAGATTTACCGATCCCTTCGCCATCTGGCATCACTTTAGCGTATCCGTACAGGAAATATCAGAAAATATGTTCGAGGAGGGTTTCGGCTTCGACGGCTCTTCGATTCGAGGCTTCCAGACCATCGAAGAATCGGACATGATCCTGATCCCGGATGCAACCACCGCATTTGTCGATCCCATTTTTCAAATACCTACCCTGAACATTATCTGTGACATCTACGATCCGGTCACCCGGCAGCCTTACAGCCGCGATCCCCGCAACGTGGCCAAAAAAGCAGAAGCCTATCTCAAGCAGACCGGCATCGCCGATACCGCCTATTTTGGTCCGGAA…
142670	Bacteria	Chloroflexi	NA	NA	NA	NA	NA	0	0	980123817873773	564268620413789	K00261	GLUD1_2, gdhA	glutamate dehydrogenase (NAD(P)+)	200795	GTGAAAAAACAAAGACAAGAATCAGCGGTAGAGACCCGCACAGCCTTCGTCGTGGCGGAGCCTGCCAAACAGGATCTCTGGCATACAGTGCTCGATCAACTGGATGATGTTGCTCAGCGATTGAAACTGGACCCAGGGATTCACGCGATACTGCGCCAACCGGAGCGGGAACTAACCGTCTCGGTGCCCGTGGTGATGGACGATGGCCGGATCGAGGTATTTACGGGTTATCGGATTCAGCACTCCAGCGCACGAGGCCCATGCAAGGGGGGCATTCGTTATCATCCCGACGTTGATCTGAACGAAGTGCGTGGCCTGGCAGCCCTGATGACGTTGAAGTGTGCCGTGGCAGGCATTCCCTATGGCGGGGCCAAGGGCGGCGTGAAGTGTGACCCGGCC…
149842	Bacteria	Chloroflexi	NA	NA	NA	NA	NA	0	0	222217479217816	114509936692288	K01915	glnA, GLUL	glutamine synthetase	200795	ATGGACAAAAAAATGATTCTCGAACGAGTCAAACAAGATGGTGTCAAATATATCTCGCTTCAATTTACCGATGTGACCGGATCGGTCAAGAGCGTCGACATTCCCGGCTCGATGTTGGCCGGTGCCCTGGAAGATGGTGTCTGGTTTGATGGCTCTTCCGTGGAGGGCTTCGCCCGTGTCCAGGAGAGTGACATGCGCCTGGTGCTCGATCCCGACACCTATGCCGTTTTGCCCTGGTCCCCCGAGGAGACCAAGCGGGCGCGCGTTTTTTGCGACATCTACCGGCCCGATGGGACTCCCTTCCCCGGCGACCCGCGCGGCGTGCTCAAGCGGATGCTGGAAAAAGTGGAACAGCGCGGCTGGGTTTTCAACGTCGGCCCGGAGCCGGAGTTCTTCTTG…
158385	Bacteria	Chloroflexi	Anaerolineae	Anaerolineales	Anaerolineaceae	NA	Anaerolineaceae bacterium 4572_5.1	0	0	325390587937135	113752029197634	K00262	E1.4.1.4, gdhA	glutamate dehydrogenase (NADP+)	1971724	ATGTCCGTTATTCAAGATGTTATTGCGAAAGTCAAGCAGCGGGACCCCAATCAGCCTGAATTTCACCAGGCGGTTGAGGAGGTTTTGGCCAGTCTGGAACCTACCGTTGATAAGCATCCCGAATTTGTCAAAGCCAATATCTACGAACGTATTGTCGAGCCAGACCGGGTTATCATGTTCCGTGTGCCGTGGATGGATGACCGCGGTGATGTCCAAGTCAATCGTGGCTTTCGGGTTCAATTCAATAATGCCATCGGGCCTTACAAGGGCGGCTTGCGTTTCCATCCCTCTGTCAATCTCAGTATTATCAAGTTTCTTGGTTTCGAGCAAATTTTCAAGAATTCTTTGACTACTTTGCCGATGGGCGGTGGAAAGGGCGGCTCAGATTTTGATCCCAAG…
170056	Bacteria	Chloroflexi	Anaerolineae	Anaerolineales	NA	NA	Anaerolineales bacterium	0	369862080167018	0	202323993616931	K01915	glnA, GLUL	glutamine synthetase	2073117	ATGATCGATTTGCGGTTCACCGACCTGCTGGGTCTGTGGCACCACTTTACAATGCCGGCACGCGAGTTGTCCGAGGACTTATTCGAGGAGGGCATCGGATTTGACGGTTCATCCATCCGCGCCTTCCAGGAGATCCACGAGTCCGACATGATCTTGATCCCCGACCCCGATACGGCCTTTATGGATCAGATTTTTGAGGTGCCGACCCTGGTGGTGATCTGTGACATCTACGATCCTATCACGGTGCAGCCCTATAGCCGGGACGCGCGCTACGTCGCCAAGAAAGCGGAAGCTTACCTCAAGCAGTCGGGGATTGGCGACATCAGTTATTGGGGGCCAGAGGCCGAGTTCTTCCTCTTTGACAGCGTTCGCTATGGCGGCACCACCAATTCAGCCTAC…
175035	Bacteria	Chloroflexi	NA	NA	NA	NA	Chloroflexi bacterium	0	454288165839489	173255277986962	208204877698063	K00374	narI, narV	nitrate reductase gamma subunit	2026724	TTTACCTACCCTGTTCCCTCCTCGGTTCTATATATGGAAACAGTCGCTCTCTTTTTTGGCTACCTGTTTGGGGTAGCCGCACTCTATCTCTTATGGCGACGCCTGACTTTGCCCCGGACGCTGTACGTGTCAGGCTTGCCAGACTACCTGGCCCTGGCTCTGCTAGGGGCCATTGCCGGGTCCGGCATTATGGTCAGCTACTGGGCTCACGCCTATCTGGTAGACGTGAAAGCGTTTATGCTGGGCCTGCTTACGCTCAATCCGGTGCCACCGCCGTTCCATCCCCTTTTTCTTATTCATTTCCTGCTCGTTATCGGCCTGATGATTTACTTTCCCTTTAGCAAGCTGTTACACGCGGGTGGTATCTTCTTTAGCCCTTCACGCAATCAACCGTATGAG…
178023	Bacteria	Chloroflexi	NA	NA	NA	NA	Chloroflexi bacterium	0	629430543041885	50833699858488	468157549588173	K01915	glnA, GLUL	glutamine synthetase	2026724	ATGTCCAACAAACTGATCGCACGAGCTAAAGAAGATAACATCCAATTTATCAGCCTCCAATTTACCGACATCGCGGGGACAATCAAAAGTGTCACGCTCCCCACCAGTCAGCTCAAAGAGGTGCTGAAGGAGGGGGTCTGGTTTGATGGCTCCTCCATTGAGGGATTCGCTCGCATCCAAGAGAGCGACATGGTGCTGGTGCCCGATCCGACCACCTACCGCGTCCTGCCGTGGAGCGCGCCCGAACGCCGTCGCGCCCGCATCATCTGCGATGTGCACAACCCCGACGGCACGCCGTCGCAGAACTCCCCGCGAACGGTGCTCAAGAATGTGATGGATGAGGCCAAGGCGCTGGGCTACACCTACAACGTGGGGCCGGAGCTGGAGTACTTCCTCTTC…
209439	Bacteria	Chloroflexi	NA	NA	NA	NA	NA	0	114084534399257	617217599271556	568829700898858	K01501	E3.5.5.1	nitrilase	200795	TTGAGCCAGCGATCATCCAAAGTAAAAGTTGCGGTGGTGCAGGCGGCCCCGGTCCTGTTTGACCGCGAGGCCACGCTTGCCAAGGTGCACCACCTGGTACAGGAAGCTGCGTCTCAGGGCGCGGCCCTGGTTCTCCTCCCCGAGGCCTTCGTGCCCGCCTATCCGCGCGGCTTGAGTTTCGGCACGGTGGTCGGCAGCCGCAGCCCCGAGGGACGCCTCACCTGGGAGCGCTACTGGGCCAACAGCGTCGACGTGCCCGGCCCCGCCACCGAGGCCCTGGGCGCGGCGGCCCGGAATGGGAACGTATACCTATCCGTCGGCGTGATCGAGCGCAAGGGCGGCACTCTCTACTGCACGACGCTCTACTTCGGGCCAGACGGGCGCCTGTTGGGCAAGCAT…
236323	Bacteria	Chloroflexi	NA	NA	NA	NA	NA	0	501994420850666	537330556653635	484093818361273	K01915	glnA, GLUL	glutamine synthetase	200795	ATGTTTCACTCGCTAGAAGAATCAACCGCATTTATCCACGAGCGCGATATCAAGATGGTGGATCTCAAATTCTCTGATCTGTGGGGGCGCTGGCACCACGTCACTGTGCCCGTCAGCCAATTCAATTCCCGGCTGATGGAGAACGGCGTGGGCTTCGATGGCTCCAGCGTGGGCTTCAAGACCGTCAGCGCCGGCGATATGGTGATGGTGCCCGATCTGAGCACCGGCTTCGTCGATCCCTTCTGGGAATTGCCGACCCTGAGCTTCATCTGCACCACGCTGGAGGCCGACACGCGCAACATCTTCCCCTACGATCCGCGCAACATCGCGCGGCGGGCGGAGATCTACCTGCGCGATACCGAGATCGCGGATAAGAGCCTCTGGGGGCCGGAGTTCGAG…
238013	Bacteria	Chloroflexi	NA	NA	NA	NA	NA	0	155588822463482	217193831280471	26013362366511	K00261	GLUD1_2, gdhA	glutamate dehydrogenase (NAD(P)+)	200795	ATGAGAGAACAAATTACGGAGATGTTTGTAAGAGAACGCCCTGACTTCGTCGTTGCTGAACCTCCCAAACAAAACTTATGGGATTCAGTTCTGAGTATGCTCGACGATGTCGCGCGGCGGTTGGAATTAGATTCCGATATTCACGCCATTTTGCGCCAACCGGAACGCGAGCTAACTGTCTCGGTGCCGGTTATGATGGACGATGGTCATATTGAAGTCTACACAGGTTATCGTATTCAGCACTCCAGCGTGCGGGGGCCCTGTAAAGGAGGCATTCGCTATCACCCTGACGTAGACCTGAACGAAGTCCGCGCCTTAGCCGCGCTTATGTCCTGGAAATGCGCCGTCGTTGACATCCCTTATGGTGGTGCTAAAGGAGGGGTACGGTGCGATCCTAGT…
263861	Bacteria	Chloroflexi	NA	NA	NA	NA	NA	0	167064144253147	161617672019353	186159655353563	K01673	cynT, can	carbonic anhydrase	189774	ATGTTTGGTGACCCACTGCAAGAACAGACCTGGGAGGCCCGGAGGCGTTATTTCCAAGCCGAAGCAACCTTGATGGAAAAACTCACCCATGGGCAACGCCCGTTTATCCTTTATATCGGTGATGCTGATTCCCGCGTGATGCCCAGCCGTGTGCTAGGCGCAGAGCCTGGCGATGTTTTTGTGATGCGTAACATCGCGAATATAATTCCACCGGCTGACGTGGGCGACCCCTTAGTGGGCGCTGTGTTAGAGTATGCTGTCTATCACCTACAGGTGGAACATATTGTGGTGTGTGGAAATACACTCTGTGGAGGTATTCAGGAACTGGGACTTCCACCCGATGCCCATGAGCCAAGCCTGGCTGCCTGGCTAGCGTATGCACGCCCCGCTCGCAAACGG…
276372	Bacteria	Chloroflexi	NA	NA	NA	NA	Chloroflexi bacterium	0	222360654248131	63757828160591	354196244485266	K01501	E3.5.5.1	nitrilase	2026724	ATGGATGCGCCGATAACCAAAGATCGCTTTCCCCAGGTTGACGTCGCCGTCGTGCAGGCCGCGCCAGTGCTTTTCGACCGCGAAGCCACCCTCAAGAAGGCCCAGCGCTTGATCGCTGAGGTCGCGGCCCAGGGCGCCCAATTGATCCTCTTCCCGGAGGCCTTCATCCCTGCCTACCCCCGTGGCTTGAGCTTCGGCATGGTCGTCGGCAGCCGCAGCCCCGAGGGTCGGCTGACCTGGGAACGCTACTGGGCCAACGCGGTCGACGTGCCCGGCCCGAGCACCGACGCCCTGGGCGAGGCTGCCCGCGCGGCGCAGGCCTATCTGGCGGTAGGCGTCATCGAACGGGATTATCGTTTCGGTCGGGGAACGCTGTATTGCACCTTGCTTTACTTCGGC…
280719	Bacteria	Chloroflexi	NA	NA	NA	NA	Chloroflexi bacterium	0	328886941792726	363186624635953	326795030418481	K01915	glnA, GLUL	glutamine synthetase	2026724	GCAGAGGAACACGGCTTCGTCTACAACACCGGCCCCGAGCTGGAGTTTTTCCTCTTTCACTACGACGAGGCCGGCAACCCGACGCTGACGCCCCACGACCAGGGCGGCTACTTCGACTACTCGACCGACCTGGCGGTCTCGATCCGCAAGGATATGGTCAGCGCGCTGCAGGCGTTCGGCATCGTCGTCGAGGCCGGCCACCACGAAGTGGCGATGGGCCAGCACGAGATCGATTTCCAGTACGCCGACGCGCTGTCCGCCGCCGACAACGCCATCACCTTCAAGTATGTGCTCAAGGCCGTGGCCCGGGCCAACGGGCTGTACGCCACCTGGATGCCCAAGCCCATCGCAGGCATCAACGGTTCCGGCATGCACGTGCACCAGAGTTTCATGGACAGT…
289642	Bacteria	Chloroflexi	NA	NA	NA	NA	NA	0	770535120771528	531781300666918	191660217653945	K01915	glnA, GLUL	glutamine synthetase	200795	ATGCCTAATCATACCACGCAAGATATCCTCAGCTTGGCGCGAGCGAAGAAGGTCGAATCGATCCACATCCAGTTCACCGACATCGTGGGCGTCGTCAAGGGGATCACCATCCCCTACGATCAGTTGGAGCACGCGCTGGAGCACGGCGTCTGGTTCGACGGCTCTTCGATTCAGGGCTTCGCGCGCATCGCCGAGAGCGATATGTACCTACTGCCCGACCCCGACACCTTTCGCGTCATCCCCTGGGAGAGCGGCGACGGGGCGGCCACGGCGCGCATGATCTGCGACGTCTACACACCCACCGGCGAGCCGTTCCCCGGCGATCCGCGCGGCGTGCTGAAG
307781	Bacteria	Chloroflexi	NA	NA	NA	NA	Chloroflexi bacterium	0	0	752121030234035	39218131054891	K05601	hcp	hydroxylamine reductase	2026724	GAGGGCTCGATCCCCATCGGTTTCGCCCACGAGACGGTGCTGAGCGTGGCCGATAGGGTGATCGAGGCGATCCAGAACGGCGACATCCAGCGCTTCGTGGTGATGGCTGGCTGCGACGGCCGGCACAAGTCGCGCGAATACTTCACCGAACTGGCCCAGCGGCTGCCGGAGGATTCCGTCATCCTGACGGCCGGCTGCGCCAAGTACCGCTACAATAAGCTGGGCTTGGGCGACATTGGCGGTATCCCGCGCGTCCTGGACGCAGGGCAATGTAACGATTCCTACTCCCTGGTCGTGATCGCCCAGAAACTGGCCGAGGCTTTCGAACTGGACGACATCAACGACCTGCCGGTGGCCTACGACATCGCCTGGTATGAGCAGAAAGCCGTCATCGTGCTG…
311334	Bacteria	Chloroflexi	NA	NA	NA	NA	Chloroflexi bacterium	0	0	11461652345348	251647061457653	K05601	hcp	hydroxylamine reductase	2026724	ATGTTTTGTTTTCAATGTCAGGAGACGCTTAAAAATCAGGGATGTACGGTGAGAGGCGTCTGTGGTAAGTCGGGCGATGTGGCAAATTTACAGGATCTGCTTATCTGGACTTTAAAAGGCATCGCCTTCTACGGCGTCAAAGCCAGGGCACTCGATATTGCTGTTGACCCTAATGTGGACCGCTTCGTAGCGCAAGCCCTATTTGCCACGATCACCAATGTGAACTTCGACCCAGAGCAATTTGTGAGCTTTATCCGTCATGCTCTAGTACTGCGTGATAATCTCAGACAACGCTTTGAGATAGCGTATCACGAGGCTCAGGATCAGCCATTTGCAGAACCGCTGCCAGAAATGGCAACTTGGACCCCTGAAACGATCGCCATGGAAACCCTGTTGAGA…
323685	Bacteria	Chloroflexi	Chloroflexia	Chloroflexales	Chloroflexaceae	NA	Chloroflexaceae bacterium	0	747287119030392	0	25152499463337	K01915	glnA, GLUL	glutamine synthetase	2562117	GATGTACGGAGCAAAATGGTTCAAACGATGCTATCTGTCGGTATTGATGTCGAGGTACATCACCATGAGGTAGCCACAGCAGGCCAAGCAGAGATTGATATGCGTTTCGGCCCCATGATACAAATGGCCGATAACATAATCAAGTATAAATATATTGTGAAGAATGTAGCGCGGCTCCATGACCTGACAGCTACCTTTATGCCCAAGCCTCTGTTTGGTGACAACGGTAGCGGTATGCATACACACCAAAGCCTCTGGAAGGGCGACACAAACGTCTTCTATGATTCCAATGGGTATGCGCAACTGTCAGAGACAGCGCAGCACTATATTGGTGGTTTGTTGAAACATGCGCCGGCCTTGCTGGCCTTTGCTGCCCCGACAACCAATTCCTACCGCCGG…
334644	Bacteria	Chloroflexi	NA	NA	NA	NA	NA	0	990159936832628	228816496455495	189952381778423	K05601	hcp	hydroxylamine reductase	200795	ATGAGTATGTTTTGTTATCAGTGTCAAGAGACACTCAAAAATGAGGGGTGTACGATACGTGGCGTATGTGGCAAGTCAGATGAAGTTGCTGCAATGCAAGATGTAGTGCTCTATTTGCTAAAGGGTATTGCTGTCTATGGTGTACGAGCACGTGAATTGGAATTTGTAGACGATGAAACGGACCGCTTCATGATGCAGGCATTGTTTACAACCGTGACAAATGTCAACTTTGACCCAAGCCGTTTTGTCGAAGTGGCGAACCATGCACTGACAGTGCGTGAGCGGTTGCGTGATGCTGTCATGGCACGGTGCCCACATGCACAAGGAAGTGACTGTTTGCAAAACCTGCCAGAAGCTGCCACATGGACATGCGATGGTAGCTTGGAAGCATTCATGCAA…
334766	Bacteria	Chloroflexi	NA	NA	NA	NA	NA	0	500186882493084	223578584471933	67668788011897	K00261	GLUD1_2, gdhA	glutamate dehydrogenase (NAD(P)+)	200795	CACGACTTGTGGTACACGGTTCAAGCCCAATTGGAGGATGTCAGTCGGCGCCTCAACCTGAACTCCGGCATCCAAGCCGTGTTAAGTCAGCCAGAGCGGGAACTCACTGTTGCCGTCCCGGTCGTCATGGACGACGGCCGCATTGAGGTCTTCACCGGCTACCGCGTCCAGCACTCCAGCGCGCGCGGGCCGTGCAAAGGGGGAATTCGCTACCATCCTGACGTGAGCCTCAACGAGGTGCGAGCCCTGGCCACCCTGATGACGTGGAAATGCGCCGTCGTGAATATCCCCTATGGCGGTGCCAAGGGTGGCGTGCGCTGTGACCCCAACCTGATGTCCGAGGATGAACTTCGGCGCATGACCCGTCGCTTCACCGCGATGATCATGCCCATCATCGGT…
344605	Bacteria	Chloroflexi	NA	NA	NA	NA	Chloroflexi bacterium	0	0	965378232317465	715203650370116	K01915	glnA, GLUL	glutamine synthetase	2026724	ATGTTTCAAACGTTCGAACAAGCCGATCAATTCGTCCAAGAACAGGGAATCCAGGCCATCGATCTGAAATATAGCGATTTGTGGGGGCGCTGGCACCACCTCACCCTGCCGGCGGAGCAATTCACCCCCAAGCTGATGCAACGCGGCATCGGTTTCGATGGCTCTTCTGTCGGATTGAAAAACGTCAAAGCGGGGGATATGATCATGGTTCCCGATCTGGCTACCGGCTTTCAGGATCCGTTTTGGGTCAGCCCCACCCTGAGTTTTTTCTGCACCTCGGTGAACGCCGACTCCTTCGAAACCTTTGCCAACGATCCCCGCAACCTGGCCCAAAACGCGGAGCGCTACTTGCAAAGCACCGCCATCGCGACGGAAAGCCGCTGGGGTCCCGAATTCGAG…
345012	Bacteria	Chloroflexi	NA	NA	NA	NA	NA	0	161489073912746	244830109423797	0	K05601	hcp	hydroxylamine reductase	200795	ATGAGTATGTTTTGTTTTCAGTGTCAGGAAACTGTCCATAACGAAGGATGCACTGTGCGGGGCGTGTGTGGCAAATCGGAGGAGGTGGCGGCGTTGCAAGAGGCCCTGCTGTATTTGTTGAAGGGGCTATCGGTGTATTGTGTGCGGGCGCGTGAACTGGGTATCTCCGATGCTCAAACCAACCGCTTTCTGATGCAGGGGTTGTTTGCCACTATCACCAATGTCAACTTTGACCCCGCCCGCTTTGTTGCGCTGGCGTCACAAGCAATGGCGCTGCGTGACGCTATGCGCGACAAGGTGATGGCCGCCTGTCCCCACGCGGGCGGGAGCGATTGTCTGGATCACTTGCCGGAGCCGGCGCGGTGGGCGTGGGATGGCACAATGGAGGCGCTGGTTCGC…
360911	Bacteria	Chloroflexi	NA	NA	NA	NA	Chloroflexi bacterium	0	324224554342418	144352374717873	27851732877913	K00374	narI, narV	nitrate reductase gamma subunit	2026724	ATGGATACATCCACCGCTTTATGGTTGTTGGCTTCTTATGCAATCATAGGTCTTTCTTATTTTGCCACCCTGGTGTTTGGCCTGGGCTTGCTATGGCGAATCTGGGGCTATATTCGCACCCCAATGCCCTGGCCCGAAGTTGTCACCCCCGCCCCAACAGATGAAAGCGGGGCCATCGTGCGGGTCATCGGAGATGTCGTCATCTTCCCCAGTCTGTTCAAATACAATAAAGCACTGTGGGCCGGAGCCTGGCTCTTTCATCTGGCTCTGGCCGCCGTGCTGTTTCGCCATATCCGCTACTTTACCTATCCGGTCCCCGGGCTGATCCTTCAGATGGAAACGGTCGCCCTCTGGTTTGGCTACCTGTTGGGGGCTGCCATTCTCTACCTGTTGTGGCGA…
380480	Bacteria	Chloroflexi	NA	NA	NA	NA	NA	0	181505878493623	678090382640744	211397765499796	K01501	E3.5.5.1	nitrilase	200795	TTGAGCTTTGGGATGGTGGTGGGGAGCCGAAAGCCGTCCGGTCGGGCGCTCTGGTTGCGTTATTGGGAGGAAGCAGTCGAGATCCCGAGCCCCGCCACGGATGCGCTGGGCGACGCGGCCCGCGACGCGGGTGCCGACGTTGCGGTCGGAGTCATCGAGCGCGATGGTAAGACCAGCCGGGGTACACTCTACTGCACGCTGCTCTACCTCGGACGTGACGGACGGGTCCTGGGCAAGCACCGGAAGCTCAAGCCGACGGGCGCGGAGCGCCTCATCTGGGGTGAGGGGGACGGCCGCACGCTGACCGTGGTGGAGACCGACTACGGGAGGGTCGGGGGGCTGATCTGCTGGGAGAACTATATGCCACTGGCGCGGATGGCGATGTACCGCCAGGGGGTG…
389290	Bacteria	Chloroflexi	NA	NA	NA	NA	NA	0	0	96213823459644	23876807384134	K01915	glnA, GLUL	glutamine synthetase	200795	ATGGCACCTGAACTTATGAGCAGGATTAAGGAGGATGGAGTCCGTTTCGTCAGTCTGCAGTTTACCGACATTATGGGGATGATTAAAAGTGTCACCCTGCCTGTTGATAAAATTGCAGCGGGTCTGGAGGATGGGGTCTGGTTTGATGGCTCCTCGATCCAGGGCTTCGCCAGGATCTACGAGAGTGATATGTTCCTCGTACCCGATCCGGCGACTTATCGGGTGTTGCCCTGGAGCGTGCCGGAACGTCGGCGCGCGCGTCTCATCTGTGATGTGCACGGCCCTGATGGAAAGCCATCCATGAGTTCGCCACGCACCGTCCTCAAACGGATGTTGGATAAAGTGAAGGAGAAGGGCTACGTCTACAACGTCGGGCCGGAGTTGGAGTTTTTCCTCTTC…
392220	Bacteria	Chloroflexi	NA	NA	NA	NA	NA	0	0	740850421351856	272299320440408	K00266	gltD	glutamate synthase (NADPH) small chain	200795	ATGGCCGAACGAAGCAAACCCCGCCGAAGAAAACGATCGAAAAAACCCCAACGCCCGCCCCGCCAAACCATGCCCACCCGACCCGCTGAAGAGCGGATCAAGGACTTCGATGAGGTGGCGCTGGGCTTCAACGCTGAACTGGCCCAAAAAGAAGCGCAGCGCTGCATTCAATGCAAGAACCCGGAATGCATCGATGGCTGCCCGGTTCGAGTGCAAATTCCTGATTTTATCCAACTGATCGCGGACGGCGAGTTCTCTGCCGCCGCCAAGAAAATCAAAGAAGACAACACCCTGCCCGCCGTTTGCGGACGCGTTTGTCCCCAGGAAGAACAGTGCGAACAGGTTTGCATTCTCGGGAAGATCGATGAACCGGTCGCTATCGGGCGGCTGGAACGGTTC…
419166	Bacteria	Chloroflexi	NA	NA	NA	NA	NA	0	748339673757488	114262882548671	103659449747546	K01915	glnA, GLUL	glutamine synthetase	200795	ATGTTGAAGACCGTGAGTGACGTGATTGAGATGGGACATGAGGTCGAAATGGTCGACCTGCGTTTCACCGATCTATTGGGGCTGTGGCATCATTTCACGATGCCCGCGCGCGAGCTGAGTGAGGATCTTTTCGAGGAGGGGATAGGGTTCGACGGCTCGTCCATCCGCGCGTTTCAGGAGATCCACGAATCTGACATGATTCTGATCCCTGATCCGGATACAGCGTTCAAGGACCCGATCTTTGATGTACCGACGCTGGTCATCATCTGTGATATTTACGATCCGGTGACTCGGCAGCCGTACAATCGCAATGCGCGCTATGTGGCCCAGAAGGCTGAGTCTTATCTTAAGCAGACGGGTATTGCTGATATCAGCTACTGGGGCCCCGAGGCTGAATTC…
425660	Bacteria	Chloroflexi	NA	NA	NA	NA	Chloroflexi bacterium	0	662337977398277	0	162972161859596	K05601	hcp	hydroxylamine reductase	2026724	ATGGATATGTTTTGTTTTCAATGTCAAGAGACAGCCCGAAACAAGGGCTGCACGATCCGAGGCGTGTGTGGCAAGCGTCCGGAGGTGGCCAACCTACAGGATCTGCTGATCTGGCAGTTGAAGGGGATCTCGTTCTACGGGGTGCGGGCGCGGGCGTTAGGTGTGTCCGATCCGGAGACCGACCTGTTCGTCGCGGAGGCGCTCTTTTCCACCATCACCAACGTCAACTTCGATCCGGAGCGCTTCGTCGATCTGGTCCGTGAGGCGGTGGACCGGCGGGATGCGCTGCAGGCGCGCTTCCTGGAGGCGTACGAGGCGACCCACGGCGAGCCCTTCGATGAGCCGCTGCCAGAGATGGCTACTTGGACCCCAGAGGCCTGGGATGTCGAGCACCTGCTC…
433031	Bacteria	Chloroflexi	Chloroflexia	Chloroflexales	Chloroflexaceae	NA	Chloroflexaceae bacterium	0	815906998202936	0	0	K01915	glnA, GLUL	glutamine synthetase	2562117	ATGACACTGGACGCAAAAGGTGTGCTTAATTTGATCAAGGAGAAGGACATCCAGATGGTGGATGTTCGCTTCACCGACGTACCTGGGACCTGGCAGCACTTCTCGATGCACGCCAGCATGCTGAGTGAAGATGAGTTTACCGACGGGTTCGGGTTCGATGGATCGTCGATTCGTGGGTTTCAAGTCATCAACGAGAGCGACATGCTGGTCGTGCCGGACCCCAGCACCGCCTTTATCGACCCGACTCTGGAAGTGCCCACGTTGGTGATGATCTGCGATATTCGGGACCCCATCACGCTTGAGGCGTATTCGCGTGACCCGCGCAATATTGCGAAGAAGGCCGAAGCCTACATGAAGTCGTCCGGCCTGGCCGATACATGCTTTTTTGGCCCCGAAGCC…
437057	Bacteria	Chloroflexi	NA	NA	NA	NA	NA	0	0	721637146064454	43585173025899	K01915	glnA, GLUL	glutamine synthetase	200795	ATGAGCAGCAAAGATGTCCTGTCGCAGGTGAAAAGTGATGATGTGAAATTTGTTTCTCTCCAGTTCACAGACGTCACCGGTTCGGTCAAGAGTGTGGATATCACCCCGGAACGCCTCACATCCGCTCTTGAGGATGGGGTATGGTTTGATGGGTCTTCGGTAGAAGGGTTTGCCCGGGTTCAGGAGAGCGATATGCGCCTGGTGCTCAATCCCGAAACGTACACGGTCCTACCCTGGAGCAATGCTGAATTGAAGCGGGCCCGGATCTTTTGCGATATCTACCGCCCGGACGGGAAGCCCTTCGAAGGAGATCCCCGGGGAACACTGAAACGGGTCCTTAAGCGCATTGAAGACAGGGGCTGGACCTTCAACATCGGACCGGAACCGGAGTTCTTTTTA…
478204	Bacteria	Chloroflexi	NA	NA	NA	NA	Chloroflexi bacterium	0	0	22847348493419	0	K01915	glnA, GLUL	glutamine synthetase	2026724	ATGACCAAAACTGTGGCCGACGTCATCGAGATGGGTAAACAAGTTCAGATGGTGGATCTGCGATTCGTCGATCTGCTTGGTATGTGGCATCATTTCAGCCTACCTGTCCGAGAGTTGAGCGAAGGATTGTTCGAAGATGGGATCGGTTTCGACGGTTCGTCCATTCGGGCGTTCCAAGAGATCCACGAATCGGACATGATTCTGATCCCCGATCCGAGCACGGCGTTCCTGGATCAGATTTTTGAAGTGCCGACGATGGTTGTATTTTGCGACATCTATGATCCGGTGACGCTGCAGCCATACGAAAAAGATGCGAGATACGTGGCCAAAAAGGCCGAGGCCTACTTGGGACAGACGGGGATTGCCGAGGTTAGCTATTGGGGGCCGGAAGCAGAGTTC…
489696	Bacteria	Chloroflexi	Chloroflexia	Chloroflexales	Chloroflexaceae	NA	Chloroflexaceae bacterium	0	800617860314599	0	22759137975981	K01915	glnA, GLUL	glutamine synthetase	2562117	CATGGGGTATGGTTCGATGGGTCCTCAATTGAGGGATTTGCGCGGGTTGCCGAAAGTGATATGTATTTGATGCCAGACTTGACAACGTACCGCAAGATACCATGGGAAGGAAATACTGCTGCTACGGCAAGCTTGCTGTGCAATGTGTATACGCCCGATGGACGACCGTTTGCAGGCGATCCGCAATATGTATTATCCAAAATGGTACAGCAAGCGGCGGAGATGGGCTATATCTATCAGGTTGGTCCAGAGCTAGAGTTTTTCCTCTTTAGGCGCGATACGCATGGGATGATTACATCAGAACTCTATGATGAAGCTGGCTATTTTGATGGTTCTATAGACCAAACACACCCTATTTGTAACCAAATGGTACAAGTGCTTCAAGATATTGGCATCAAT…
514777	Bacteria	Chloroflexi	NA	NA	NA	NA	NA	0	0	407480036215499	225400028958737	K01915	glnA, GLUL	glutamine synthetase	200795	ATGTTCGAGACCTTTTCACAAGCGCGGGACATCATCGACAAAAAACGCGTGGAAGCGGTTGACCTGAAATTTTGCGACCTGTGGGGCAGCTGGCACCATCTGACCATCCCGTCAGAGCAGTTCACCCCGCAGCTGATGGAGCGCGGGCTGGGATTTGACGGCTCCTCCATCGGTCTGAAAAACGTCAAAGCGGGAGACATGGTCATGGTACCGGACCTTTCGACCGGGTTTTTTGACCCCTTCTGGGAGGTGCCCACCCTGAGCTTCATCTGCACCACCCTGAACACCGACACGTTCGACATCTTCAAAAGCGACCCCCGCAATATCGCCCACCAGGCAGAAGACTACCTGCGGCGTTCTGGCATCGCCACCCGGAGCAAATGGGGGCCGGAATTTGAG…
523318	Bacteria	Chloroflexi	NA	NA	NA	NA	NA	0	0	107166389737734	241036964184005	K00926	arcC	carbamate kinase	200795	GGTCTATCCAAAAGTGTCGCGACCGTGGTCACTCAGGTGTTGGTGGATAAAAATGACCTCGCCTTTCAAAACCCGAGTAAGCCCATTGGTAGTTTTATGGAGGAGGCCGAAGCGCAGAAACGCGCCGATGAGGAAGGTTGGACGGTGGTTGAGGATGCTGGGCGGGGATGGCGGCGTGTTGTGGCCTCGCCCATTCCGCAGAAGATCATGGAGTTGGAGACGGTGAAGACATTGCTTGACGCGGGCATTATCACTATCACCGTAGGGGGGGGAGGCATCCCGGTTATCGAGAACGATGCAGGATACCTTGAAGGTACCGCGGCCGTGATTGATAAGGATTATGCCTCGTCGCTGTTGGCCCAGTCCATCGGGGCTGACCTTTTCTTGATCTCTACTGCC…
525037	Bacteria	Chloroflexi	NA	NA	NA	NA	Chloroflexi bacterium	0	0	208661899886	787137427921792	K01915	glnA, GLUL	glutamine synthetase	2026724	ATGTTTCAAACCTTCGAACAAGCCGATCAATTCGTTCAAGAGCAGGGCATCCGGGCCATTGATTTGAAATATAGCGATCTGTGGGGACAGTGGCACCACCTCACTCTTCCTGCGGAGCAATTCACCCCCAAGCTGATGCAGCGCGGCATTGGTTTCGATGGCTCCTCTGTCGGACTGAAAAACGTCAAAGCGGGAGATATGATCATGGTTCCCGATCTGGCTACCGGTTTTCAGGATCCGTTTTGGGTCAGCCCTACCTTGAGTTTCTTTTGCACCACGGTGAACGCCGACTCGCTGGAAACCTTTGCCAACGATCCTCGCAACCTGGCTCAAAACGCGGAGCGCTACTTGCAAAGCACCCGTATCGCTACGGAAAGCCGCTGGGGGCCCGAATTCGAA…
544656	Bacteria	Chloroflexi	Anaerolineae	Anaerolineales	NA	NA	Anaerolineales bacterium	0	289801916126509	191597625994892	284555352248167	K01915	glnA, GLUL	glutamine synthetase	2073117	ATGTTGAAGACAGTGACGGACGTGATTGAGATGGGACATGAGGTCGAGATGGTCGACCTGCGGTTTACCGATTTGCTTGGCTTATGGCATCACTTCACGATGCCCGCCCGGGAACTGACCGAGGACCTTTTCGAAGAGGGGATTGGGTTCGATGGTTCCTCCATCCGCGCGTTTCAGGAGATTCACGAATCCGATATGATTCTGATCCCCGATCCCGATACGGCGTTCATGGATCCGATCTTTGATGTGCCGACGCTGGTCATTATCTGCGATATTTACGATCCGGTGACCCGCCAGCCATACAGCCGCAATGCGCGGTACGTGGCCCATAAGGCCGAGTCTTACCTCAAGCAGACGGGCATTGCTGATATCAGCTACTGGGGGCCCGAGGCTGAGTTT…
546313	Bacteria	Chloroflexi	Thermoflexia	NA	NA	NA	Thermoflexia bacterium	0	0	177208754128947	624657606237162	K05601	hcp	hydroxylamine reductase	2420334	ATGAGTATGTTTTGTTTCCAATGTCAAGAAGCAGCCCGCAACGAAGGGTGCACCGTCCGCGGTGTCTGCGGCAAAAGCCCCGAAGTGGCTCAATTGCAAGATCTATTAGTCTGGACGTTGAAAGGGCTTTCGTTCTGGGCCTCGAATGGTCGCAAGCTGGGCGTTACCAATCCGGCTGCCGACCTCGCCGTAGCGAAAGGGCTTTTCAGCACCATCACCAACGTCAACTTCGATCGAGAGCGCTTCGTGGAGCTGATTACAGAAGCCATCGACCTGCGAGACATCCTCAAGAAAGAGGCTCAAGCTGCCTGCAAGGCCAAAGGAGACCATCAATGTGACGTCGAGCCGCCCGAAGCCGCGCTCTGGCACCCCGAGAATGATGATGTCGAAACTTTGATT…
565097	Bacteria	Chloroflexi	NA	NA	NA	NA	Chloroflexi bacterium	0	244976439891114	429461612732107	256577487878443	K05601	hcp	hydroxylamine reductase	2026724	ATGAACATGTTTTGTTACCAATGTGAAGAGACGGCCGGCGGAGTTGGCTGTACCGTTCGCGGGGTCTGTGGCAAGACGCCCGAGATCGCACATCTTCAGGATGGCCTGATCTGGTTGCTCAAGGGGTTGGCCTACTATGGGGTCCGGGCCCGCGAGTTTGAGATCGTGGATCCAGAAGCCGATCTGTTTGTCGCAGAGGCGCTTTTTGCGACGATCACCAACGCAAACTTTGACGCGCAGCGATTTGTGGCGCTCTCGAACCGCGCGGTGGCGCTGCGCGATCGCCTTGCCGATCGACTGGCTCAAGAGCCCGCGTGCACAGTCGAGGGACCACTACCCGAGATGGCAACCTGGACGCCGGAAAAGGGCGACGCAGACGAGTTCCTCCAGCTTGGCATG…
571105	Bacteria	Chloroflexi	Anaerolineae	NA	NA	NA	Anaerolineae bacterium	0	117633988579324	838757095220998	226361030603622	K00266	gltD	glutamate synthase (NADPH) small chain	2052143	GCGAATTTCTTTGAGGTTGCGCAGGGGTTTACAGCCGAGATGGCGGTTCGTGAGGCGGAACGGTGCCTGCAATGCAAGAACCAGCCGTGCGTTGATGGCTGCCCGGTAGAGGTCCCGATCGCTGACTTTATCCTGGCGCTGCGCAGCGGTGATGTGGCCGAGGCGGCACGGGTGATCAAGAGCAAGAACAATCTACCCGCCATTTGCGGACGGGTTTGCCCGCAAGAGTCGCAATGTGAGATGAAATGCACGTTGGGCCGGCGGCACGAGCCGGTGGCCATTGGCCGCCTGGAGCGATACGTGGCGGATTGGGAGCTGGGGCAAAAGGTGGCGCCCCCCGAAACGCCTGAACCGACGGGCAAAAAGGTGGCGGTCATTGGCGCCGGGCCGGCCGGCTTG…
581794	Bacteria	Chloroflexi	NA	NA	NA	NA	Chloroflexi bacterium	0	0	475067142249631	709433207677069	K00926	arcC	carbamate kinase	2026724	ATGACAGAGCGAAAATGGGCGGTCATCGCCATCGGTGGCAATTCGTTGATCAAGGACAAGCAGCACCAGACCGTGGAGGATCAGTACCAGGCGGCGAAGGAGACGTGCGAGCACATCGTGGATATGATCTGCGAGGGCTGGGACGTGGTCATCGGGCACGGCAACGGCCCCCAGGTCGGCTTTATCCTGCGGCGGTCGGAGATCGCAGCGCGGGTTGAGGGGATGCACGAGGTGCCTCTGGACGCGTGTGGCGCCGACAGCCAGGGGGCGCTGGGTTACGCCCTGCAGCAGAATCTGCGCAACGCGTTGAAGCGCTGTGAGGTCGAGAAGGACGTGGCGACGATCGTCACACAGGTACGGGTCGACCGGGACGATCCCGCGTTCGAGAATCCCACCAAG…
583923	Bacteria	Chloroflexi	NA	NA	NA	NA	Chloroflexi bacterium	0	413375024015407	622147738871588	299130014747732	K01915	glnA, GLUL	glutamine synthetase	2026724	ACACCCAACGGCGATCCATTCCCTGGCGATCCGCGGGGAGTGCTCAAGCGGGTGATGAAAGAAGCCGAGGACATGGGCTTCGTCTACAACACTGGACCAGAGCTGGAGTTCTTCCTCTTCAAGTATGATGAGAACGGTATGCCTAGCCTCGCGCCTCACGACATGGGTGGCTACTTCGACTACTCGACGGATCTGGCCGTCTCCATCCGACGCAGGATGGTCGCTGCGCTGCAGGCCTTTGGTATCGTTGTCGAGGCCGCTCACCATGAGGTGGCCACCGGGCAGCACGAGATTGATTTTCAGTATGCGGACGCGCTATCCGCTGCCGACAATGCCATCACGTTCAAATATGTCCTCAAGGCGGTCGCCCGCGAGAACGACCTCTACGCGACCTGGATG…
590744	Bacteria	Chloroflexi	Thermoflexia	NA	NA	NA	Thermoflexia bacterium	0	590078495000588	627789906879464	749634568392212	K05601	hcp	hydroxylamine reductase	2420334	ATGTCAATGTTCTGTTATCAATGTCAGGAAGCGGCGCGCAATGAGGCATGCACCGTGCGCGGCGTGTGCGGGAAGACCGAGGATGTCTCCCATCTGCAAGATTTACTCATCTGGCTGCTGAAAGGGGTTTCGTACTGGGGCGTCAGGGCGCGCGAATTGGACGCCGGCGATCCGGCCGCGAGCCTTTTCGTGGCCGAAGGTCTGTTCCTCACGATCACCAACGTCAATTTTGATCCCGAAAGCTACGTCCAGTGGATTCGCGCGGCGGTGGAGAAGCGCGACGCGCTCCGCGCCGAGGTCGAAGCGCAGGGCGAAGCGCCCGCCAATCCGCCGGAGATGGCGACGTGGACGCCGAAGAGCTACGCGGCGAACGTGCTCGAAATGAAGGGCCAACTGGTC…
593085	Bacteria	Chloroflexi	NA	NA	NA	NA	Chloroflexi bacterium	0	190898340731685	100950871449589	249029363521213	K01915	glnA, GLUL	glutamine synthetase	2026724	ATAACCGCAAGCGATGTGATGCGGAGTGTGAATGATTATGATGTAAAATTTATCCACCTCCAGTTCACGGATATTGTCGGGATTGTGAAGGGTATCACCATCCCCAGCCAAGAATTGGAGACGGCACTTGAAAAGGGGGTCTGGTTTGACGGGTCTTCTATCCAGGGCTTCGCCCGGATTGCGGAGAGCGATATGTACCTCATGCCCGATCCCGCAACGTTCCAAATCATCCCTTGGGAAAGCACAGAGGGGAGCGCCACAGCACGGATGATTTGTGACGCTTACACCCCCACAGGGATGCCCTTTCCCGGTGACCCACGAGGGGTACTCAAACGCGCGATGAAGAAGGCTGAGGCTATGGGCTTTAACTACAACACCGGCCCAGAGCTGGAGTTTTTC…
612476	Bacteria	Chloroflexi	NA	NA	NA	NA	Chloroflexi bacterium	0	335786667844321	734407051057757	345206783004797	K01915	glnA, GLUL	glutamine synthetase	2026724	ATGAACAAGGGAAATCTAATCAAACGAGTAAAAGAGGATGGCGTGCGCTTTATCAGCTTGCAATTCACCGACATCCTGGGGACGATTAAGAGCGTAACGATTCCGGTCGACCGGCTGTCGAGCGCGCTGGAAGATGGCGTGTGGTTTGATGGCTCGTCTATCGAGGGCTTCGCCCGCATTTACGAGAGCGATCGTGTCCTGGTGCCCGACCTGGCAACATACCGGGTGTTACCCTGGAGCGCACCGGAGCGGCGGCGAGCACGTTTGATCTGCGACGTGCATGGCCCGGATGGCAAGCCGTCGCTCAGCGCGCCGAGGGTCGTGCTCAAGCGGATGTTAGCGCGGGCGGCGGAACGAGGGTATGTGTGCAACTTCGGCCCTGAGCTGGAGTTCTTTCTA…
633808	Bacteria	Chloroflexi	NA	NA	NA	NA	NA	0	159014891165589	160898628314263	161477743287745	K05601	hcp	hydroxylamine reductase	200795	CACGACCTGCGCGATCTGGATGAGCTGCTCCAGCAGACCGAGGGCACGGGCGTCAACGTCTACACCCACGGCGAGATGCTGCCCGCGAACGCCTACCCCGCCTTCAAAAAGTACGATCACTTTGTGGGCAACTACGGCGGATCGTGGTGGCACCAGAAGGAAGAGTTCGCGTCGTTCGGCGGCGCGATTTTGTTGACGACCAACTGTTTAGTTCCGCCCAAAGAAAGCTACAAGGATCGGCTCTTCACGACGGGATTGGTCGGATGGCCGGACGTGGCCCACATCCCCGACCGGGAGCCGGGCCAGCAGAAGGACTTCAGCGCCGTGATCGCCAAGGCGAAAGCGAGCGGCGAGCCGCAGGCACTGGAGGACGGGTCGTTACCGACCTCCGCCATCCCC…
639011	Bacteria	Chloroflexi	Anaerolineae	NA	NA	NA	Anaerolineae bacterium	0	165475268595681	116834793731703	0	K01501	E3.5.5.1	nitrilase	2052143	ATGAACCCTAACCATTTTCCTGTCGTCCATGCCGCCGTGGTCCAGGCAGCCCCCGCACTCTTTGATTGTGAGGCTACCCTTGCGAAAGCCCAACGCCTGATCGCCGAAGCTGCTGCCCAAGGTGCAAACTTGATACTTTTCCCCGAAGCATTTATTCCCGCCTACCCTCGGGGTCTGACATTTGGCACGGTAGTGGGGCACCGGACCCCCATAGGGCGCAAGACATGGCAAGTCTACTGGGCCAATGCCGTCGATGTACCTGGACCCATCACAGAAGCTCTGGGAGCTGCTGCCCGCCAAGCCCGTGCTTATGTGACCATCGGTGTCATTGAGCGGGCGCAACACAGCCGAGGGACCCTGTATTGCTCACTCCTGTATTTCGCACGAGATGGGCACTTA…
641989	Bacteria	Chloroflexi	NA	NA	NA	NA	Chloroflexi bacterium	0	241222980563538	0	220831986103828	K00926	arcC	carbamate kinase	2026724	ATCCTGCGGCGCTCCGAGATCGCGGCACGGGTGGCTGGGATGCACGAGGTGCCCCTGGACGCTTGTGGCGCGGATACCCAGGGCGCGCTAGGCTACGCATTGCAGCAGAATCTCTACAATGAGCTCCGGCGCCGGGGTATCAAGAAGAACGTCGCGACGGTCGTCACGCAGGTGCGCGTCAGTGGCGACGATCCTGCTTTCAAGAATCCCAGCAAGCCTATCGGGAGCTTTATGAACCAAGATGAGGCCCAAGAGCGCGCGGAGCGTGACGGGTGGTCTATGGTGGAGGACGCCGGGCGTGGCTGGCGGCGGGTCGTCGCCTCGCCCCTGCCCCAGGAGATTCTGGAGTTGCGGGCCGTCAGAACCTTGATCGACGCCGGAGTTATCACCATCACGGTG…
657327	Bacteria	Chloroflexi	NA	NA	NA	NA	Chloroflexi bacterium	0	129648338681191	775564850260813	504435690521371	K01915	glnA, GLUL	glutamine synthetase	2026724	GCCGGAGATATGGTGCTGGTTCCAGACCTCTCCACCGCTTTCGTTGATCCCTTTTGGGACATGCCGACACTTAGCTTTATTTGCACCACCCTGGAAGCGGACACGAAGGTCGATTTCCCCAATGATCCCCGCAACATCGCCCGCCGGGCCGAAATCTATCTCCTCCAGAGTGGCGTCGCCGACCGCAGCTTGTGGGGGCCGGAATTCGAATTCTATGTGTTCGACAGCGTCTCTTACGAGAACGCGATGAACCATTCAGGATACAGTGTCGAATCGAGCGAGGCGGATTGGCGCAGCAGCGAGGGGGGACACGGACATTACATCCCACTTCACGGGGGCTATCACGCCATCCCGCCCAAAGACACGCTGTACAATTTGCGATCCGAGATGAGCTTACGC…
658096	Bacteria	Chloroflexi	NA	NA	NA	NA	Chloroflexi bacterium	0	0	0	198882271233971	K01915	glnA, GLUL	glutamine synthetase	2026724	GTTGGACTTCTGCCACAGCCGGCCGAGGCCCATCGCCGCCGGGCAGAACGCCGCCTGTTCGGCACCAGCATCGAGATGCGCTGCCCCGACCCAAGCTGCAACCCGTATCTGGCATTCGCCATCCTGCTGCATGCCGGGCTGCGTGGCATCCGCGAAAACCTGGACCTCCCACCCGCTGCTGAAGAAGAACTGTACGAAGTAACCAGCCGCCGCCGTCACCTGCCCACCCTGCCATCATCGCTCCACGAAGCCCTGGACGAGTTCGAGAAAAGTGACCTGGCGCGCGACGCATTGGGCCTGCACCTGTTCGAACGCTTCCTGGACGCCAAGCGGCTGGAATGGCAGGATTATCTGTTGGTCGTCAGTCCATGGGAACTAGACCGCTATTTGAGCGTTTAT…
677831	Bacteria	Chloroflexi	Chloroflexia	Chloroflexales	Chloroflexaceae	NA	Chloroflexaceae bacterium	0	118143378704574	0	126776578948105	K01915	glnA, GLUL	glutamine synthetase	2562117	ATGACAATGGATGCAGAAGGCGTGCTTGCATTGATCAAAGAAAAGAACATCCAGATGGTGGATTTTCGCTTTACCGACGTGCCTGGCACATGGCAGCATTTTTCTATGCCAGTCAGCGCGTTTGAAAAAGATGCCTTTACGGAAGGTCTAGGATTTGATGGTTCATCCATTCGTGGATTCCAGGTGATCAATGAGAGCGATATGCTGGTCGTGCCAGACGCCAGCACCGCCTTTGTCGATCCGGTCCTTGAGGTTCCAACGGTAACAATGATTTGCGATATTCGTGACCCTATCACCGGGGAACCTTATTCACGCGACCCACGCTATATTGCTCAGAAATCCGTCGAGTATTTCAAGCAGACGGGCATTGCTGATATCAGCTACTGGGGGCCCGAGGCT…
688196	Bacteria	Chloroflexi	NA	NA	NA	NA	Chloroflexi bacterium	0	0	874469982759854	133106811916409	K00926	arcC	carbamate kinase	2026724	ATGACAGAGACTGACCGAAAACTGGCCGTCATCGCGATTGGCGGCAATTCCCTCATCAAGGATAAAAGCCGCGTGACGGTTCGCGACCAGTACGAGGCGGCCCAAGAGACCTGCCGCCACATCGCCGATATGATTGAGCAAGGTTGGGACGTGGCCATCGGCCACGGGAACGGCCCTCAAGTCGGCTTTATCCTGCGCCGCTCCGAGATCGCCGCCCGGGTGGCCGGGATGCACGAGGTCCCCCTCGAATCCTGTGGGGCCGACACCCAGGGGGCGATTGGCTATCACCTCCAGCAGAATTTGTACAACGAGTTTCAGCGCCGGGGGATCGAGAAAAGCGCGACTACCGTCATCACCCAGGTGTTGGTGGACCGGGAGGATCCGGCCTTCCAGAACCCT…
707065	Bacteria	Chloroflexi	NA	NA	NA	NA	Chloroflexi bacterium	0	0	233332611517117	159430360425142	K01915	glnA, GLUL	glutamine synthetase	2026724	CTGGAGCTGCGCTGTCCCGACCCAAGCTGCAATCCCTACCTGGCCTTTGCCGCTATGCTGACGGCGGGCTTAGATGGTATCGAAAAAGGGATGACCCCACCCAATGCTTTAGAGGAAAACCTGTATGAATTGGATGAAAAGAGTCGCGCCGAGAAACAAGTCCAAACGTTGCCCGGGTCACTTAGGGAAGCGCTTGACTGTCTGAGTGACGACAAAGTCATCCAGGACGCTTTGGGTGCGCACGTATATGAAAAGTTTATGGACGCCAAGCGTCAAGAGTGGGATGCGTATCGTACCTACGTCAGTTCCTGGGAAGTGGATCACTATCTGTCTATTTACTGA
707318	Bacteria	Chloroflexi	NA	NA	NA	NA	NA	0	0	700346670681526	240660343927467	K01501	E3.5.5.1	nitrilase	200795	ATGGGGATGGAGAATGAGAAGGTGAAGGAGAAGGAGCACGAGGTTCGAGTCCAGGTCGCTATCGTGCAGGCTGCACCGGTGCTGTTTGATCGAGACGCCACCGTCGAAAAGACGCGCCGTTTGACCGCCGAGGCCGCCGCGCAAGGAGCGCAGTTGATCATTTTTCCGGAGGCGTTCGTGCCGGCCTATCCCCGGGGGCTGAGCTTTGGGGCGGTGGTCGGGAGCCGCAGTCCGGCCGGCCGGCGGACTTGGCAGCGGTACTGGTCGAATGGGGTCGAGGTGCCCGGCCCCACCACCGAGGCGTTGGGGATGATCGCCCAAGAGGCGGGGGCCCACCTGGTAATCGGCGTCGTCGAGCGGGATGGACAGTTCAGCCGGGGCACACTCTACTGCACGCTC…
732118	Bacteria	Chloroflexi	NA	NA	NA	NA	NA	0	394684596369313	0	428428178792661	K05601	hcp	hydroxylamine reductase	200795	TATCTGACCTGGACCCCGCAGACGTATAATGCCAAGGTCTTGGCGATGAAGGGCCAACTGGTGGGCGTGATGGCCGATCCTGACCTGGACGAGGATATCCGCTCGCTGCGTGAGCTCATCGTCTATGGCTTGAAGGGGATGGCGGCCTATACCGACCACGCCTACGTCTTGGAGCACACCAGTGAGGACATCCTGGCCTTTATCGAGGAGGGGCTGGACGCCACGACGGACGACAGTCTGACCGCCGATGATCTGGTGGCCTTGGTCCTTAAAACGGGCGAGATGGGCGTGGAGGCGATGCGCCTACTGGATGAGGCCAACACCAGCAGCTACGGCGTGCCGGAGCCGACCCAGGTGGATTTGGGCGTACGCCCTGGCCCCGCAATTCTGGTCAGCGGT…
732126	Bacteria	Chloroflexi	NA	NA	NA	NA	NA	0	0	886728428742887	266998097062351	K05601	hcp	hydroxylamine reductase	189774	ATGTTCTGTTTTCAATGTCAAGAGACAGCGAGGAATAAAGGTTGTACGATCCGCGGGGTCTGTGGCAAGCCGCCGGAGGTCGCTCAATTGCAGGATTTGTTGATCTGGCTTCTGAAAGGACTTTCCTTTTACGGTGTCAAGGGGCGAGAGGTGGGCGTTTCTGATCCAGAGGCAGATTTGTTCGTCGCCGAAGCGCTGTTCGCCACGATCACCAACGTCAGCTTTGATCCCGACCGCTTCGTCGCGCTGGTCAACCGAGCGGCCGAACTGCGAGATCGGGTCCGAGATCAGGTTGACGGGGCAGCGCTGGGGGATGTAGCAGAGGCGGCGCTCTGGTCGCCAGCGGGTAAAGACACGGAAACGCTCATTGAGAAGGGCGCCACAGTCGGCGTGATGGCG…
756364	Bacteria	Chloroflexi	NA	NA	NA	NA	NA	0	871371961685268	810630811014428	614061888645565	K00926	arcC	carbamate kinase	200795	ATGACGAAGAAGCGAGTCGCCGTTGTCGCCATTGGCGGCAACTCATTGGTCAAGGACAAACAACATCAGACCGTGGAGGACCAGTATCAAGCAGCGAAGGAGACCTGCAAGCATATCGCCGATATGATTGAGCAGGGCTGGGTCGTGGCCATCGGCCACGGCAACGGCCCCCAGGTCGGCTTCATCCTCCGCCGGTCCGAGATTGCGGCCAGGGTGGCCGGGATGCACGAGGTACCCCTTGACGCCTGCGGCGCCGACAGCCAGGGCGCCATTGGTTACGCCCTCCAGCAGAACCTGCGCAACGAGTTCGATCGCCGCGGCATGGCGAAGGACGCCGCAACCGTCATCACCCAGGTGCGGGTCGATGCGGACGACCCGGCCTTCGAGGGTCCCTCCAAG…
768791	Bacteria	Chloroflexi	NA	NA	NA	NA	NA	0	546911632729953	0	0	K01915	glnA, GLUL	glutamine synthetase	200795	ATGCTGGACTATGACAAGAAATTCTTGCTTATGGCAGCCGATGCGCTCACCTTCGATGGCTCGTCGGTGAAAGGCTTTGCTGTACAGAGCGAATCAGACTTGCGTCTGGCAATTGACTGGTCGGCCTTCTACTGGCTACCGGCAGACGTCTTCGGGCCAGGTAAAGTGCTGCTGTTTGGCATGGTGCAGGAGCGTGATGGGACACCGTATCATTCTGATATGCGTACCAAACTCCATCTCTATGCCAAAAAGTTGTATGAAAGCCAGGGGTTGACCTGCAATGTCGCGAGCGAGATCGAGGGCTTCCTCTTTCAGGGACACCACGCCGAACAGCGATTCCGTGAGACGGGGGAGTTTACGTTTGTCAGTACATCCGGCTACTATCACTCGCTGCCGGAA…
773799	Bacteria	Chloroflexi	NA	NA	NA	NA	Chloroflexi bacterium	0	158058486312108	188732064434265	355837611314337	K01915	glnA, GLUL	glutamine synthetase	2026724	TGTGAGATCGAGACGCCAATGGTGGGGTTGATGGAGGCCGGTGATATGACCATGATTGTCAAGTATGTGACCAAGATGGTGGCACATCGATGTGGTCAGACGGTCACGTATATGCCCAAACCGATCTATGGCGAGGCAGGATCGGGGATGCACTTTCACCAACACCTGTTCAAGGGGGAGCAGAACGTGTTCTATGACCCGGAGGGTTACGCGTTGTTGAGCCAGACAGCGCTGTATTACATTGGGGGTTTGCTGCTGCACGGGCCGGCCCTGTTGGCTCTTACCAATCCAAGCACGAACTCGTACCGCCGACTCGTGCCTGGATTCGAGGCCCCGGTCAACGCCTTTTTCTCCAGCGGCAACCGGAGCGCTGCCGTGCGCATCCCCCGCTATGCCACG…
798165	Bacteria	Chloroflexi	Anaerolineae	NA	NA	NA	Anaerolineae bacterium	0	527504961066053	403466199713052	0	K01915	glnA, GLUL	glutamine synthetase	2052143	AGAAAAATGGTTAATTCAGCAAAAGAAGTCCTGCAACTTATCAGCGAAGAAGATATCAAAATGGTAGACCTCCGCTTTGCCGACCTGTTTGGCATCTGGCATCATTTCAGTGTGTCGGTGGCGGAAATCGACGAAGGGATGTTTGAAGAAGGGTTTGGCTTCGATGGCTCCTCTATCCGGGGCTTTCAGACTATCGACGAATCGGATATGATCCTGATCCCGGATGTGACCACCGCTTTTGTGGACCCGATCCTGGAAATTCCAACCCTGGTCATTATCTGCGATGTGTTCGATCCTGTCACCCGACAGGCCTACACCCGCGACGCACGCCACGTGGCGAAAAAGGCCGAAGCCTATCTGAAGCAAACCGGCATTGCCGACGAGAGCTATTTTGGCCCG…
843773	Bacteria	Chloroflexi	NA	NA	NA	NA	NA	0	161012850542241	369179470850723	318202067070157	K00926	arcC	carbamate kinase	200795	ATGGCAGAAACAAATAAGAAAGTAGCCGTGGTAGCTATTGGTGGCAATTCGCTGATCAAGGACAAGCAGCATCAAACCGTAAAAGATCAGTACCAGGCTGCCAAAGAGACCACCTACCACATCGCCGATATGATAGAACAAGGCTGGGATGTGGCCATTGGCCACGGCAACGGGCCTCAGGTCGGCTTCATTTTGCGCCGGTCTGAGATAGCCCACAAAGTAGAAGGGATGCATGAGCTGCCCCTGGACGTGTGTGGCGCAGACAGCCAGGGCGCTATCGGCTACGCCCTCCAGCAGACCCTCCAGAACGAGCTGTTCAAACGAAAGATCAACAAGCCGGTGGCCACGGTCATCACCCAGGTGCTGGTAGACCAGGAGGACCCGGCCTTTAAAAACCCC…
850271	Bacteria	Chloroflexi	NA	NA	NA	NA	Chloroflexi bacterium	0	0	399643260812058	265853212137505	K00459	ncd2, npd	nitronate monooxygenase	2026724	ATGATCCACACCGCTTTGTGTGATTTGTTGGCCATTTCGCATCCGGTCATCCAGGGGGGAATGGCTTGGGTGTCAAAGGCTGAACTGGTGATCGCGGTCTCTGAAGCGGGTGGGCTGGGCGTTATTGGCAGTGGGAATGCCCCGCCGGATTGGGTGGCATCGCAGATTGATGCCGTGTGTGCGGGAACCGATCGGCCATTCGGCGTCAACATTCCTCTTTTTTCTCCATATGCCGAGCAAGTCGTGCACCTGTGTGTTGAAAAGCGCGTGCCTGTGGTGACCACCGGCGCGGGAACACCAGGCCCGTTCATTTCCCTGCTGCACGATGCGGGGATCAAGATCCTGCCCTTGGTCTCGTCTGTTGCCTTGGCCCGCCGGCTGGCGAGGCAGGGCGTGGAT…
921360	Bacteria	Chloroflexi	NA	NA	NA	NA	NA	0	106567686618823	272378896164113	169449578142662	K10535	hao	hydroxylamine dehydrogenase	200795	GCCATGGTGGGCCTGGAAGGGCTGGAGCCGCCTATGCAGGCCCTCTACCAGACCATCCCCGAAGCTCAACCCAAGCCCAACGAAGCCCGCAACGCCCTGTATGCCCTGGAAGGACCGGCGGTGACTCGCTTTGCCTGCGAAGGCTGCCACAACGTGGGCCGCCCCCATGAGGACGGCTCCGTGGGCGAATGCCAGAAATGCCACCTGCGGCACGAGTTCAGCCTGGAGCAGGCCCGCAAGCCAGAAACATGCAACGCCTGCCACATCGGGCCGGACCATCCCCAGTGGGAAATTTACCACGAATCTCCGCATGGCATTGCCTACGCTACCGGTGGCCACCGCTGGCACTGGGAGGCCGAACCGGGCACGCTGACGGTGGAGGATTTCCCGGCGGCTACC…
586471	Bacteria	Cyanobacteria	NA	Spirulinales	Spirulinaceae	NA	Spirulinaceae cyanobacterium SM2_1_0	980248010460896	0	0	0	K02575	NRT, narK, nrtP, nasA	MFS transporter, NNP family, nitrate/nitrite transporter	2720463	GCTCGCGTGATTATCGGGATGCTGCTGGACAAATTCGGCCCCCGCAAAACCTATTCCTTATTGCTGATCTACGCCGCGATTCCCTGTATCGGCTTCGCGCTGGCCCAGGACTTCAGCCAACTGGTGATTGCCCGCCTCGCGCTCAGCATCGTCGGTGCTGGCTTCGTGATCGGCATTCGCATGGTCGCCGAGTGGTTCCCGCCGAAAGAGATCGGCATTGCAGAAGGCATCTATGGCGGCTGGGGCAACTTCGGCTCCGCTGCTGCATCGTTCAGCCTGCCCACGATCGCCCTGTTCCTGACCCTAGGCGCGACCAATGCCTCGGGCGACCCGCTGCTGAACTGGCGGCTGGCGATCGCTGGCACCGGCATCATCGCCGCGATCTACGGCTGCATCTAC…
326789	Bacteria	Cyanobacteria	NA	Chroococcales	Aphanothecaceae	Halothece	Halothece sp. PCC 7418	855626880187472	24633583239068	105858158425048	301580031442501	K02588	nifH	nitrogenase iron protein NifH	65093	ATGAGACAGATTGCATTTTACGGAAAAGGCGGAATCGGAAAATCCACCACTTCTCAAAACACGCTCGCAGCTCTTTCTGAAACCCAACGGGTGATGATTGTCGGCTGTGACCCGAAAGCAGACTCCACCCGCTTAATGCTGCACACCAAAGCGCAAACCACAATTCTCCACTTAGCTGCCGAACGCGGGGCAGTGGAAGACCTGGAACTCGACGAAGTCTTACTCTCTGGCTACAACAACGTGCGTTGCGTTGAGTCTGGCGGTCCTGAACCTGGCGTTGGCTGTGCAGGACGCGGCATTATCACCGCCATTAACTTCTTAGAAGAAGAAGGCGCTTATGAAGATATTGATTTCGTTTCCTACGACGTATTAGGGGACGTTGTCTGCGGTGGGTTTGCC…
639587	Bacteria	Cyanobacteria	NA	Oscillatoriales	Microcoleaceae	Symploca	NA	709478423441707	0	0	0	K02575	NRT, narK, nrtP, nasA	MFS transporter, NNP family, nitrate/nitrite transporter	2620434	TTACACCTAACTTGGTTTGCCTTCTTTCTCTCCTTTGTTGTTTGGTTTAACTTTGCACCGCTAGCCACTGCGGTACAAGAGGATTTAGGGTTAGAGACAAGCCAAATTCGTACCATTTTAATCTGTAACGTGGCACTGACCGTCCCTGCGCGAGTCATTATTGGGATGTTGCTGGATAAATACGGCCCCAAGCTGACCTATTCCCTATTACTCATGTATGCGGCGATTCCCTGTATCACCTTTGCCATGGCCCAAAACTTCAGCCAACTGGTGGTTAGTCGTCTTGCATTAAGTATTGTAGGTGCAGGCTTTGTGATTGGTATTCGCATGGTTGCAGAATGGTTTCCCCCGAAAGAAATTGGCCTTGCAGAAGGCATTTATGGTGGTTGGGGAAACTTT…
893348	Bacteria	Cyanobacteria	NA	Synechococcales	Synechococcaceae	Dactylococcopsis	Dactylococcopsis salina	700604408589298	0	0	0	K01915	glnA, GLUL	glutamine synthetase	292566	GATAAACGAGTCGCCCGTGTCTTCTGTACCTGTTTTCGCAATCGGGAAGAAATGACCGATCCAGGGGCGTTTCTCACCAGTGATTGTCGGGGCAATTTAAAACGCCTTCATGCAGAATTTCAAGCCAAACACAACGGCTTACATCTCCGTCACGGTTGCGAACCAGAAATGATGTGGCTGAAGCGAGGCGAAGACGGAAAACCCGCTGGAGGCGTAACCAAACCCAACTGTTATCATATCGACCAGTTTGAAGAATTGCGCCCAGTATTCATGCGGGTGATTGAATATTGTCAAGCAATGGGCTTAGAAATGATCCAAGGGGATCACGAAGACGCGCCCGGACAACTGGAATTAAACTTTACCTTTGATGATGCCCTGCGAACCTGCGATCGCCTCGTC…
97519	Bacteria	Cyanobacteria	NA	Spirulinales	Spirulinaceae	NA	NA	648809498736697	237765122980929	0	0	K02591	nifK	nitrogenase molybdenum-iron protein beta chain	2720665	ATGACTCAGCTCGACGACAACAATATTCCCGCTCCATGCAGCTCTGGTGACGGTCTGGAAGTGAAGGATCACTTCGACCTATTCCACACCGAACCCTATCAAGACCTCTTTGAGTACAAGCGCCAGTTTGAAGGCGCGCACTCGCCCGAAGCCGTGGCGGAAGCCGCTGAATGGACGAAGTCCTGGGAGTATCGCGAAAAGAACTTTGCTCGCGAAGCCCTAACGATCAACCCAGCCAAGGCTTGCCAGCCCCTCGGCTCGCTCTTTGTCGCTGCTGGCTTTGAGGGCACGCTGCCCTACAGCCACGGTTCGCAAGGTTGCGTAGCTTACTTCCGCAGCCACCTGACCCGTAACTACAAGGAGCCGTTCCAAGCGGTCTCCTCCTCAATGACCGAGGAC…
93255	Bacteria	Cyanobacteria	NA	NA	NA	NA	NA	439087952961669	202148485125486	224805506112837	102426486273134	K01673	cynT, can	carbonic anhydrase	1117	ATGCGAAAGTTATTAAAGGGTGTCCATTACTTCCAAACGCACTACTTTACCAGCCATCGAGAACTATTTGAACGCCTGAGTGAGGGACAACACCCCAGAATTCTATTTATTACCTGTTCAGACTCCCGGATTGATCCGAATTTGATTACTCAAACTGAACCGGGAGAACTGTTTATCATTCGCAATGTGGGTAACATTATCCCGCCTTATGGTGCTACCGCAGGTGGAGAAGGGGCGGCGATTGAATATGCGGTTGAAGCCTTAGGCGTTAAGCATATCATTGTTTGTGGTCATTCCCACTGTGGCGCGATGAAGGGACTTCTACAACTGGGAAACCTCACCGAGAAAATGCCGTTGGTGCATGATTGGTTAAAATACGCCCAAGCGACTCGCCGGATT…
196345	Bacteria	Cyanobacteria	NA	Oscillatoriales	Coleofasciculaceae	Coleofasciculus	Coleofasciculus chthonoplastes	436985618917537	186193784844688	801502615920501	878286061744957	K01915	glnA, GLUL	glutamine synthetase	64178	ATGGAAAAAGAACAACTCAAAAACCTTGACCAGCTTGGAATTCAATTTGTCCGCATTCTCTGGTGCGACAATGCCAATATTATCCGGGGCAAGGCAGTCCATCGGAAAGCCTTATCCGAATACCTCAGCCATGGTGTGGGTATTTCGGCGGCGCAACAAGCCGTTCCGGTTATGTATGATGCGCCTGTGGCGGGAAGTGGGTTTGGACCGGTGGGTGAAATCCGTCTCGTGCCAGACTGGAGTACGCTGAACCCTTTACCCTATTGCCCAGGTCATGCCCGTGTTATGGGTGATATGATCCTCAATGGTGTGCCTTGGAGTCTCTGTCCCCGTCATTTTCTCAAACGTATGGTTGGGGAGGCGAACCAAGAGGGGTTAGAGGTAATTGCCGCTTTTGAG…
46028	Bacteria	Cyanobacteria	NA	Oscillatoriales	Coleofasciculaceae	Coleofasciculus	Coleofasciculus chthonoplastes	423903647183084	190037819610731	578555761013433	10458923208505	K00265	gltB	glutamate synthase (NADPH) large chain	64178	ATGACCAATAACACCAGGAACTATTTTATGACAAACAGGAGCATCAACCTAAATCAACAGCATCAATCTTGGCATCGAGACGATGTAGCCTATCCAGGACAACGATGGTTAGTAGAAGAACGGGATGCTTGCGGCGTTGGCTTTATCGCCTCAGTTGCAGGTGTCGCTAGTCATGACCTGATTGAACAGGCACTTTCGGCATTAACCTGTTTAGAACATCGCGGCGGCTGTAGTGCTGACCGAGATTCGGGTGATGGCGCTGGCTTGATGACGACGATTCCTTGGGGGTTGTTTACGTCTTGGTTTGAGGAACAAGGACTCACCATGCCACCAACCGAAGAGTTGGCGGTGGGTATGGTATTTTTACCCAAAGATGGGACAAAGGCGACTAAAGTGCGG…
116274	Bacteria	Cyanobacteria	NA	Oscillatoriales	Coleofasciculaceae	Coleofasciculus	Coleofasciculus chthonoplastes	422427180392897	222287179297687	683452058102458	127257126631785	K00366	nirA	ferredoxin-nitrite reductase	64178	ATGATGCAGTTTATTCAAGCGCAAAGCAAAAGCGTATCCAAATATACAATTTTCCCCTTAAACCTTGCTTACCTTACTGAACTTAAGAGGGTAAATTTTAGACAACCGAAGACCGTAAAAATCCATCAAAATAGCGCTATGACGACCACAAAAGACGTATCCAAAAAAATAAACAAAGTGGAAAAAGCCAAAGCCGAGAAAGATGGGCTAGACATTAAACATGAACTGGAAAGCTTAATCGAAGTTGGCTGGGAAAACGTTGATAAAACCGACTTAGAACTTCGCCTCAAGTGGTTAGGCATCTTTTTCCGTCCAGTAACTCCTGGCAAATTCATGTTGCGCTTACGCACACCTAATGGTTATCTGGACAGTGAGAAAATGCGGGTTCTCGCCAGTATT…
111010	Bacteria	Cyanobacteria	NA	Oscillatoriales	Coleofasciculaceae	Coleofasciculus	Coleofasciculus chthonoplastes	414179362420892	231974072558065	63689320127131	823533941467772	K02591	nifK	nitrogenase molybdenum-iron protein beta chain	64178	ATGTTAGAAGCAACCCCTAAAGAAATCGTTGAACGCAAGGCGCTACGAATTAACCCGGCTAAAACCTGTCAGCCTATTGGTGCAATGTACGCCGCATTAGGGATTCATGGCTGCTTGCCAAACTCCCACGGCTCCCAAGGCTGCTGTTCATTCCACAAGTCTCACCTGACCCGCCATTACAGAGAACCCATCATGGCGGCAACCAGCGCCTTTACTGAGGGTTCCTCTGTGTTCGGCGGTGGTGCAAACCTCAAGCAAGCTCTGACCACTATTTTTACCGTGTACAACCCGGATATGGTGGCGGTAAGTACCACTTGCTTATCGGAAACCATTGGCGATGATTTACCCACATTTATCCGCCAATCCCGTGAATCTGGGGCAGTTCCCGAAGGCAAATAT…
111009	Bacteria	Cyanobacteria	NA	Oscillatoriales	Coleofasciculaceae	Coleofasciculus	Coleofasciculus chthonoplastes	392526419552902	188374982089473	486863265633261	100636893608044	K02586	nifD	nitrogenase molybdenum-iron protein alpha chain	64178	ATGAGTCCCCATGATTCAGATACCTTAAAATTAGAAAAGGCGACGTATGAAGTAGACCCGAAAGACGTTACCAAAGAGATGGTATCGCCCTACCCAGCCAAAGTTGCCAGAAAACGGGCAAAGCATATCGTGATGCGGGACCCGTCCATCGAAGGACAGGAAATTCAGGCGAATGTGCGAACCGTTCCTGGCATTCTCAACACCAGACACTGTGCCTTTGCTGGCTGTAAAGGGGTGGTTGTTGGTCCCTTTGGGGATTGTCTGCACATTGTTCACGGACCAGTGGGCTGTTCGTACTACACCTGGATGACACGACGCAACCAGTATCGTAGCCGTGAAGATGGCAAGAATTACATGAGCTACTGTGTCACCACCGACATGCAGGACTCTGATATTGTC…
67815	Bacteria	Cyanobacteria	NA	NA	NA	NA	NA	382559231205349	124964127975847	887461456926318	79386332458232	K02591	nifK	nitrogenase molybdenum-iron protein beta chain	1117	ATGTTAGAAGCAACACCGAAAGAAATACTCGATCGCGAAGCCCTACGCATCAATCCAGCCAAAACCTGCCAACCCATCGGCGCGATGTATTCCGCCCTCGGCATTCACGGCTGCTTGCCTCATTCTCACGGTTCTCAAGGGTGCTGTTCTTACCATCGATCGCACCTCACCCGTCACTACAGAGAGCCGATTATGGCAGCCACCAGCTCCTTTACAGAAGGGACGGCGGTGTTCGGCGGTGGTGCAAACTTGCGTAAGGCTTTCACCACGATGTACAAGCTTTACAATCCCGATGTCATTGCCATCAACACTACCTGTTTGTCCGAAACCATCGGGGACGATCTGCCCAGCTTGATTCGGGAAGCCCGCGAGAGCGGTATTATCCCGGAAGGCAAGACT…
6164	Bacteria	Cyanobacteria	NA	NA	NA	NA	NA	381103370536897	120088186178666	696366210028768	733445477579701	K01915	glnA, GLUL	glutamine synthetase	1117	ATGCCTGAGAGCCCACAAGAGGTTTTAAATCTAATTCGAGAGCAAGACATTAAGATTGTTGACCTCAAATTTATCGATATGCCAGGAATCTGGCAGCACTGTTCGTTTTATCAAAACCAGATCGACGAGGACGCCTTTACTGACGGCGTTCCATTCGACGGATCGAGCATTCGGGGTTGGAAAGACATCAACGAGTCCGATATGTGCATGGTGCCGGATCCGACCACCGCGTGGATCGATCCGTTCTATGCCGAACCTACCCTCAGCATGATTTGCAGCATCAAAGAACCCCGCACCGGGGAAATGTACGATCGCTGCCCTCGCACTATCGCCCAGAAAGCCCTCGATTACCTCATTGCTAGCGGTCTTGGCGACATCGCCTACTTCGGTCCGGAACCC…
204575	Bacteria	Cyanobacteria	NA	Oscillatoriales	Coleofasciculaceae	Coleofasciculus	Coleofasciculus chthonoplastes	374259204915138	167072759359596	404087272083469	937119487475913	K00266	gltD	glutamate synthase (NADPH) small chain	64178	ATGGGAAAACCAACTGGCTTTATCGAATATCTGCGCGAATTACCCTCAGAACTGCAACCCGACAGTCGCATTGGCAACTGGGATGAGTTCCATCTACCCATGCCCGAGGAAAAACTCCAAACTCAGGCGGCGCGGTGTATGGACTGTGGCACACCCTTTTGCCATACCGGAACCCTGATCAAGGGTATGGCAAGCGGTTGTCCCATTAACAACTTAATCCCAGAGTGGAACGACCTGATTTATCGAGGTCGATGGCGCGAGGCACTTGATCGCCTGCACAAAACCAACAACTTCCCCGAATTCACGGGTCGCGTCTGTCCAGCGCCCTGTGAGGGGTCTTGTGTCCTGGGTATCCATAACCCCCCCGTGACCATCAAAAATATCGAATGTTCGATTATT…
111006	Bacteria	Cyanobacteria	NA	Oscillatoriales	Coleofasciculaceae	Coleofasciculus	Coleofasciculus chthonoplastes	370077425604521	165681216038342	492954077579793	920287827326798	K02588	nifH	nitrogenase iron protein NifH	64178	ATGAGGAAGATTGCTATTTACGGTAAAGGTGGAATCGGTAAATCCACAACCACACAAAATACAGTGGCTGGACTTGTCGAACTCGGTCGCAAAGTCATGATCGTGGGTTGTGACCCCAAAGCGGATTCAACTCGCTTATTACTCGGTGGTTTGCACCAAAAGAGTGTGTTAGATACCCTGCGTGAAGAAGGCGACGACGTTGATCTCGAAGAAATCCGCAAAGAAGGATATGGCAACACGCTCTGCGTAGAATCCGGTGGTCCAGAACCCGGCGTAGGCTGTGCGGGTCGAGGCATTATCACCTCAATTAGTATGCTCGAGCAACTCGGTGCCTATGACGAAAGTGAAGGTCTTGATTATGCCTTCTACGACGTACTAGGTGACGTAGTTTGCGGCGGT…
67811	Bacteria	Cyanobacteria	NA	Oscillatoriales	Coleofasciculaceae	NA	NA	368198898598267	119815517101229	815077393985258	72014392992036	K02588	nifH	nitrogenase iron protein NifH	1892251	ATGAGGAAGATTGCTGTTTACGGTAAAGGCGGAATTGGTAAATCCACGACCACCCAAAATACTGTCGCTGGATTAGTCGAACTCGGTCGCAAAGTCATGATCGTCGGCTGCGACCCCAAAGCAGACTCCACCCGGTTACTGCTCGGCGGACTGCACCAGAAAAGCGTACTCGACACCCTGCGCGAAGAAGGCGAAGACATCGACCTCGAAGACATTCGCAAAAGCGGTTTCGGCAGCACCCTCTGCGTCGAATCCGGCGGTCCCGAACCCGGTGTCGGCTGCGCCGGTCGAGGCATCATCACCTCCATCAGTATGCTCGAACAACTCGGCGCGTATGAAGAAAGCGAAGAACTCGACTACGCCTTCTATGACGTTCTCGGCGACGTGGTTTGCGGCGGA…
82480	Bacteria	Cyanobacteria	NA	NA	NA	NA	NA	366829788725279	11176212353521	734187646302698	807202015258055	K00265	gltB	glutamate synthase (NADPH) large chain	1117	ATGGAACAAGGTAGGCGTATGAATCACCACTTCCAACTGGATCGGATCGATGGGGACGCTCCAGAGCGCGATCGCCTCGGATCGCCGGTGGCAGCGGAACGCCCTTATCTGGGTCAGCGATGGCTCGTGGAAGAACGAGACGCTTGCGGGGTCGGTTTTATCGCCCACCAAGATGCCCACGCCAGCCACGAAACCGTGGCTAAAGCCCTGTCTGCCCTCTCGTGCTTGGAACACCGAGGCGGCTGTAGTGCCGATTGCGATTCCGGCGACGGTGCGGGATTGATGAGCGCGATTCCCTGGGCGATCGTCCATCAGTGGTTGCGCGAGCAAAATCAAACCGTCCCCGCCACGGACAATACGGCAGTGGGAATGGTATTTTTACCCGCCGATGGCGAACTG…
140705	Bacteria	Cyanobacteria	NA	Oscillatoriales	Coleofasciculaceae	Coleofasciculus	Coleofasciculus chthonoplastes	365389860303266	242809651943422	718068854859122	877991539261505	K01673	cynT, can	carbonic anhydrase	64178	ATGAAACAATTAATCCAGGGTCTGCATGAGTTCCAGACCCATTACTTTACAGCTCACCGGGAGCTATTTGAGTTACTTTCTCAAGGACAACATCCGCGAGTTCTGTTTATTACTTGCTCCGATTCCCGGATTGATCCCAATCTGATTACCCAAACCAAACCCGGGGAAATGTTTATTATCCGTAATGCGGGGAATATTATTCCTCCTTATGGAGCGACGAATGGCGGAGAAGGTGCAGCCGTCGAGTATGCTATTCATGCGTTAGGTATTGAAGATATCATTGTTTGTGGTCATTCCCATTGCGGCGCAATGAAAGGATTGCTGAAACTCAGCAAGCTGGAAGAGGAAATGCCAATGGTTTACGAATGGCTCAAACACGCGGAAGCAACGCGGCGGATT…
24770	Bacteria	Cyanobacteria	NA	NA	NA	NA	NA	362185727390035	125492430060697	718120086844891	751514324289728	K00366	nirA	ferredoxin-nitrite reductase	1117	GTGACCGCTACCCGAGAGAACAAAAAAGTCAAGCTCAATAAAGTCGAAAAATTTAAAGCCGAAAAAGACGGTCTCGCCGTCAAAGACCAACTGGACGAATTTGCCAGAATCGGCTGGGAAGCGATCGACCAAACCGACCGCGACCAGCGACTCAAATGGCTCGGGATCTTCTTTCGTCCCGTCACCCCCGGCAAATTCATGTTGCGGATGCGCACCCCCAACGGCGTCCTCAGCAGCCATCAAATCCGAGTCCTCGCCGAAATCGTGCAGCGGTACGGCGACGATGGCAACGCCGACATTACCACCCGCCAAAACATCCAACTGCGCGGCATTCGCATCGAAGACATTCCCGACATATTCAACCGCCTGCACCACGCTGGCATGACCAGCATGCAATCG…
119543	Bacteria	Cyanobacteria	NA	Oscillatoriales	Coleofasciculaceae	Coleofasciculus	Coleofasciculus chthonoplastes	355081380348476	193991762470833	854657921520084	894155274667789	K00367	narB	ferredoxin-nitrate reductase	64178	ATGACTAACTCAACAAAAACACTTTGTCCCTATTGCGGTGTGGGCTGTGGTTTAGAAGTCACGCCACCCGCCCAACCTGGTAAAGCAACGCATCGCGATAGTGAAGGAACACCAATATGGCGAGTCCGGGGCGATCGCGCTCATCCCTCCAGCCAGGGAAAAGTTTGTGTCAAGGGAGCGACGATCAGCGAATCCTTGGATAAAAATCGTCTCAAATATCCGATGATGCGAGACTCCCTAGATCAGCCCTTTCGACGAGTCAGTTGGGATGAAGCCCTCGATCGCATCGTCCTGCAACTGCAAACCGTCCGCTTTACCCAAGGACCTGAAGCCATCTGTATGTATGGTTCCGGTCAATTTCAAACCGAAGACTATTATATTGCCCAAAAATTACTTAAA…
67814	Bacteria	Cyanobacteria	NA	NA	NA	NA	NA	353782042858335	108429571687962	701234442631164	801520238945749	K02586	nifD	nitrogenase molybdenum-iron protein alpha chain	1117	ATGACTGACGAACAGAAATATGCAGATGCAACGCAAGAGGTAATGCTGTCTAAGTCTCCCATTTCCGAGGAAGAGACAACCCAGACAGTTGACGAAATCGTCTCCGCCTATCCCAGAAAAGTTGCCAAAAAGCGCAGCAAGCACATTGTCGTTCGCGATCCGTCCCAGGAACAAGAAATTCAAGCCAACGTGCGGACGACGCCCGGTATCATCACCCAACGGGGTTGCTCTTTTGCCGGATGTAAAGGGGTGGTGGTCGGTCCCTTTGGCGACGTGGTTCACATCGTCCACGGACCGGTCGGATGTTCTTACTATTCCTGGATGACCCGGCGCAACCAATTCCGCGAGCGCGAAGAGGGTAAGAACTACATGCAATATTGCTTCACCACCGACATGAAC…
144962	Bacteria	Cyanobacteria	NA	NA	NA	NA	NA	353214265108349	117474218449779	692804298260235	692313791074111	K15576	nrtA, nasF, cynA	nitrate/nitrite transport system substrate-binding protein	1117	ATGACCTCCCGGTTGCCAGCACCCCCCACAAAATGTCCTCAATGCGGCGGGAGTCACGCCATGACCGACCACTACCTCCCGGATATGCCGCAAGATCCGGCTGAGTTGACTAGCGATCTGATTAAAATGGGAGTTTACGGGGAAGAAACCCTCGACCTTGCCAAACAGTTAACTCGCCATCAGTTGCGAGAAGCCTTATTTTTAAATACTGTTGCCGGAGATAACGTCGAACGCCGACAGCTTTGCGTCGATCTGATGCAGCAAGCGGGAGGGTTGGATGCTGCTTTTGCCGCCGCATTTGGCGATCGCGCCTCGGAATTGTTCGACGATACCATTCGCTGTCAGCAGTTCAGTCGCCGTCAATTTCTCACGCGGGTTCTCGCCGCCGCCGCACTGGTT…
24771	Bacteria	Cyanobacteria	NA	Oscillatoriales	NA	NA	NA	332645094660051	11266100876962	82232761543472	732950603268347	K02575	NRT, narK, nrtP, nasA	MFS transporter, NNP family, nitrate/nitrite transporter	1150	ATGCTCCGAGGATTGTTATCGTTTCGAGGGCGCTATCGCATCCTCCACATGACCTGGTTTGCCTTCTTCCTAACCTTCGTGGTGTGGTTCAACTTCGCGCCGCTCGCCACTGCGATTCAGGAAGAATTCGGTCTCGATGCCGGACAAATCCGCACTCTAGCGATTTGTAACGTGGCGCTCACGGTTCCAGCGCGGGTGATTATCGGAATGTTGCTCGATCGCTTCGGACCCCGCGTTACCTTTTCGAGTATCTTAATTTATGCGGCGATTCCCTGCCTTACCTTCTCGATGGCGCAGGATTTCAACCAGATGGTGATTTCCCGCTTGGCATTGAGTATCGTCGGTGCGGGATTCGTTGTCGGCATCCGCATGGTTGCCGAGTGGTTTCCCCCCAAAGAA…
87147	Bacteria	Cyanobacteria	NA	NA	NA	NA	NA	325157274301455	126445195718171	664831651765313	781630873245614	K00459	ncd2, npd	nitronate monooxygenase	1117	ATGACAACCGCGATCGCAACCCTTCCCTCCCTACAAATCGGCAAGTTCGTGGCACGCTATCCGATCGTTCAAGGTGGAATGGGCATCCGGATTTCTGGGGCGAATCTCGCCGCCGCCGTCGCCAACGCTGGGGGAATTGGCATCATCTCGGCGGTCGGACTGGGGTTAAATTCTCCCTACTACGACCCCAAAACCCGCAAGGGCAATTTCTTTGAAGCCAACCGCCTCGCCTCGATCGACGAACTCAAACGCGCCCGCCAACTCAGTCCCGACGGCATTATCGGCATTAACGCCATGGAAGCCGCCCGCGATCGCGAAACGTTGGTCCGCACTGCCGTCGAACACGGTGCCAACCTGGTGATTTCGGGGGCGGGATTGCCCATGCACCTACCCGAATAC…
24772	Bacteria	Cyanobacteria	NA	NA	NA	NA	NA	324971142552834	103972175094255	733738937954499	733118774678977	K00367	narB	ferredoxin-nitrate reductase	1117	ATGAGCAATTCAACTAAAACACTCTGCCCTTACTGCGGCGTGGGATGCGGGTTGGAAGTGCAGCCTCCCGCGCAACCGGGAAAAGCCACGAATCGAGACAAGCAAGGCAATCCGATTTGGCACGTTAGAGGCGATCGCGATCATTCTTCGAGTCAGGGAAAAGTTTGCGTTAAAGGCGCGACGGTCAGCGAAGCGATTGATAAAAATCGGCTGAAATATCCGATGGTGCGCGATTCCCTGGACGAACCGTTTCGTCGTGCCAGTTGGGATGAGGCGATCGATCGCATTGTGGATCGAATTCGTGCCGTCCGCGCTACCAAAGGGTCTGATGCTCTGGCGATGTACGGTTCCGGACAATTGCAAACCGAGGATTATTATATCGCCCAAAAATTGATGAAA…
119544	Bacteria	Cyanobacteria	NA	Oscillatoriales	Coleofasciculaceae	Coleofasciculus	Coleofasciculus chthonoplastes	322175356234786	234509167056132	830312392052193	684790568102801	K02575	NRT, narK, nrtP, nasA	MFS transporter, NNP family, nitrate/nitrite transporter	64178	ATGCTGCAAGAATTATGGTCATTTCGCGGTCGATACCGCATCTTACATTTAACGTGGTTCGCCTTCTTTCTCTCATTTGTCGTTTGGTTCAACTTTGCCCCGCTAGCGACAGCCGTGCAAGAAGACTTAGGGCTGAGTGCGGCACAAATTCGGACATTGGCGATTTGTAACGTAGCGCTGACTGTACCAGCTCGTATTATTATCGGCATGTTACTCGACCGTTTTGGTCCACGGTTAACCTATTCCGTGTTGCTGATATATGCCGCAATTCCTTGTCTGGCGTTTTCCCTGGCGCAAGACTTTAGCCAATTAGTGATTAGCCGTTTAGCCCTAAGTATTGTGGGTGCAGGCTTCGTGATTGGTATCCGCATGGTGGCGGAATGGTTTCCCCCCAAAGAA…
76668	Bacteria	Cyanobacteria	NA	NA	NA	NA	NA	303524551778782	101417623146862	745880693417222	745825431603207	K05601	hcp	hydroxylamine reductase	1117	ATGTCCATGTATTGCAGCCAATGCGAACAAACTGCCGGCGGACAAGGATGCCATCAGTGGGGAGCTTGCGGTAAAAGCCCCGAAGTCGATGCCCTACAAGACTTGCTATTATACTGCTTGCGCGGTTTGGGACAAGTGGCGATTCGCGCGCGCCAACTCGGAATCGATACCGACGAAGCGGACGGCTTCACCGGCGAAACCCTATTCGCGACCCTCACCAACGTCAACTTCGACCCCGATGATTTCATTAATTATATCCATCGCGCGATCGCCCTGCGGGAAGACCTCAAACAACGCATCGATGCGATTTCCCCCAATGCAGACTGGTCGCCGGTGGCGCGTTTCCAACCCAGCCGCGATTTTGACGAACTGGTCGAATCCGGTCGGGAGGTCGAATAT…
18245	Bacteria	Cyanobacteria	NA	Oscillatoriales	Coleofasciculaceae	Coleofasciculus	Coleofasciculus chthonoplastes	299528396529078	222682399070097	435333752889394	124674879110039	K01915	glnA, GLUL	glutamine synthetase	64178	ATGGCAGAAACGCCCCAAGAGGTCTTGAAACTGATTCAAGACGAAGACATTAAAATTATTGACCTCAAATTCATTGATCTGCCAGGAATCTGGCAGCACTGCTCGTTTTACTACGATCAAATAGACGAAAGTGCTTTTGAAGACGGGGTAGCGTTCGATGGGTCCAGTATTCGCGGTTGGAAATCCATTAACGAGTCCGACATGGCAATGGTGCCCGATCCGAAAACCGCCTGGATTGACCCATTCACGAAAGAAAAAACCTTGAGCATGATCTGCTCAATCAAGGAACCCCGCACGGGTGAATGGTACAGCCGTGATCCCCGCACCATCGCTCAGAAAGCACTGGACTTTTTGAAGTCCACAGGAATTGGCGATATTGCCTTTTTTGGTCCGGAAGCG…
538799	Bacteria	Cyanobacteria	NA	Chroococcales	Aphanothecaceae	Halothece	Halothece sp. PCC 7418	262938703051054	263414095367229	482007716791173	231518353104684	K05601	hcp	hydroxylamine reductase	65093	ATGTTTTGCGAACAGTGTGAACAAACAGCCAGTGGCTACGGATGTCATCAATTTGGAGCTTGTGGGAAAAGCCCAGAAGTGAACGCGATCCAAGATTTATTAATTCATTGTCTGCAAGGGTTAGCGACGGTGAGCCTTGAAGCAAAGGCAAAAGGGATTGATACTTACCGCACCGACGTTTTTACCTGTGAAGCCTTGTTTGCTACCATGACCAACGTCAATTTCAATCCGAGCCGATTTGAGAATTATATCACCCGCGCGATCGCGCACCGTGAAACCCTGAAAACTCAAGTTGAAGCAATCAACCCTTCTATCAACTGGTCTTCGATTACTAGCTTTGAACCCGATTTTCAAGAAAGCCTCGTTGAACAAGGAGCAGAGGTTGCCTTAAAATTTATT…
79801	Bacteria	Cyanobacteria	NA	Oscillatoriales	Coleofasciculaceae	Coleofasciculus	Coleofasciculus chthonoplastes	216778467347874	114093081449065	280861710433337	192038381312096	K05601	hcp	hydroxylamine reductase	64178	ATGTTTTGCGAACAGTGCGAACAAACTGCCAGTGGTAATGGCTGTCATCAATGGGGCGCATGTGGTAAAAGTCCTCAACTCAACGCCGTTCAAGATTTATTAGTCTACTGCTTGCGCGGACTTGCGCCAGTGGTGATTAAAGCCCGTCAGTTAGGCATTTCTACTCACGATGAAGATGTCTTCACCTGCGAATCGTTATTCGCCACGATGACGAATGTCAATTTTGACCGAAAACGCTTTACCAAGTACGTTCGTGAGTGTATCGAGAAGCGAGATAATTTAAAAGCTAAAGTCAAAGAAGCTAGTCCCGAACCCGTCAAATGGACAAGAGTGTCTGGGTATCATCCTGACTTTAATGAGAGTTTAGTCGAACAGGGTCAAGATTTAGCATTGGGCTTC…
96269	Bacteria	Cyanobacteria	NA	Oscillatoriales	Coleofasciculaceae	Coleofasciculus	Coleofasciculus chthonoplastes	216106659444153	946626643476518	266079515147372	400644081234605	K05601	hcp	hydroxylamine reductase	64178	ATGTTTTGCGAACAGTGCGAACAAACTGCCAGTGGTAATGGCTGTCATCAATGGGGCGCATGTGGTAAAAGTCCTCAACTCAACGCCGTTCAAGATTTATTAGTCTACTGCTTGCGCGGACTTGCGCCAGTGGTGATTAAAGCCCGTCAGTTAGGCATTTCTACTCACGATGAAGATGTCTTCACCTGCGAATCGTTATTCGCCACGATGACGAATGTCAATTTTGACCGAAAACGCTTTACCAAGTACGTTCGTGAGTGTATCGAGAAGCGAGATAATTTAAAAGCTAAAGTCAAAGAAGCTAGTCCCGAACCCGTCAAATGGACAAGAGTGTCTGGGTATCATCCTGACTTTAATGAGAGTTTAGTCGAACAGGGTCAAGATTTAGCATTGGGCTTC…
723444	Bacteria	Cyanobacteria	NA	Chroococcales	Aphanothecaceae	Halothece	Halothece sp. PCC 7418	172004018652983	249719452759499	20209621049816	303573553596405	K01455	E3.5.1.49	formamidase	65093	GGTTATATCGATCTCCATGTTGATATTATCAAAGGCGGTGTGGATAAATACGGGATGGTCAACCCGATCTTTAAACCAGGTCCGGTTGAACCCCGTTACTCAGAATATCTCGTTTTTGAAGGCATTTCTGTGGATGAGTTTGACGGGAAACAGTATTATATGGATGCTCATGTTGCTTACCGTCGTGCTTGCTTAAATGCCATTGAATATCTCAAGAAATTTGGCTTCACCGGAGAACAGGCTTATCTGTTACTCAGTTGTGCGCCTGTCGAAGGTCGCGTGAGTGGAATTGTGGATATTCCTAACGTTTGCTGTACGGTTGCAATTCCCACTGAAATTTTTGATAAAGATATCGTACCGGTATAG
431379	Bacteria	Cyanobacteria	NA	NA	NA	NA	NA	140471790230257	192060709023588	0	0	K01915	glnA, GLUL	glutamine synthetase	1117	ATGCCCGAGACACCGCAAGAAGTATTGCAGATGATCCAGGATCAGGACATCAAGATCGTGGATCTCAAGTTTATCGACCTACCAGGCGTGTGGCAGCACTGCTCGTTCTACCAAGACCAGATTGAGGAAGAATCCTTCGTAGACGGTGTTGCCTTCGACGGCTCCAGCATCCGGGGGTGGAAGGCGATCAACGAGTCGGACATGGCGATGGTGCCCGATCCGAAAACGGCGTGGATCGATCCTTTTTATAAGGAAAAGACCCTGAGCATGATCTGCTCGATTAAGGAGCCGCGTACTGGCGAATGGTACAGCCGCGACCCCCGCAGCATCGCGGGCAAGGCGATCGAACACCTCCGCAACAGCGGCATTGGCGACACCGCCTTCTTCGGCCCGGAAGCT…
733702	Bacteria	Cyanobacteria	NA	Spirulinales	Spirulinaceae	NA	Spirulinaceae cyanobacterium SM2_1_0	130942229803937	0	0	0	K01673	cynT, can	carbonic anhydrase	2720463	ATGGATAAACTCATTCGCGGCCTGCGCGAGTTTCAGTCACAGTACTTTAGCACCCACCAAGAACTCTTCGCCCAACTCGCTCAGGGGCAGCATCCGCGCGTCCTCTTCATCACCTGCTCGGACTCGCGCGTCGATCCCAACCTGATTTTGAATGCCCAGGTCGGCGAACTCTTCGTGATTCGCAATGCCGGCAACATGATCCCCCCCTACGGCGCGACCAACGGCGGCGAGGGAGCGGCGATGGAATACGCCCTGCAAGCCCTCGACATTCAACAAATCATCATCTGCGGTCACTCGCACTGCGGCGCGATGAAAGGGCTGCTGAAGTTGGCCGAACTGCGGGAAAAAATGCCCCTGGTCTGCGAATGGCTCGAGCAGGCTGAAGCCACGCGCCGCCTA…
391655	Bacteria	Cyanobacteria	NA	NA	NA	NA	NA	127207854156317	0	0	0	K00366	nirA	ferredoxin-nitrite reductase	1117	ATGGTTAGTACCGCCTCCTCCGGCAAACTCAACAAATTTGAAAAATTCAAAGCCGAAAAAGACGGCCTCGCGGTCAAAGACGAGCTCGCTCACTTCGCGCAAATTGGTTGGGAATCTGTCGATAAAACCGACCTCGAACAGCGTCTCAAGTGGCTCGGCGTCTTTTACCGCCCGGTGACACCCGGTAAATTCATGCTGCGGCTGCGGACGCCCAACGGGACTTTGACCAGTCCTCAGATGCGCGTCCTCGGCGAGATCGTGCAGCGCTACGGCGACGACGGTAGCGCTGACATCACCACCCGGCAAAATATCCAACTGCGCGGCGTGCGCTTGGCAGACGTACCGGGGATCTTTCAACAACTCGACGCCGTTGGCCTGACCTCGGTGCAGTCGGGGATG…
286168	Bacteria	Cyanobacteria	NA	Spirulinales	Spirulinaceae	NA	NA	106063768366306	0	0	0	K00266	gltD	glutamate synthase (NADPH) small chain	2720665	ATGGGAAAACCAACCGGCTTTATCGAGTACCAGCGCGAAGTGCCCGCCGATCAGTTGCCGGGCGATCGCGTCCGCCACTGGGATGAAATTCACCTGCCGCTGTCGGAAGACCAGCTCCAGACGCAAGGCGCGCGCTGTATGGATTGCGGCACACCCTTTTGTCACACGGGCATCGTGCTCGGCGGTATGGCGGCGGGCTGCCCGGTCAATAATCTCATTCCGGAGTGGAACGATCTGGTTTATCGCGGTCTCTGGCGTGAAGCTCTCGACCGCCTGCACAAGACCAATAACTTCCCGGAATTTACCGGCCGCGTTTGTCCCGCGCCCTGCGAAGGGTCGTGCGTGCTCGGCATCACCCATCCGCCAGTGACGATCAAGAGTTTGGAGTACGCGATCGTC…
916411	Bacteria	Cyanobacteria	NA	NA	NA	NA	NA	102842671243304	0	0	0	K01725	cynS	cyanate lyase	1117	ATGAAAGAATTTCCAGAGATAACCAGTAAACTCTTAGCAGCTAAAAAAGAAAAAGGCATGACATTTGCTGATCTGGAAAAAGCTGTGGAGCGGGATGAAGTTTGGATTGCAGCGGTTATTTATCGTCAAGCCAGTGCAGATAGTGAGGAAGCAAATAAAATTCTTTCAGCACTTGGATTACCGTCTGATTTAGCTGAGCAATTAATAGAACCTCCCCTAAAAGGGTCTTTAGATCCTCAGATTCCCACTGATCCTTTAATTTATCGCTTATATGAAATCATGCAAGTTTATGGAATGCCCGTCAAAAGTGTTGTTCATGAAAAATTTGGCGATGGCATCATGAGTGCAATTGATTTTACTTTTGATGTCGAAAAAGTAGAAGATCCCAAAGGCGATCGC…
97518	Bacteria	Cyanobacteria	NA	Spirulinales	Spirulinaceae	NA	NA	66057998606295	253196906107338	0	0	K02586	nifD	nitrogenase molybdenum-iron protein alpha chain	2720665	ATGACCACCGTAGAAGACCGCCAACAGCTCGTCCAGGAGGTGCTCGACGCCTACCCGGCGAAAGCGAAAAAAAGCCGGGGCAAGCACCTCAACGTTAAAGAAGAAGGCGCGAGCGATTGCGGCGTTAAGTCCAACAAAAAATCCGTTCCTGGCGTCATGACCACGCGCGGCTGCGCCTATGCTGGTGCGAAAGGCGTGGTCTGGGGCCCAGTCAAGGACATGGTTCACCTCAGCCACGGTCCAGTCGGCTGCGGCTACTACTCCTGGTCCGGTCGCCGCAACTACTACGTCGGCACTACTGGCGTCGATACCTTCGGTACGATGCAGTTCACCTCCGACTTCCAGGAGCGCGACATCGTCTTCGGCGGCGACAAAAAACTCGCCAAGCTGCTCACCGAA…
86849	Bacteria	Cyanobacteria	NA	Oscillatoriales	Coleofasciculaceae	Coleofasciculus	Coleofasciculus chthonoplastes	42005433317099	222002441583375	601505967174071	894840710038874	K00265	gltB	glutamate synthase (NADPH) large chain	64178	ATGAAAAGCAACCAACTGCCACAAAAACAAGGTTTATACGATCCCCAGTTTGAACACGATGCGTGCGGTGTCGGATTCGTCGTGCAGATGAAGGGGAATCAGTCCCACGATATCGTAGAACAAGCGCTAACGATTCTGGCAAACTTGGAACATCGCGGCGCCTGTGGTTGTGAACCGAACACTGGAGATGGCGCGGGGATTTTAATCCAAATCCCGGATCAGTTTATGCGGAAAGTCGCCGCCGCCGATAAGATTATCCTACCGGAAGCGGGTCAGTATGGGGTAGGCGCGATTTTTACTTCCCCTGATGGGATGATTCGCCAGCAGAGTCGCCAGATTTTTGAGAAAATTGCTACGGAAGAAGGGCAAACGGTTCTAGGGTGGCGGGATGTTCCCGTG…
832938	Bacteria	Cyanobacteria	NA	NA	NA	NA	NA	19787293263492	239643931403129	465678995700046	0	K01915	glnA, GLUL	glutamine synthetase	1117	GTGCAAGTGTTCATGCAAGATGTGGAAAAAACACTTTACAAACTCGGTATTCCCGCGAAAACTCGCCATAACGAAGTTGCGCCCGGTCAATTTGAAATCGCGCCCTTTTTTGAATCCGCGAATGTGGCAAGCGATCACCAGCAATTGATGATGACCATTCTCAAACAAAAGGCGAAGAAGCACGGGTTTATGTGTTTATTGCATGAAAAACCGTTTGCTGGCATCAATGGTTCCGGGAAGCACGTGAATTGGTCAGTAGGCAATGCGACTCAGGGCAATTTATTGGATCCTGGCGATTCTCCCCATGAAAATGCCCAGTTCCTCTTATTCTGCGGGGCCGTGATCCGGGGGGTTCATAAATATGGACCTTTAATGCGCGCCGCGATCGCGACGGCTAGT…
185932	Bacteria	Cyanobacteria	NA	NA	NA	NA	filamentous cyanobacterium CCP5	11571309595255	0	0	0	K01915	glnA, GLUL	glutamine synthetase	2107701	ATGACCGCTGCTGAACTGGATACCTTCCTCGCCCGCTACCCCGAGACCACCGCCGTTGACTTCATCCTCACCGACACCAGCGGCATCCTGCGCGGCAAGCGGATCAAAACGGCGGCGCTCGCCCGCACCTTTCAGCAGGGCATCCGCCTGCCGGGGTCGATGTTTTCGATGGATGCAACAGCCGAGATCATCTACGACACTGGCTTTGTGCTCGAAGAAGGCGAAGCCGACCGCCTCTGCCGGCCGATTCCGGGGACGCTGCACCCGACACCCTGGGCGGAGCCGCCGGTCGGTCAAGTCTTGGCGACGATGGTGGAACCCGATGGCAGCGGCTTCTTCGCGGAGCCGCGCCAAGTGCTGGCGCGCGTCCTCGAGCGCCTGACCGCCAAAGGTTTGCGG…
370132	Bacteria	Cyanobacteria	NA	Oscillatoriales	Oscillatoriaceae	NA	NA	1089491464421	181222229995779	0	0	K01915	glnA, GLUL	glutamine synthetase	1892254	ATGGAACGCTCGCTGCTCGCCACCCTCGAACAAGCCCGCACCCGCTTCGTCCGCCTGCTCTGGTGCGACAACGGCGGCCTGATTCGCGGCAAAGCGATCCACTACGGCCGACTCAACGCCTATGCCCAGACCGGGGTTGGCATTGCCGCCGCGCAACAGGCGGTGCCCGTCCATCTCGACGCGCCTGCGCCCGGCAGCGACCTCGGCCCCGTCGGTGAAGTCCGCCTCGTTCCCGACTGGTCAACCCTGGCGCTGCTGCCCTACGCGCCCGGACACGCCCGCGTCTTGGGCGATCTGGTGCGAGATGGCTTGCCCTGGGCCTGTTGCCCGCGCGCGGCGCTGCGTCTGGCGATCGCCCGCGCCGCTGACCAGCAACTCAGCATCAAAGCTGCCTTTGAA…
538606	Bacteria	Cyanobacteria	NA	NA	NA	NA	NA	0	332264774711391	54425144694433	0	K01915	glnA, GLUL	glutamine synthetase	1117	TGGAAGTCGATTAACGAATCTGACATGATGATGGTTCCCGATCCAACGACCGCTTGGATCGATCCCTTCATGAAAGAAAAGACACTGAGCATGGTCTGTTCGATTAAAGAACCCCGAACGGGGCAATTCTATGACCGCGACCCTCGTAGCATTGCTCAAAAAGCAATTGATTATTTAATTTCTACGGGTATTGGCGATACCGCCTTTTTTGGACCCGAAGCCGAATTTTTTGTCTTTGATGATGTGCGCTTCAACCAGACCTACAATGAAGCCTACTATCATGTTGACAGTGTAGAAGGACGGTGGAACTCGGGAAGAGAAGAAGCCGGGGGAAACTTAGGCTATAAGCCTCGCTACAAAGAAGGCTATTTTCCGGTTCCCCCGACTGATACCCTACAA…
740013	Bacteria	Deinococcus-Thermus	Deinococci	Trueperales	Trueperaceae	Truepera	Truepera radiovictrix	158642934784239	223556195069256	0	0	K01455	E3.5.1.49	formamidase	332249	ATGGCAGACTACACCATTCACAGCCAACACCATCACTTCGGTTGGGACAACAGCCTCGAGCCAACCCAAGTCATCGACCCCGGACAAACCATCACCTTTGGCACCATCGACGCATCCGGTGGTCAACTGACAGCCCAATCCACCACCACTGACGTGGCCACCCTTGACTTTGGCAAGGTCAACCCCGTAACTGGGCCTGTTTATGTCAATGGCGCAGAACCCGGTGACGCACTGGCGGTGACCATTCGCGAACTCGCCCCGAGCGGTTGGGGTTGGACGGCCAACATTCCGGGGTTTGGGCTTTTAGCAGATGACTTTCGTGACCCGCATCTCAACATTTGGACGTTTGAGAAAGAAGCTGCTCGAGCCACCTTCCGTGATGGCATCTCAGTACCCCTC…
254851	Bacteria	Deinococcus-Thermus	Deinococci	Trueperales	Trueperaceae	NA	NA	157170893831393	0	0	0	K15371	GDH2	glutamate dehydrogenase	332247	ATGTCGCTTTCCACTACCCGTCTCGACGACCTTCAGCAGGCCATCAGTCAAGATACCAGCGCCCAAACCATGCTCTTAACCAGCTTAAGCCGCGCTATGTTGCGCCACGGTGTTCCTGAGGTGCTGCAAGGGCTCGAGACCCATGCCCTCAAAGCTTTCAGCGAACACGCGCTAGGCTTTTTACACCAACGCCGCAACGAACCTTTGGCGCTCGAGGTCTTCAATCCGACCAGCGACGACCATGGTTGGCACGCGCCTCACACCGTGGTGATGCTCGCCCTTCATGACCGTCCTTTTATTGTTGATTCGTTGCGGGCAGAATTGCAACGACAAAACCTCACTTTGGTGCACCTCATTCACCCTATTCTGGGCGTCGAACGTGATGATGATGGTGCCGTC…
640878	Bacteria	Deinococcus-Thermus	Deinococci	NA	NA	NA	NA	138807507451459	104389373422549	0	0	K01915	glnA, GLUL	glutamine synthetase	188787	CGTTGGGCGCTGCAAGAACAACAGCGCGTCTTGCAACAAGCCGGTTTTGACGACATGCGTTTGGGCGTTGAACTGGAATTTTTTTTACTCGATACTCAGCAACTACCCCGTCCACACACCCAAGACGGCGCAGGCTACTTTGACCTTGCCCCCGTTGACGAAAGTGAAGGGGTGCGCTACGCCATCATCGAAGCCCTTTTGGGGCTAGGGTTTGACGTCGAAGGCAGCCATCACGAAGGGGCATCTGGTCAACATGAAATTGGTTTTAGACCCCTCGGTATGCTGCAAGCAGCCGACATGCTCACGACTGCCAAACTGGTTATCAAACAAGTCGCGTTGGCGCACGGGTTACATGCTACCTTTATGCCTAAACCCATGCGTGGGGTGAACGGGTCGGGG…
603484	Bacteria	Deinococcus-Thermus	Deinococci	NA	NA	NA	NA	129007639948157	0	0	0	K01915	glnA, GLUL	glutamine synthetase	188787	ATGCCATATACAGCCGCTGATGCCGCTGCACAGTTGCGTGATGCAAACGTGCGTTTTTTGCGCTTACAATTTAGTGATATTTTAGGAATTAGTAAAAGCATGGACGTACCTGCGTCGCAGTTTGATAAAGCCCTAGCAGGTGATGTGCTTTTTGACGGTTCTGCTATTGACGGGTTTACCCGCATTGAAGAGTCCGACATGCTATTAAAACCTGACCTAGACACGTTACTTGTACTACCCCACGAACGCCACAACGTCGCTAGGGTCATCTGCGATATATACCATCCTGATGGTGCTGTGTTTACTGGTAGCCCCCGCTGGGCACTGCAAGAACAACAGCGTGTCTTGCAACAAGCTGGTTTTGACGACATGCGTTTGGGGGTTGAACTGGAGTTTTTT…
219700	Bacteria	Deinococcus-Thermus	Deinococci	Thermales	Thermaceae	Calidithermus	NA	111885053673994	0	0	0	K01915	glnA, GLUL	glutamine synthetase	2747271	ACGGGTATCGGTGACACAGTGTTCATGGGGCCAGAAGCCGAGTTCTTTATCTTCGATTCGGTGCAATTCAGTAGCGACCCCTACGCGTTTGGTTACCGCCTCAACGCGATTGATGCCCACAGCGATGGCGACGCTTTTGGTGACGGTTACTGGGTGCGCACCAAAGGCGGGTATTTCCCTTGCCCACCGAGCGACAAGTACCAAGACTTGCGCAGTGCGATGGTCTTAAACTTAGAAAAAGTAGGCATCCCCATCGAAGTGCAACACCACGAAGTTGCTACCGCTGGGCAGGGCGAAATCGACATGAAATTCGATACCCTTACAACGGTTGCCGACGCCATCCTCAAGTACAAGTACACCATCCGCAACACCGCGAGTGCCGTCGGGAAAACGGTCACG…
633971	Bacteria	Deinococcus-Thermus	Deinococci	Thermales	Thermaceae	Calidithermus	Calidithermus timidus	72045446315524	0	0	0	K01915	glnA, GLUL	glutamine synthetase	307124	TTCCAAGCTATCGAAGCGTCCGACATGCTGCTCATTCCCGACCCAGACAGCGCGTTTATCGATCCCTTCTTCGCGCACACCACCCTCGTCATCATTTGCGACATCAAAGACCCCATCAGCGGTGAACTTTACAACAAAGACCCTCGTGGGGTAGCCAAGCGTGCTGAATCATACTTGGTAGAAACAGGCATCGGCGACACGATTTTTATGGGGCCAGAAGCTGAGTTTTTTATCTTTGACTCGGTGCAATTTAGCAGTGACCCCTATGCGTTTGGTTATCGCCTCAATGCTATTGATGCTCACAGTGACGGTGACGCATTTGGCGATGGTTACTGGGTGCGCACCAAAGGCGGTTACTTTCCTTGCCCCCCGAGCGACAAGTATCAAGACTTGCGCAGC…
893484	Bacteria	Deinococcus-Thermus	Deinococci	Deinococcales	NA	NA	Deinococcales bacterium	0	20779636754259	453933154975518	0	K15371	GDH2	glutamate dehydrogenase	2478479	TCCGACCGGCCGGACGACTTCCGCACCGAGATCCTGGGCCTCATGAAGACCCAGATGACCAAGAACGCGGTGATCGTGCCGGTCGGGTCGAAGGGCGGCTTCGTCGTCAAGCACGTGCCCGACGGGCGCGACGCGCTGCGCGACTACGTGCGGGAGCAGTACCGCGCCTTCGTGAGCGCCCTGCTGGACCTGACCGACAACCGCGTCGGCGAGCGGGTCGAGCACCCGCCCGGCATGGTGATCCACGACGGCGAGGACCCGTACCTCGTCGTCGCCGCCGACAAGGGCACCGCGACGTTCAGCGACCTGGCGAACGAGGTGGCGGCCGAGCACGGCTTCTGGCTGGGCGACGCCTTCGCCTCGGGCGGCAGTCACGGCTACGACCACAAGAAGGAGGGG…
107971	Archaea	Euryarchaeota	Halobacteria	NA	NA	NA	Halobacteria archaeon	126031182466661	352010701835853	165705758313679	526302281825912	K00374	narI, narV	nitrate reductase gamma subunit	2670410	ATGTCCCTCACGGGTATTTATGCGCTTTTGTTCTATGTCGCCTTCGCCGTGTTGATCGGGGGCCTGGCCTACCGCATCCGCAGCTACTGGCGCACCCCCGCACCCCTCAAGATTCCCACGACGCCGGCGCCCACCACCCGGACCGGCGTCGCCCTGCGCATGACCCGGGAAGTCGTCCTGTTCGAGAGCCTGTTCCGCTCCACCAAGTGGACCTGGCTGTTCGGCTGGCTGTTCCACGTGGGCCTGTTCCTGGTCCTGGCCCGCCACCTGCGCTACTTCACCGAGCCGGTGTGGTGGTGGGTGGACCTGATCCAGCCCTTCGGCAAGTACGCCGCCTTCGCCATGCTCATCGGCCTGGCCGGCCTGTGGCTGCGCCGGGCCCTGGTGGACCGGGTGCGC…
76187	Archaea	Euryarchaeota	NA	NA	NA	NA	NA	0	0	877245101374074	524841669970989	K00926	arcC	carbamate kinase	28890	ATGGGTAAAAAAATTATCATCGCACTTGGGGGAAACGCCCTCATCAAAAAAGGTCAAACAGGGACAATTCATGAACAATTTTCAAATACTCGTGATTTTTCAAAACAAATCGTAACCATGATTCAACATGGTTGGACACCGGTGATTACCCATGGAAATGGTCCACAAGTAGGAGCAATACTTTTACAAAATAATGCTACAAGAGATACCATTCCACCAATGCCGCTTGGAGTTTGTGTGGCAGAAAGCGAAGGCTTGATTGGATATATGATTCAACAATGTCTTAAAAATGCACTTACAAAAGCAGATATTTCAAGTCATGTAGCAACCATTATTACTCAAGTTCTTGTCGATAAAACTGATGAATCTTTTTTTAATCCTACAAAACCAATAGGACCG…
128990	Archaea	Euryarchaeota	Thermoplasmata	NA	NA	NA	NA	0	0	7787461454848	552957510740518	K01673	cynT, can	carbonic anhydrase	183967	ATGTTAGGGATTACTATGAATGTAGAACATGATGAAGTCATTCATCAATTGCTCAAAGAAAACAAAGCCTTTCAAAAAAAGTATGCAACTGAATCAGAGAAACATATGAAAGGTCAATCACCAAAAATAGCGGTGCTAACGTGTGCTGATTCAAGAGTAATCCCTGAACATATTTTTCAAGCAGGAGTTGGAGAACTCTTTGTCGTTAGAATCGCAGGTAACATCGCTGTTGATGAAACCGTAATCGCCAGTCTTGAATATGCCGTGGATCATCTTCACATTTCTCATTTAATTATTCTTGCTCATACCCATTGTGGCGCGGTCAAAGCTGCTGAGGAAGCAAACCATAGTACTAGTTTACTTCTTTCTGAGATTCAAAAAAGTTTCACGTTGAAAAAA…
168143	Archaea	Euryarchaeota	Thermoplasmata	NA	NA	NA	NA	0	0	826784507865748	788187101128767	K00266	gltD	glutamate synthase (NADPH) small chain	183967	ATGGCTGTTAAAAAAGAAAAATACCCAATGCCTGAACAGGATCCAAAAAAACGTATCAACAATTTTGATGAGGTTCCATTAGGTTATGGTGAAGAAACAGCTATTGCAGAAGCAAAACGGTGCCTTCAATGTAAAAACAGCCCATGTATGGAAGGATGCCCAGTAAATATCGACATCCCTAATTTTATTAAAGAAATTGCTAAAGGTGATTTTGATAAAGGTGTTGAAATTCTTAAAAATAAAACAAATCTTCCAGCAGTTTGTGGCAGGGTTTGTCCATATGAGGAACAATGTGAAGGAAAGTGTACATTGTTGAAAATTGGTGAACCGGTTGGTATTGGTAGATTGGAACGATTTCTTGCTGATTATGCACGTAAAAAAGGAGAAAAAGTCCCTAAA…
332518	Archaea	Euryarchaeota	Thermoplasmata	Thermoplasmatales	NA	NA	Thermoplasmatales archaeon	0	0	902852273464777	895149752540098	K00262	E1.4.1.4, gdhA	glutamate dehydrogenase (NADP+)	2268204	ATGAGCATAGAAAAAAATGTTGAATCTTTCATGCAAAAGGTGAAAGATAAAGATCCTGGAGAAAAGGAATTTCATCAAGCAGTTCAAGAAGTTGTTGAAAGCCTCATGCCTTATATAAAAAAACACCCAAAATACAAAAAAGCAAAAATTTTAGAACGGATGGTTGAACCAGAAAGAACCATCATGTTTAGAGTCCCATGGGTGGACGATCAGGGTGAGGTTCACGTAAATAGAGGGTTTAGAGTAGAATTTAATAGTGCCATTGGACCGTATAAAGGCGGATTACGTTTTCATCCAAGTGTCAATCTTTCAACACTTAAATTCCTTGGTTTTGAACAGACTTTTAAAAACTCCTTAACATCCCTTCCTATGGGCGGGGGTAAAGGAGGAGCTGATTTT…
354064	Archaea	Euryarchaeota	Thermoplasmata	NA	NA	NA	NA	0	0	735038580960831	571984147316778	K01915	glnA, GLUL	glutamine synthetase	183967	AATGATTCCGCAGGATACTTCGATCTATCACACCGAGATTTAGCTGAAGGAGTTCGAGCTGATATCTCACTTGCTTTAGAGGATGTTGGTATTGAAACACATACGTTACATCATGAAGTTTCAGATGGACAACATGAGATCAATTTCAAATATGCTGATGCAATGACTACCGCTGAACATGTAACCACGCTAAAGTACATTACAAAAATTATTGCTAACAAACATGATCTACATGCTTCATTTATGCCAAAACCTATTTTCGGATTGAATGGATCTGGAATGCATACTCATATGTCCTTTCTTAACGAGTCTGGTAAAAACTTATTTTATGATGAACAAGATGAATTTCTTTTAAGTGAAATTGCTAAATCATTTATTGCCGGCTTGCTTAAATATATT…
446693	Archaea	Euryarchaeota	Thermoplasmata	NA	NA	NA	Thermoplasmata archaeon	0	0	183385597707843	444180806898753	K00926	arcC	carbamate kinase	1906666	ATGGGAAAAAAAATTATCATTGCCCTTGGAGGAAATGCTCTTATAAAAAAAGGGCAAACCGGAACTATCCATGAACAATTTGCTAACACTCGCGATTTTTCTAAACAAATTGTTAGCATGATCCAACACGATTGGACGCCTGTTATTACCCATGGAAACGGTCCTCAAGTAGGAGCAATCCTTTTACAAAACAATGCAACAAGAGATACAATCCCACCCATGCCTCTTGGCGTCTGTGTCGCAGAAAGTGAAGGTCTCATTGGTTACATGATTCAACAATGCCTCAAAAACGCATTAACTAATGCAGGCATTAAAAATCATGTTGCTACTATTATTACCCAGGTGCTCGTCGATAAAAACGATGAATCATTCACCAATCCAACAAAACCAATCGGTCCA…
501750	Archaea	Euryarchaeota	Thermoplasmata	NA	NA	NA	NA	0	0	514717369590014	934330426638405	K01915	glnA, GLUL	glutamine synthetase	183967	TTCAATACTGGGCCTGAATGTGAATTCTTTTTATTTAAGAAAAATGGTGAGAAATCAACATTGACACCAAATGATTCTGCAGGATATTTTGATTTATCTCACCGAGACCTAGCCGAAGGTGTTAGAGCTGATATTTCCCTTACATTAGAAGATGTTGGTATTGAAACACACACCTTGCATCATGAAGTATCTGATGGACAACATGAAATCAATTTCAAGTATGCAGATGCAATGACTACTGCCGAGCATGTAACCACTTTAAAGTATATTACAAAAATCATTGCGAACAAACATGATTTACATGCATCATTTATGCCTAAACCCATTTTTGGATTAAATGGATCGGGAATGCATACGCACATGTCTCTGCTTAATCAATCTGGAAAAAATCTTTTTTAT…
509422	Archaea	Euryarchaeota	Thermoplasmata	NA	NA	NA	NA	0	0	133392578453958	870408138752923	K01915	glnA, GLUL	glutamine synthetase	183967	ATGAACAAAGAAACACTCACTAAAGCAATTAAAGATCATAACATCACCTGGATTCAACTTCATTTCACAGATCTTTTTGGAGGTCTTCGAGCTGTTCATATTCCTGCAAATCAATTTATAGAGGATGACGTTCTCAATCAAGGAACTGGTTTTGATGGATCATCAGTAGGTTTGAAACATGTTGAAAAATCAGATATGTTAGCAGTTCCAGATCCAGAAACTTTTTTAGTGTTACCTCATGAAACTAACGAGGCACGTATTCTTGCGGATATTCATAACACGAATAATAAACCATCTGTGGTTGATCCTAGATATGTTTTAAAACAAGCGGTTGAAACAGCAAAAAAACAAGGATTTGATGATGTTATTATTTCTCCAGAAATGGAATTTTTTGTTCTT…
550456	Archaea	Euryarchaeota	Thermoplasmata	NA	NA	NA	NA	0	0	202390384500485	416185033455816	K01915	glnA, GLUL	glutamine synthetase	183967	ATGAATGATACTTTTACAAAGGAAAAAATTATTGCAAGAACACACGATGAAAATGTTTTGTTTATACGATTGCAATTTCTTGATATTCTTGGCATTCCAAAAAACATTGTCATTCCGGCTAAACGTTTAGAAGATGCATTAACTGATGGTATTCCATTTGATGGGTCATCAATTGCGGGATATGCAACTATTGAAGAATCTGATAAAATATCTAAACCTATCCCAGAAAGTTTCGTAATTCTCCCAGAAACACTAGAGAAAAGAAAAACAGCTCGATTAATTTGCGATATTTACGAACCAGATGGATCACGAAGCCCAGCTGATACAAAATATGTTTTGGAACGAGTGATGGAACAGGCCCAAAAAAGAGGATATATTTTCAATACTGGACCAGAATGT…
804560	Archaea	Euryarchaeota	Thermoplasmata	NA	NA	NA	NA	0	0	7019605532034	150442573288713	K01673	cynT, can	carbonic anhydrase	183967	ATGAATGAAGATAAGGAAGAAATCCGCAAAAAGTTAGTTTCAAAAAACAAAAATTACCAAAAAAAATATAGAAAAGATTTTGCTCAACATTTAAAAGGGCAACATTCTCGTATAGCCATCCTGGCTTGTGCTGATTCACGAGTGGTCCCGGAGTTTATATTTGGAGCTGATATTGGAGATTTATTCGTGGTTAGAGTTGCCGGGAATATTGCTGTTGATAAAACTGTTATTACCAGTCTGGAATATGCAGTAGAGAATCTACCGATCCAAAAACTTATTATACTGGGCCATACTCAATGCGGAGCAGTTAAAGCCGCAGAAAAAAATGCGAATTCTCAAAATTCATTAATAAAAGAGATTCGTAAAAGTTTTAGTTTGGATGAAAGTAACCATGTTCAA…
831324	Archaea	Euryarchaeota	Thermoplasmata	NA	NA	NA	NA	0	0	501906616698076	0	K00926	arcC	carbamate kinase	183967	ATGGGAAAAAAAACAATCGTTGCCCTTGGTGGTAATGCACTAATTAAAAAAGGACAACAAGGAACCATTCAAGAGCAATTCGCAAACACCCGTAATGTTGCATACTCAATTGTAAGCATGATCAAACATGGTCATGAACTAGTCATTACCCATGGCAATGGACCCCAAGTCGGGGCTATACTCATCCAAAATAATGCAGCCAGGGACATTCTTCCACCAATGCCACTGGGAGTTTGTGTTGCTGAAAGCGAAGGACTTATTGGGTACATGATCCAACAATGCCTTGCAAATGAATTGCGAAAGCAGAACATACACAAAGCAGTGGCAACTATTATCACTCAAGTTCTTGTGGATAAAAACGATCCCTCCTTTCAACATCCAACTAAACCAATCGGTCCA…
911466	Archaea	Euryarchaeota	Thermoplasmata	NA	NA	NA	NA	0	0	114431464187209	0	K01673	cynT, can	carbonic anhydrase	183967	ATGATCACACAAAATGATGAAGTCCTCAATCAGTTATTAAAGCATAATGCATCCTTTCAAGAACAATACAAGGATGAATCACAGAAACATGTAAAAGGACAATCACCAAAAATAGCGGTGCTAACGTGTGCTGATTCCAGAGTAATCCCCGAACATATTTTTCAAGCAGGAATTGGAGAACTCTTCGTCGTACGCATCGCAGGAAACATCGCCGTTGATGAAACAGTAATTGCTAGTCTCGAATATGCCGTGGATCATTTACATGTTTCTCATTTAATCATTCTTGCTCATACCTATTGTGGAGCAGTAAAAGCTGCTGAAGAAGCATCACATAGTAACAGCTTACTTCTTTCTGAGATCCAAAAAAGTTACACCTTAAAAAAAGACCATATCCTTTCT…
14798	Bacteria	Fibrobacteres	Chitinivibrionia	Chitinivibrionales	Chitinivibrionaceae	Chitinivibrio	Chitinivibrio alkaliphilus	0	195688820185152	808112572343906	810626564501857	K01915	glnA, GLUL	glutamine synthetase	1505232	ATGTCTCTACGAAAAGAAGCGGTAACAACCATTGCCGCGCAGAAATCGAGTTCGAATCATATCACTGTAAACGACTCGGTAACCGACACGTATGGTACCGACGTATTCAACATTAAAACAATGAAGGAGTACCTGCCTAAAAAGGTCGTCCGCTCCCTCATAAATACTATGAAACACGGTAGTGCAATCGATCCGGAAATTGCTGACGAAGTGGCGTCGGCAATGAAGAACTGGGCAATTAGTCGCGGTGCGAGCCATTACACCCATTGGTTTCAGCCGTTGACCGGCTCCACAGCCGAAAAACACGACTCGTTTATCGAGCCGGACAATGAAGGCGGCGTACTGATGAATTTTTCGGGAAAAAATCTTATCAAAGGCGAACCTGATGCATCGAGTTTC…
58129	Bacteria	Fibrobacteres	NA	NA	NA	NA	NA	0	419780580061994	386326176388202	838053280308533	K00265	gltB	glutamate synthase (NADPH) large chain	65842	ATGCAGAAAATTGGACTGTACGATCCTGCGTTCGAACACGACAGTTGCGGGGTAGGGTTCGTGGTGGACGTCCAGGGCCGAAGATCGCACAAGATTGTCAGCGACGGGATTACGATACTCAAGAATCTCGAGCATCGCGGTGCGGTCGGCGGGGATTCCAAGACCGGTGACGGTGCGGGGATGCTGATTCAAATGCCCGACAAATTTCTCAGGAAAGTCGCTAAGAAAGAGAAGATTACACTTCCCGCCCTCGACGCCTATGTAGTAGGGATGCTGTTTCTTCCACAAAATGAAGAAGAACGCACACGGGTTACCAAACTAATCACCGAAGGCGTGTTGGGCGAAGGTGGCGAGGTTCTCGGGTGGCGCACCGTACCGATCGATCCGGACTGCCTCGGG…
136688	Bacteria	Fibrobacteres	NA	NA	NA	NA	NA	0	240077322548079	105561688947985	162932671577339	K00266	gltD	glutamate synthase (NADPH) small chain	65842	ATGCAGGAGCAGGATCCGTTGCAGAGGGCGGCCAATTTCAGGGAAGTACCTTACGGCTATACGGAAGAAGATGCGGTGCGGGAAGCGCAGCGCTGTCTGCAGTGTAAACGTCCGCTGTGTATGCAGGGATGCCCGGTAAATGTTAAAATCCCGGAATTTATAAACCTTATTGCCCATCGAAAGTTCGCCGAGGCTGCCCGTAAGTTGAAAGAGACCAACGCCCTGCCGGCAATATGCGGACGGGTCTGTCCCCAGGAAGAGCAGTGTGAAATAAAGTGCGTGCTGGGGAAAAAAGGCGATCCAATCGCCATAGGCAACCTCGAGCGTTTTGCCGCAGACTGGGAACGAGCCAATGGTAAGGTCGAGTTGCCGCAGGTAAAGGAAAAAACCGGACATAAA…
150147	Bacteria	Fibrobacteres	NA	NA	NA	NA	NA	0	175297159748415	0	839758516881174	K00459	ncd2, npd	nitronate monooxygenase	65842	ATGACCGGGGTGAAAGGATACATAATGGAAACTGAACGCAGAATAGACGGCTTTTTTAAGCGTGGGCGCGAGTTTCTGGGAGTGAAGTACCCCATCCTCGCCGGCGCAATGACATGGATAAGCGACTACAAACTCGTGAAGGCGGTTGGCGATAATGGAGCGTTCCCGGTGCTTGCGGGAGGCAATATGCCGCCGGATTTTTTTGAGCAGGAAGTTGATCGCTGCATTCTGGGGCTTCAGGGCCCATTCGCGGTAAACCTGATCACTATCGCTCCAAACTTTCAGGCCCATTCCGAGATCCTGAAGAGCAAAGATGTTCCGTTTGTTGTTTTTGCCGGGAGTTTTCCCCGCAGACGGGATATTGAGTCAATGAAGAAAAGCGGCAAGAAGACTATGGCG…
185666	Bacteria	Fibrobacteres	Chitinivibrionia	Chitinivibrionales	NA	NA	Chitinivibrionales bacterium	0	345861495460424	0	904778274814596	K02586	nifD	nitrogenase molybdenum-iron protein alpha chain	2663014	ATGACTACGAACAGGGGACCACACAAGGGTGAAAACCTGAAAGCCGATATACTTGAGAAATATCCAACAAAAGTGGCACGAAAGCGCAGTAAGTCGATTGTTGTCAACGATCCCGAGACGACACCTGAGATTCAATCGAACGTGCGAACGGTGCCGGGTATAATTACACAGAGGGGATGTTGCTATGCGGGTTGCAAGGGCGTTGTGCTTGGTCCCACTCGTGACATCATAAACCTGACCCACGGCCCGATTGGGTGCGGATTCTACAGTTGGCTCACCCGACGGAATCAGACCGATCCGGGGCACGAAGGCGACAACTACATGCCTTATTGTTTCTCGACCGACGTGCAGGATGAAAACATCGTGTTCGGTGGTGAAAAGAAACTCAAAGAGGCCATT…
220550	Bacteria	Fibrobacteres	NA	NA	NA	NA	NA	0	286245368789084	39321405988544	654120623857013	K05601	hcp	hydroxylamine reductase	65842	ATGGAAATGCTCTGCCGTCAATGTGAACAAGCAGCAAAAGGTGTCGCCTGTGAGAAAGTCGGAGTCTGTGGGAAACAGCCCGATGTTGCTCAGATGCAGGATTTGATTGTATTCCAGACCAAAGGTATCGGGTACCTGGCACATGCGCTGCGAGAGAAAGGTCACAAAGACAACGAAGCCGACATTTTCGTACTTGAAGCGCTATTCTCCACCGTCACGAACGTCGATTTCGATCCCGCACGTCTGAGTGATGTCCTTCGTCGGGGAGAACAGGTCAGGAATTCGCTGCGAAAGAAGTACGATGAAATCGTTGGCACCGGGAATCTTCCCGAAAGTGCAACATTCACATTGGCCGAAGACGACAATCAGCTTCCCGCGCAGGGAGCACAGGTCGGGCTG…
311246	Bacteria	Fibrobacteres	NA	NA	NA	NA	NA	0	355874511957847	314613336056275	803974669169667	K01915	glnA, GLUL	glutamine synthetase	65842	GTGAGTACAAGGCAGGAAATCACCCATTCGATCGGGCCGGTTCAGTTGAAGCAGCAGGATGTCCCCACTCGAGTATCCGAGTACTTCGGCGTAAATACCTTTAGTGCCGAACGAATGGAGAAGATGATCTCGAAGGAAACGATGGATGCGTTTCGTCGGTGGCAAAACGGCGGAGCCGTGATTTCCGAAGCGCAAGCCGATGAGATTGCCGATGCGATGAAAGAGTGGGCTATCGCCAACGGCGCGACCTCATACACCCACTGGTTCCAGCCCATGACCGGGCTTACGGCGGAGAAACACGACAGCTTCATTCATTCGGTGGGGACATCCATGGTAATGGAGCGGTTCACCGGATCAAAGCTCATCCAAGGCGAACCGGACGCATCCTCGTTCCCGTCC…
352441	Bacteria	Fibrobacteres	NA	NA	NA	NA	NA	0	0	0	729733341058394	K00266	gltD	glutamate synthase (NADPH) small chain	65842	ATGGAATTCGACAACAAGAAAAAAGCACGTTTCGTACGCACGCCGATGAAAGAACAAGACCCCTCCGAGCGGCGGAGGAATTTCGAAGAAGTTCCCCACGGGTATTCTCCGGAGGAGGCTGTCCAGGAAGCCAAAAGATGTCTTCAGTGCAAAAAGCCCTTATGCATGGATGGATGCCCGGTTAACGTGAAGATTCCGGAGTTCATCGCGCTGATTGCCGAGGAGAAATTCGGTGAAGCGGCTCGAAAGATCAAGGAGACAAATGGCCTGCCGGCGGTGTGCGGTCGGGTGTGCCCGCAGGAAGATCAATGTGAAAAGAAATGCATCCTGGGCAAGAAGGGGGATCCCATTGCAATCGGAAATCTGGAACGATTTGCCGCGGACTGGGAGCGCAGCAAT…
555311	Bacteria	Fibrobacteres	Chitinivibrionia	Chitinivibrionales	NA	NA	Chitinivibrionales bacterium	0	0	473800719779984	500518033417315	K01915	glnA, GLUL	glutamine synthetase	2663014	CCTGCACTGCTGGCCTTCACCAACCCGACAACCAACAGCTACAAGCGTCTGGTGCCCGGGTTCGAGGCGCCCGTCAACCTCGCCTATTCGCGGCGCAACCGCAGTGCTTCGGTTCGCATTCCGATGTACTCGACGTCGCCGAAGTCCAAGCGGCTGGAATTCCGCTGTCCGGATCCGAGCTGTAATCCGTACCTGGCCATGTCGGCATTGCTCATGGCCGCGATGGACGGCATCCAGAACAAGATCGATCCGGGCGAGCCGCTCGACCGTGACATCTACGACATGCCGCCCGAGGAGCTGGCCAGGATTCCGACGACACCCGGCTCGTTGCGCGAAGCGCTCAAGGCGCTGAGCGAAGATCACGAATGGTTGTTGAAGGGCGACGTATTTACGCAGGAC…
753672	Bacteria	Fibrobacteres	Chitinivibrionia	Chitinivibrionales	NA	NA	Chitinivibrionales bacterium	0	410780261708969	347723899035403	749111565078352	K01915	glnA, GLUL	glutamine synthetase	2663014	ATGAGTGATCTCAAAACCCCCAAAGACGTCCTTGACCTGATCAAGAAAGATGAAGTCAAGGTTGTCGATCTCCGTTTTATGGATTTCCCCGGCCTATGGCAGCACTTCTCCATTCCTTCGTCGGAACTCGATGAAAGCGTATTTGAGGACGGCCTCGGATTCGACGGATCCAGTATTCGGGGGTGGCAGGCTATCAATGAATCGGATATGATCGTGAAGCCTGTACCGGAAACGGCATTCATCGATCCGTTTTCGATTGCCAAAACCATTGTCATGATCTGCAACATCTGTGACCCGATTACCGGAAAAGACTACACACGCGACCCGCGTAACATTGCGCGCAAGGCGGAAGCGTATATCAAGAGTATCGGAATGGCCGATACCGCATTCCTCGGGCCC…
238212	Bacteria	Firmicutes	Bacilli	Bacillales	NA	NA	NA	963712086930198	817430159272394	175136878931543	158628431856298	K00459	ncd2, npd	nitronate monooxygenase	1385	ATGGGAATTCAAACCAAACTGACCGAGATGTTGGACATTCGCTATCCGCTTATTCAGGCCCCGATGGCCGGGGGGCCGACTACACCGGAATTGATCGCTGCCGTCTCCAACAGCGGCGGGTTGGGGTCGCTGGGGGCGGGCTATATGACGCCGGAGCAAATTCAAGGGGCCGTCAGGGAAATACGCAGCTTGACCGAGCGACCATTTGCGGTCAACGTCTTCGTGGTCGAGCCGGTCACGGCCTCCCCGGAGCAAGTGGAGCGGATCAACAGGGTGATGCAGCCCTACCGCGAAGCGTTGGGTCTGGAAACGCCGACCGGCGGGGCCAGCTATACCCCTGCGCTCGACGAGCAGATGGCGGTCATCCTGGCCGAGCAGGTTCCGATTCTCAGCTTTACC…
574492	Bacteria	Firmicutes	Bacilli	Bacillales	Bacillaceae	Oceanobacillus	Oceanobacillus sp. HTM 045	749857789430428	27878032231427	0	220259351858442	K01915	glnA, GLUL	glutamine synthetase	2676312	ATGCCAGACAATCCACCGATCGGCGTTGCAGCGAAGGACTTCCGCGAGACCGCGGCGGCCTTTCTCGCCGAGAACCCCGACATCGAGCTCGTCGAGGTGTTCGTCACCGACCTCAACGGGCTGGCCCGCGGCAAGCTGGTGCCCGCGCCCGGCCTCGCGAAACTGGCGGATGGCGGGCTCAGGATGCCGGTCTCGACGCTGGGGCTCGACGTCTTCGGCGTCGACGTGCCCGAGAACGCCATCGCCATCGAGTGCGGCGATCCGGACGGCCCGCTCGTGCCCGTGGCGTCGAGCCTCGCGCGGATGCCCTGGTCGGACCCGCCCGCCGCGCAGCTCCAGTGCATGCAGGCCGAGCCCGACGGCACGATCGCCGCCTACGACCCGCGCGGGGCGCTCGCG…
256626	Bacteria	Firmicutes	Bacilli	Bacillales	Bacillaceae	Oceanobacillus	Oceanobacillus sp. HTM 045	640360138857176	418814872360003	0	22306333269055	K01915	glnA, GLUL	glutamine synthetase	2676312	ATGAGCTTTGCCGAGGAGCTCGCGGCCTTCCGCGCCGCCCACCCGCATGTCGAGGCGGCGGATGCCTTCATCCTCGACCTGAACGGTCTCGCGCGGGGCAAGCGGATGCCCGTCGGCCATCTCGAGAAGCTGGCGGCGGGGGGCGTCAGGATGCCGGTCTCGACCCTCGGCCTCGACGTCTTCGGCGCGGACGTGCCCGAGAACGCCATCGCCATCGAGCGCGGCGACCCCGACGGGGTGCTGACGCCCGTGCCGGGCAGCCTCGCCCCGATGCTCTGGTCCTCCCGCCCGGTCGCGCAGGTGCCCTGCACCATGACCGAGCCCGACGGCAGCCCCTGCGCGTGGGAGCCGCGCAGCATCCTGGCCCGCATCGCCGGCCGCGCGCGGGCGATGGGCCTC…
798219	Bacteria	Firmicutes	Bacilli	Bacillales	Bacillaceae	Oceanobacillus	Oceanobacillus sp. HTM 045	208925009060032	377030087357118	0	221939121650708	K01915	glnA, GLUL	glutamine synthetase	2676312	ATGCCCGACGCACCCGCCACCGCCGCCGAGTTCAGCGACGCGCTCGAGACCTTCCGCGCCCGCCATCCGGAGGTCGAGGCCGTGGAGGTGTTCGTCACCGATCTCAACGGGCTCGCGCGCGGCAAGCTGATGCCGGCCGCGGCGCTCGACAAGATCGGCGCGGGCGGGCTGCGCATGCCCGTCTCCACGCTCGGGCTCGACATCTTCGGCGCGGACGTGCCCGAGAACGGGATCGCGATCGAGCGCGGCGATCCGGACGGGCCGCTGGTGCCGGTGCCCGCCACGCTGGCGGCGATGCCCTGGGCGCGCGGCCGGGGCCAGCTGCAGTGCATGCTCGCCGAGCCCGACGGGACGGTCGCCGCCTACGACCCGCGCGGGGTGCTCGACCGCGTGGCCGCG…
718553	Bacteria	Firmicutes	Bacilli	Bacillales	Bacillaceae	Oceanobacillus	Oceanobacillus sp. HTM 045	204111232675129	238439940852962	0	0	K01915	glnA, GLUL	glutamine synthetase	2676312	GTGAGCTTTGCCGAGCGGCTCGCCGCCTATCGCCGCGACCACCCGGACTGCGCGGTGGCCGAGGTCTTTGTCACCGATCTGAACGGCCTGCCCAAGGGCAAGCGGATGCCCGCCGACCGGCTCGACAAGCTGGTCGAGGGCGCGACCCGGATGCCGGTCTCGACCCTCGGTCTCGACATCTTCAATGCGGATGTCGCCGAGAACGCCATCGCCATCGAGCGCGGCGACCCGGACGGCCCGCTGATCCCGGTGGCCGAGAGTCTGGCGCCGATGCTGTGGGCCGAGGAGCCGACCGCGCAGCTGCAATGCATGATGGGCGACCTCGACGGCCGCGTCTGCGCCTACGACCCGCGGGGGGCGCTGATGCGGGTGGCTGGGGCGGCGCGGGCGCGCGGCCTG…
130727	Bacteria	Firmicutes	Clostridia	Thermoanaerobacterales	Thermoanaerobacteraceae	Caldanaerobius	NA	0	323864937639516	0	975625163161859	K05601	hcp	hydroxylamine reductase	862261	ATGGATGCAAAAATGTTTTGTTTTCAGTGCCAGGAAACCTCTAAAGGAACTGGCTGTACATTTAAAGGAGTGTGTGGAAAACCACCAGAAGTAGCAAATGCAAAAGACTTGCTTATCTACTCATTGAAAGGCTTGTCTATTTTAACGACAAAAGCACGTGAATCCGGTTACCAGGTAGATGATTCGATCAACAGGTTTGTATTAAACAGTTTGTTTATAACAATTACAAATACAAATTTTGATGACGTGGCCATTCTCGAGCAGGTTAAAGAAACACTAAAAATACGTGACGATCTTAAAGAGAAACTAATTGCAAAAGGCATTATCACGAAAGCACAATCTATGCATGATTCAGTCACCTGGTCACCAGAGACAGATGAGGACCTTATAAATAAATCT…
221889	Bacteria	Firmicutes	NA	NA	NA	NA	Firmicutes bacterium	0	437364469361005	350696589536025	475712692697123	K00926	arcC	carbamate kinase	1879010	ATGATTGATAATGTAAACAAAATAGTAATCGCACTTGGCGGTAATGCCATTTTGCAAAAAGGTGATGATGGTAGAGCAGAGACACAATATGAAAGAGTTCACTCAGCCATAAGCAAATTGAAACTGCTAATTGAAAAAGTTCCTCACGTAGTTATTACGCACGGTAACGGTCCTCAGGTCGGAGATATACTCCTCAGATACGAGCTGACAAAAGATAGATACCCTATGATGCCATTAGACGTTTTCAATGCGGAGACTCAGGGATTTATCGGCTATATGATTATCGATGCGATAAGTGATCTAATTCCGTCTAAGTTACCCATTGCCATCGTTACTCGTGTAAAGGTAAACAAAGATGACCCGGATTTTCAAAACCCTTCAAAACCTGTGGGTCCTTGG…
463481	Bacteria	Firmicutes	Clostridia	Clostridiales	NA	NA	NA	0	412326486031587	0	250423988813308	K05601	hcp	hydroxylamine reductase	186802	ATGTTTTGTTTTCAATGTCAGGAAACACTCAAAAATGAAGGGTGTACAAAAGCAGGCGTGTGTGGGAAAAAGGGAACAACCGCCAACCGCCAAGACGCGCTTATCGCGGTGAGTAAAGGGGTGGCGTTTTGGGCACATATCTTACGCGAAAAAGGTACCCCGTCAAAAGAAGCGGATGTATTTTTGCTTGAGGCACTATTCACTACCGTTACCAACACATCATTTGATGATGAACAAATTGCGAAACGTGCTCATGAAGGACTTTCTCTTCGAGAATCATTAAAGAATGATGTCGCTGAGAACAATGCTACCCCCGACACTGTTCCGAATATCATCAATTGGCAATGGGATGAAAACGCAGTGGAAAGTGAAAGTTTCCCCGCCCAATACGGCGTACTC…
531969	Bacteria	Firmicutes	NA	NA	NA	NA	NA	0	218793923182039	164469775449219	137744839203294	K00926	arcC	carbamate kinase	1239	ATGAAAAAGGTCGTCATTGCCCTGGGCGGAAACGCGCTCCAAGATGTCAACCTGCCGCCCACGGCCGAGGCGCAACTCCAAGTCATCCGCCACACGGCCAAGCACCTCGCCGACATTATCGCGCAGGGCTATGCCGTCATCCTGACCCACGGCAACGGCCCGCAGATCGGGCGCATCGTGCTGCAGAACGAAGCCGCCCAAGAGATCACCCCCTCCCTGCCCTTTGACGTGTGCGGGGCCATGAGCCAGGGCATGATCGGCTATCTCCTCCAGCTCTCCGTCGGCGACGAACTTTGGCTGCGCCAGATGGACCCACGCGTGGTGACCATCGTCACCCAGGTCGTCGTCGACCCGGAGGATCCCGCCTTCCAGGGACCCAGCAAGCCGATCGGCAAATTC…
742462	Bacteria	Firmicutes	NA	NA	NA	NA	NA	0	0	527787457415143	0	K01915	glnA, GLUL	glutamine synthetase	1239	CTGATGATCGCGCGCTACGTAGCCCGCAACGTGGCCGCCCGCCACGGCAAGGTGGTCACCTTCATGCCACATCCGCTGGCCGACGATGCGGGCAGCGCACTCGAGCTGGGGCTGGATCTGGCGTCAGCCGGCACGTCGCTTCTCTTCGACTCCAGTGGCCGGTGCGCGCTAGCTGCTGCACACGCGGCCGCCGGGCTGGCCCAACACGCGGCGAGCCTGGAAGCCCTGCTGAACCCGCTGAGCAACGCGTACCGCCGCCCGGGAATCACCGGCCAGATCCGCGCCGGAACATCGGACGGCATCGGCGGATCGCAATGCCTGTGGCTATGGCCCGCGGCGCCGTGCTGTAATCCGTACCTGGCACTCGGTGCCGTCGTGCTGGCGGCCGCCGATGGCATC…
15269	Bacteria	Gemmatimonadetes	NA	NA	NA	NA	Gemmatimonadetes bacterium	0	277573226269237	114818226604265	108944202806485	K00368	nirK	nitrite reductase (NO-forming)	2026742	ATGTTCGAGCGAGCAATCGAGGGAGCCGCCACCCACCGGAGCCTCACCCGCGCCTTCGCGGCCGGGCTCCTCCTCCTCGGCACCGCGGCGTGCGGGTCGCAGGGCGAGGAGTGGATGATCGAGCCGGACCCCGAGATCGTAGACTTCCCGGTCGAGCGGGCCGAGGTGGTCACCCAGGAGCTGGTCGCGCCCCCCTTCCTTCCCGAGCACGACCAGATGGCCGAGGGCCCCCCGAAGGTGGTCGAGATCACGATGGAGATCATCGAGCAGGAGGTGGAGGTCGCCCCGGACGTCTTCGTCTGGCAGATGGCCTTCGAGGGGACCGTCCCCGGACCGGTTCCGGTGGTCCACCAGTGGGACTGGGTCGATCTGACCCTGATCAACGGGACGACCGACACC…
16982	Bacteria	Gemmatimonadetes	NA	NA	NA	NA	Gemmatimonadetes bacterium	0	0	108148420692521	109481559425994	K00262	E1.4.1.4, gdhA	glutamate dehydrogenase (NADP+)	2026742	ATGAGCGATTTCGTAGGGAATCTGATGGAGTCGGTTAAGGCCAAGGACCCGGCCGAGCCGGAATTTCACCAGGCCGTGGAAGAAGTGGCAGAGTCGGTCCAGGTCGTCCTGGACAAGCACCCCATCTACCGCCAATCGAGCGTCCTGGAGCGGATCATCGAACCCGAGCGGGTCATTCTCTTCCGGATCCCCTGGGTGGATGATCAGGGAGAGGTCCACGTGAACCGGGGCCTGCGCATCGAGATGAACAGTGCCATCGGCCCCTACAAGGGTGGCCTGCGCTTCCATCCCTCGGTGAACCTGGGAATCCTGAAGTTCCTGGCCTTCGAGCAGGTCTTCAAGAACGCCCTCACGACCCTCCCCATGGGAGGCGGGAAGGGTGGCTCGGACTTCGATCCC…
16996	Bacteria	Gemmatimonadetes	NA	NA	NA	NA	Gemmatimonadetes bacterium	0	0	790650289764968	110711272278663	K01673	cynT, can	carbonic anhydrase	2026742	GTGCCCGACTTTCAGACGATCTCGAGAAGAAACCAGGAATGGGTGCAGCAGAGACTCGGGGAGGACCCCGGGTTCTTCCAGAAACTGGCCCAGGGCCAGGCCCCGCCGTTTCTCCTCGTGGGATGCTCCGACAGCCGGAAGTGCCCCAATGAGATGACCGGCCTCGGACCGGGAGAGCTCTTCGTGCACCGGAACATCGCCAACCAGGTCCTCCCGGAGGATGGAAACGCCCAGGCCATCCTGGAGTTCGCCCTCCTCAGCCTCGAGGTGAGCCACGTGGTAGTGGTCGGCCACACCGACTGCGGCGGAGTGAAAGCCGCCCTTTCCGGCGTCCGGGAGGGGGCCGTGGGGCGTTGGCTCGGCGACCTGAGAGGGCTGGCGGCGAAGCACGAGGAGGAG…
41717	Bacteria	Gemmatimonadetes	NA	NA	NA	NA	Gemmatimonadetes bacterium	0	276729407707212	139945727250307	608350472986511	K00374	narI, narV	nitrate reductase gamma subunit	2026742	ATGACGACTTCAGCGCTGATCCTGCTTTCCTACGTTCTGCTGGCGGTGTTTCTCCTGGCCTTCGTCCTCCGGTCGGTTCGGCTGGCCCGCTTTCCGGTCCACCTTCGCTGGGAGCTCTCTCCGGTTCCCCACGAGAAGGGCAAGGGGCACTACGGGGGATCGTACCTGGAGGAGCTGGAGTGGTGGAACAAGCCCAGAAAAAAGGATCACGTGGCCGAGATCGTCTACATGGCCAAGGAGATCCTGTTCCTGAAGGCCCTGTGGGAGCATAATCGGAAGCTCTGGTGGTTCTCCTTTCCCTTCCATCTGGGGCTGTACCTCCTGGTGGGTGGGGCGATTCTGTTCCTGCTGGGGGGCCTGGGAGCCGTGTTCGGAATCCAGGGGCCGGGCTGGGGCATC…
56659	Bacteria	Gemmatimonadetes	NA	NA	NA	NA	Gemmatimonadetes bacterium	0	182621629455206	933079032641314	112910965294657	K00374	narI, narV	nitrate reductase gamma subunit	2026742	ATGAATATCCTGGTTGCCCTGGCAGCCGTCGGTGGTCTCTTCCTGATCGGGATGCTGGGAGGCATGGGGATGGGGTGGCTCTTCGGGATCGTGATCCCTTCCGCCGCCTTTCTCCTCTTCATTGTGGGCATGGTGATGAAGGTCCTGGGATGGTCCAAGAGCGACGTCCCCTTCCGCATCCCCACCACCAGCGGTCAGCAGAAGTCGCTGGACTGGATCGAGCAGGACCGGACGGACAACCCCTTCACGACCCTCCAGACCCTGGGCCGGATGGCCCTGGAGGTCCTGTTCTTCCGTTCCCTGCTCCGGAACACGAAGGCGGAGATGGTGGGCGGACGACGGTTGGCCTATCGAACGGAGTTGGCCCTGTGGCTCGGGGGACTGGTCATGCACTGGTCC…
62601	Bacteria	Gemmatimonadetes	NA	NA	NA	NA	Gemmatimonadetes bacterium	0	199369227052773	139022137415149	718269283340913	K01915	glnA, GLUL	glutamine synthetase	2026742	ATGGATGCGGAAGGATTTCTGTACGAAGTAGAAGCGTTTCGGGACGAGATGGAGTTCTACGTGGACGAGATGGACAGCCGAAAGGGCCTCTCCATCAACACCGCCGACGATGTCCTGGCCTACGTGGATGAGTACGACATCTCCTCGATCCGCCTCTGGTTCACCGACCTGCTGGGCTTCCTGAAGTCCTTCTCCATCACCCCAAAAGAGCTCAAAGGGGCCTTCGAGGACGGCATGGGCTTCGACGGATCCTCCATCGAGGGGTACCAGAGGATCCAGGAGAGCGACATGGTGGCCCTCCCCATCGCGTCCACCGCCCAGGTCCTCCCCTTCCGCTCGGGAGGGTCCCGGAGCCTGCGGATGTTCGCCGAGATCCGGGATCCCGACGGTACCCCCTAC…
75601	Bacteria	Gemmatimonadetes	NA	NA	NA	NA	Gemmatimonadetes bacterium	0	407953071959469	106880966234363	929362105931037	K00926	arcC	carbamate kinase	2026742	ATGGATCCTTTGATCGTCGTCATCGCCCTGGGTGGAAACGCTCTCCTGCAACGGGGAGAGCCGGTTTCCGCCGAGGTTCAGCGGAAGAACATGCGTCGGGCCGGCGTCTCCATCGCCGAGGTGGCCCGGGAGCACCACGTGGTCCTCACCCACGGCAACGGCCCCCAGGTGGGCCTCCTGGCCCTCCAGGAGGCCTCCTACTCGGACCTCTTCCAGAACCCCCTGGACGTGCTGGGTGCCGAGACGGAGGGGATGATCGGCTACCTGGTGGAGCAGGAGCTCTCCAACCGGCTCCCGGGACGGGAGATCCTCTCCATTCTGACCCGGGTGGAGGTGGATCCGGCGGATCCGGCCTTCCAGAACCCCACCAAGCCCATCGGCCCTGTCTTCGAGCCGGAG…
711503	Bacteria	Gemmatimonadetes	NA	NA	NA	NA	Gemmatimonadetes bacterium	0	0	246486951964336	132233553051847	K00376	nosZ	nitrous-oxide reductase	2026742	TTCATCGCCGCCGTCCACTGGCGGCGGGCGGAGGAGTGCGTGGCTCAGGGTGCCGGCACCGTCATGGACGCGGAGTACTACCACAACCATATGGGTCCCGACCGCATGGCCCATACCGAGGTGGAGAACTCGGTCCGGGTGCTGAAACCCTCGGAGTGCTCGGACATGGTGTACTTCCTGCCCACGCCCAAATCTCCCCACGGCGTCGATGTGGATCCTTCAGGGGAATACATCGTTGCCGGCGGGAAGCTGGCCGCGGTGATTCCGGTCCATTCGTTCTCCAAAATGATCCAGGCCATCGAGGCCCAGGACTACGAGGCCGAGGTCAACGGCATTCCTGTGCTGCGGTATGAATCGGTGCTGGCCGGTGAAGTGCAGGAACCGGGACTGGGTCCCCTC…
854272	Bacteria	Gemmatimonadetes	NA	NA	NA	NA	Gemmatimonadetes bacterium	0	0	257482012717943	21971982403157	K00374	narI, narV	nitrate reductase gamma subunit	2026742	CTCTCCTACTTCCTCCTGGCAGTCTTCCTGGTGGCGTTCGTTCTCAAGACGCTGAAGCTGGCCAGGCTGCCGGTGCACCTTCGATGGGAGCTCTCACCGGTGCCCCACGAGAAAGGGAGGGGCCACTATGGTGGCTCCTATCTGGAAGACGCGGAGTGGTGGACCAAGCCCAGGGAGAAGGACCACCTGGCGGAGGGGGTCTACATGTTCAAGGAGATCCTTTTTCTGAAGGCCCTCTTCGAGCACAAGAGGGGCCTCTGGTGGTTCTCCTTCCCCTTCCACTTCGGCCTGTACCTCCTCATCGGGGCTGCGGCCCTCCTGATTCTGGGAGGGGTCGGGACCGTGGCCGGGTTGGTAGAAAGTGATTTCTGGCTTCTCTCCATCGGCCTCCCAGCCCTG…
868133	Bacteria	Gemmatimonadetes	NA	NA	NA	NA	Gemmatimonadetes bacterium	0	0	0	541097422266153	K00459	ncd2, npd	nitronate monooxygenase	2026742	GTACAAGATCTCAGGAAGACCTCGAAAAAGCATGGCATTGAGCTTTGGCTGGAAATCACCTCCGGCAGGGAAATTCCATGCGCCGTAAACTGCGCTCCGGATGGGCTTGTGGTCAAGGGTAATGAGGCCGGGGGCCGTGTGGGTCACGAAACCACCTTTGTACTCACCCAGCAGATCGCCTCGAATCCCATCCCCTTTTACGTTCATGGTGGAATCGGCCTGCATACGGCTGCTGCTTGCGCCCTGGCCGGTGCCGCAGGTGTCATTCTGGATTCACAACTTTTGCTCACCCGAGAAAGCCCCTTACCTCTCGGACTCCGTACGGTTGTCGCCGGCATGGATGGAGGAGAGAGCCGGACAATTCCACTTGACACAGAGCGGCAATTCCGGTTTTATGCG…
744284	Bacteria	Ignavibacteriae	Ignavibacteria	Ignavibacteriales	NA	NA	Ignavibacteriales bacterium	0	31865719829709	221139958205283	272007716970243	K00266	gltD	glutamate synthase (NADPH) small chain	2049428	CAAATTCCGCGTCAAGAAATGCCCGAGCAGGAAGCCGGCGCGCGATCGCGGAATTTCAACGAGGTTAATCTCGGCTTCACCGAGGAGCTGGCGAAGATGGAGGCGGCGCGGTGCATCCAATGCCCGAAGCCCGTTTGCGTCGCGGGGTGTCCCGTCGGCGTGAATATCCAAGGGTTTATCCAACTCGTCGCCGAAGGCAAGTTTCTCGAAGCCGCCGAAGAGGTGAAGAAGGACAACGTGTTGCCCGCCATTTGCGGCAGGGTGTGCCCGCAGGAAGAGCAATGCGAGGTGAAGTGCGTCCTCGGCAATAAACACGAGCCGGTCGCCATCGGACGCTTGGAGCGCTTTGTCGCCGATTACGAGCGCGAGAAGGTCGGCATCCGCCAACCGAAACTCGCT…
16331	Bacteria	Kiritimatiellaeota	NA	NA	NA	NA	Kiritimatiellaeota bacterium S-5007	286789062841273	351698413759646	420434918812959	452450787916746	K00265	gltB	glutamate synthase (NADPH) large chain	2697043	ATGACAACGACCTTCGCGAAACCAAAACATTTTCCGGCCCCGCAGGGGATGTATCACCCGCAGAATGAACACGACGCCTGCGGCGTCGGCTTCATCTGCAACCTGCACGGAAAAAAATCTCACGACATCATTCACAAGGCGCTCGAGATTCTGGTTCGCCTGACCCACCGCGGCGCGGCGGGTTCCGACCCGCTGACCGGCGACGGTGCGGGCATTCTGCTGCAAATTCCCCACGCGTTTTACAAAAAAAAGTGTGCCGAGATCGGCATTGATCTGCCCGCTGAACAGGAATACGGAACCGGCCTGGTGTTTCTGCCGCAGGAGGAAGCCGACCGGACACAGTGTGTCTCTATTTTGGAAAAAGCCATCAAAGCCGAGGGGCAAACGCTGCTCGGCTGG…
16332	Bacteria	Kiritimatiellaeota	NA	NA	NA	NA	Kiritimatiellaeota bacterium S-5007	248274022178003	426080519529927	287911781388267	442894015709316	K00266	gltD	glutamate synthase (NADPH) small chain	2697043	ATGGGAAAACCAACAGGATTTAAAGAGTACGAACGCAAGACGCCGGTCGAACGCCCGGTGGACGAGCGCATCAAGGACTACAACGAGGTCTATCAGCCCTTCAGCGAAGACAGACTGCAGGAGCAGGCCGCACGCTGCATGAACTGCGGCATCCCTTTCTGCCACATCGGCTGCCCGCTGGGCAACATCATCCCGGACTTCAACGACCTTACGTATAACGGCCGCTGGAGGCAGGCATGGGAAGTGCTCCGCGCGACCAATAACTTTCCGGAATTCACCGGACGCCTCTGCCCGGCGCCGTGCGAAGAAGCCTGCGTGCTCGGCATCAACGAGCCGCCGGTGGCCATTGAACTGATCGAAAAACACATTATCGAACATGCCTTTAAGGAAGGCTGGGTC…
41872	Bacteria	Kiritimatiellaeota	NA	NA	NA	NA	NA	159654766115472	293068033530087	313095960247611	379574226966384	K05601	hcp	hydroxylamine reductase	2599933	ATGAGTATGTTTTGTTATCAATGTGAACAGACCGCGAAAAGCACCGGCTGCACCGCATTCGGCGTATGCGGCAAAGATCCCGATGCCGCCGCATTGCAGGATCTGCTGGTCGATGTGTGTAAGCAGATTTCCGTCAAAGCGCAGAACGACGGCCGCACCCGTGAGGCCGACCTGTTTGTGATGGAAGGACTCTTCACCACCGTCACCAATGTCAATTTTGACGCCGAAGATATTGCCGCTGTCATTTGCCGCGGCGCACCGCTGGCCGGGTTTGAGCCGGCCGCCGATCTGGACGGGCTGATCCGGCAGGGCGAGGCCGTCGGGATCGAAAACCGTAAAGCGGAACTGGGCGACGACATCACCGGCCTGCAGGAACTGGTTCTCTACGGCCTGAAGGGA…
43387	Bacteria	Kiritimatiellaeota	Kiritimatiellae	NA	NA	NA	Kiritimatiellae bacterium	0	145872238759041	894937275109353	788040152904986	K00265	gltB	glutamate synthase (NADPH) large chain	2212473	ATGGCCAATACAGACCGAACCGAGCGTGATACCCGCATGGGCCCTCCCCCGGCGCAGGGGCTCTACGACCCGCAGTACGAACACGACGCCTGCGGCGTCGGCTTTATCTGCAACCTGCGGGGGGAAAAATCCCACTACATCATCAGCCACGCGCTGGAAATCCTGGTCAATCTCACCCACCGGGGGGCCTGCGGCTGCGACGAAACCACCGGCGACGGCGCCGGCCTGCTGTTGCAGATGCCGCACAAATTTCTGCGGAAGGCCGCCGGCGGCGACGGCATCCGCCTGCCGGACCCCGGGGACTACGGCTGCGGTCTCGTCTTTCTCCCCCGAAACCGCGAAGAGCGGGAAAAATGCATGAAGCTGGTGCGGGATGTGGTCGAGGCGGAGGGGCAGGTC…
44808	Bacteria	Kiritimatiellaeota	NA	NA	NA	NA	NA	0	323510597372817	36256011872758	431041251115144	K01915	glnA, GLUL	glutamine synthetase	134625	ATGGCCAATCCAACCGACCTGTATGGTGAAAACGTCTTCAGTATGCGCGTGATGCGTGAACATCTCTCCGAAGAGACGGTGAAATCTCTCGAAACAACCATTCGCACCGGAAAAAGCCTCGATGCAGGCATCGCCGACGAAGTGGCGGAAGCCATGAAAGAATGGGCCGTCTCGAAAGGGGCCACGCACTTTACACACTGGTTCCAGCCGCTGACCGGCGCCACCGCCGAAAAACACGACTCCTTTATTGTTCCCGACGGAGAGGGCGGCGTGGTTTGTAAATTCTCCGGTGCAGAGCTCATCCAGGGCGAACCGGATGCCTCCAGCTTTCCGTCCGGCGGCCTGCGCGCCACCTTCGAAGCGCGCGGCTATACCGGCTGGGATCCCAGCAGTCCGGCG…
724800	Bacteria	NA	NA	NA	NA	NA	NA	974907348886661	45060893862719	28013866827261	487718701273139	K01673	cynT, can	carbonic anhydrase	2	ATGAAGAAATTCGCCAAATTGTTCGTGTGTGTCTTATGTCTGCTGGCGCTGGTTCAGTTCTCCAACCCCGCCGTTGCGTCTGAAACGTCTGTTAAAAAGCCCAGTCCCGCTGAAGTGATAAAGATGTTAGCGCAAGGCAATCAGCGTTTTTATTCCGGCCAGGCGACTTATCCCCACACATCCGCGGAACGTCTCAAACTGGCGGGTGTTGAAGATCAAGGCAAGCACGCTTATGCAACCGTTATCACCTGCTCGGACTCTCGCGTTCCGGTGGAATTGATCTTTGACGCCGGCGTCATGGATATTTTTGTTATTCGGGTCGCCGGCAATGTGTGTGACACGGATGAAGTCGGGTCCATCGAGTATGGCTTGGCGCATGTCAACACCCCCGTTCTGGTG…
894521	Bacteria	NA	NA	NA	NA	NA	NA	920924742030264	0	0	374729272289588	K01915	glnA, GLUL	glutamine synthetase	2	ATGACCAACGAAGAGATCGTCAAGAAGATCAAGGACGAGGAGATCGCGTATGTCGATCTGCGCTTCACCGATCCCAAGGGGAAGATGCAGCATGTGACCGCGCTCTCGGACATCGTCGACGAGGAGTGGATGGACGAGGGCTGGATGTTCGACGGCTCCTCGATCCAGGGCTGGAAGTCGATCGACCAGTCGGACATGAAGCTGATGCCCGACGCGGCGACCGCCTATGTCGATCCCTTCTACGCCGAGAAGACGCTGGCCATGTTCTGCACCGTGGTCGAGCCGGACACCGGCGAGCTCTATGAGCGCGACCCGCGCGGAACGGCGGTGAAGGCCGAGAAGTATCTCAAGGACAGCGGCATCGGCGACGCCTCCTACTGGGGTCCGGAGGCCGAGTTC…
112085	NA	NA	NA	NA	NA	NA	NA	913278480435873	74392323277	0	0	K02591	nifK	nitrogenase molybdenum-iron protein beta chain	131567	ATGAATACAGCAATGAAACAGGAACGCGCCGTCGCCATCAACCCGACCCGTGCATGCGCCCCGATTGGCTCGATGCTGGCTACCTTTGGCATTCACGGTGCCATGACCATCAATCACGGTTCGCAGGGGTGTGCCACCTACCCACGCCACCAGATGTCGCGCCACTTTCGTGAGCCGATTGAGCTGGCAACCTCGTCGCTGACTGAGAAGACCACCGTCTATGGTGGCAAAGAGAACTTGATCGAGGCGCTGAAGAACGTCTGCGAACGGTTCAACCCGGAGATGATCTCGATATGCTCGACGTGCCTCTCCGAGACCATCGGTGATGACGTGGAGGCGGTCATTGACGAATTCTACTCGACCTACCCCGAATGGGAAGATATGCCGATTATCTCGGTG…
165977	Bacteria	NA	NA	NA	NA	NA	NA	876710510169249	140631047078403	0	125708605402604	K01673	cynT, can	carbonic anhydrase	2	ATGCCTCAATCGTACGAAGAACTGCTAAAAGGGAATGATGAATTTGTGGATGCCCTCACCAAAGAGGACCCCAATTTTTTTGAAGAGCTTTCAAAAGGGCAAAAGCCGAAGTTTCTCTGGATCGGTTGCTCAGACAGCCGGGTACCCGCCTCGGATGTGACCAACGTGAAGCCCGGTTCTATCTTCGTCCACCGCAACATCGCCAACGTAGTGGTACACACCGATGCCAACCTGCTCAGCGTAACGTACTACGCAATCAAAGTGCTGAAGGTAAAGCACATTATCGTCTGTGGACATTATGGTTGTGGAGGGGTGGAAGCAGCCATGAGTCATCATCGGTACGGTTACATCGACGGGTGGCTACGCCATATCAAAGATGTATATCGTTTTCACGAAAAA…
358086	Bacteria	NA	NA	NA	NA	NA	NA	822538518944339	58476685123997	132807054349544	121306312294819	K00926	arcC	carbamate kinase	1783272	ATGAACAACAGCGCCTCCAACAACCTGGCCGTCATCGCCATTGGCGGCAATTCACTCATCAAAGATAAGGAACACCAATCGGTGGCGGATCAGTATGAGGCCGCCGGAGAGACGGCGGGCCACATCGCCCGCATCATCGAGGCCGGGTGGAATGTGGTCATCGCCCACGGTAATGGGCCGCAGGTGGGCTTTATTCTGCGCCGCTCCGAGCTGGCCTCCCACGAACTGCACGAAGTCCCGCTGGATGTGTGCGGGGCCGATACGCAGGGGGCGATTGGCTACGCTTTGCAGCAAAATCTCTACAACCATTTGCGGCGGTTGCGCCTCGACCGGCCGGTGGCTACAGTCGTCACCCAGGTCGAAGTGGCTGCCGATGACCCGGCCTTTGCCGCGCCCTCT…
236426	Bacteria	NA	NA	NA	NA	NA	NA	801207520333286	391373462966289	0	0	K01673	cynT, can	carbonic anhydrase	2	ATGGCCCATGCAAAGACCAGCATGACGAGCGACCAGGCATTGCAAGCATTGATAGACGGCAACGCACGCTATGTGGCGGGCAACCCCACCCACCCGCACCAGGATATGCAGCGGCTCAATGAGGTTGCCCAGGGGCAGACTCCGTTTGCCATCATCCTGAGTTGTGCCGATTCGCGGGTAGCGCCGGAGGTCTTCTTTGACCAGGGCGTGGGTGATATCTTTGTCATTCGCGTGGCAGGCAATGTTGCTACCGATGATACCGTTGTTGCCAGCATGGAGTATGCCGTGGAGATGCTGGGTGTGCCGCTTCTGATGGTGCTGGGGCACCAGCGCTGTGGTGCTGTGGGCGCTGCAGTGCAGGGCGGCGAGCTACCGGGGCGCCTGAATAGCCTGGCGAAA…
313303	Bacteria	NA	NA	NA	NA	NA	NA	774297839952644	421090575876909	183754347318954	464120709809069	K00266	gltD	glutamate synthase (NADPH) small chain	2	ATGGCACAGAGAATGCTGAAATTCGTTTCGCTGGACCGCGAGATGCCGGAGAAGCGCACCGCCGAGGAGCGTTCGCGCGACTTCCACGAGATCTACCGCGAATACGCGGACCGCAAGGCCGCCGATCAGGCCGGGCGCTGCAGCCAGTGCGGCGTGCCCTTCTGCCAGACGCATTGCCCGCTGCACAACAACATCCCCGACTGGCTGATGCTGACGGCCGAGGGGCGGCTGCGCGAGGCCTACGAGGTCGCGCGCGAGACCAACACCTTTCCGGAGATCTGCGGGCGCATCTGCCCGCAGGACCGGCTCTGCGAGGGCTCGTGCGTGATCGAGCAGTCGGGCCACGGCACCGTGACCATCGGCGCCGTCGAGAAATACATCACCGACACCGCCTGGGAG…
308231	Bacteria	NA	NA	NA	NA	NA	NA	736745469082808	82485214396593	547096832971766	825834273848885	K01501	E3.5.5.1	nitrilase	2	ATGTCCACCAATAACTTGATCGACGTTGCCGTCATCCAGGCGGCGCCGGCTCTGTTCGACCGCGAGGCGACGGTCAAGAAGGCCTGCCATCTGATTCAGGAGGCCGCCTCGCAGGGTGCGCAGTTCATCCTCTTCCCGGAGGCCTTCATCCCCTGCTACCCCCGTGGCCTGAGTTTCGGTATGGTCGTCGGCAGCCGCAGCCCGGAGGGGCGCCACCTTTGGCAACGATACTGGGAGAACAGCGTCGAGATTCCCGGCCCCGCCACGGACGCGCTGGGCGAGGCGGCGTGCGAGGCGGGCGTCCATCTCGCCATCGGCGTCACCGAGCGCGACGGCACGTTCAGCCACGGGACGCTTTACTGCACGCTGGTATACTTCGGGCCGAACGGGCGCGTGCTG…
474194	Bacteria	NA	NA	NA	NA	NA	NA	708990495830657	0	0	0	K01915	glnA, GLUL	glutamine synthetase	2	ATGTCTAACCCTCGATTGAAGGCTTTAGAGATAACGCAGATGCGACCGGTTGTCTCGGCTGAGCCACCTTCTGATAAGATTTCGGATTATTTTGGCGAACGTGTGTTTGGAGAAGAGGCGATGAAAGCGTACATCCCTTCCGATGCTTTCAAAAAACTTAGCCAAGCCATTAATAAAGGTGAAAAAATTGACGGTACATTGGCCGACGTAGTCGCCTCCGCTATGAAGACTTGGGCTACCGAACGCGGCGTAACCCACTACACGCACTGGTTCCAGCCTCTGCGCGGTACGACAGCCGAAAAACACGATTCCTTTTTTGAGCTTTCGCCAAGTGGCGAGGCTATCGAAAAGTTTAAGGGCAGCACGCTCGTTCAGCAGGAGCCGGATGCCTCTTCGTTT…
341226	Bacteria	NA	NA	NA	NA	NA	NA	675143593411815	101718954809542	0	0	K02588	nifH	nitrogenase iron protein NifH	1783272	ATGAGACAGGTTGCAGTTTACGGAAAAGGTGGAATTGGAAAATCCACAACAACACAAAACACAGTGGCAGCTCTTGCCGAAATGGGAAAGAAAGTCATGATCGTTGGGTGCGACCCAAAGGCAGACTCAACTCGACTCATCCTGAACAGTAAGGCTCAAAACACAGTAATGGATATGGCTCGCGATGCGGGTTCCGTTGAGGATCTCGAACTGGAAGACGTGCTTCTCACCGGGTTCGGTGAAGTGCGATGCGCAGAGTCCGGAGGACCGGAGCCAGGAGTGGGATGCGCAGGACGAGGCGTGATCACAGCCATCAACTTCCTTGAAGAAAACGACGCTTACACAGACGATCTGGACTTCGTGTTCTACGACGTTCTCGGTGACGTTGTATGCGGCGGA…
921847	Bacteria	NA	NA	NA	NA	NA	NA	672512104877985	0	0	0	K01673	cynT, can	carbonic anhydrase	2	ATGGGTACACCAACGACGATGACCAGTGATCAGGCATTGCAGGCCCTCAAGGATGGGAACAGCCGCTTCGTAGCGGGGACACCCAATCACCCCAATCAGGACAAGGCGCGGGTGGCGTCGCAGGTCGGCGGGCAGAGTCCGTTTGCAATCATTCTGAGCTGCGCGGATTCGCGGGTCGCGCCGGAAATCCTCTTCGACCAGGGTATTGGCGATATTTTTATCCTGCGCGTGGCGGGCAATGTAGCCGAAGATGACACGGTACTCGCCAGCATTGAGTATGCGATTGCCAACCTGGGCGTGCCGCTGCTGGTGGTGCTGGGGCACCAGGCTTGTGGCGCAGTGGGCGCGGCAGTGAAGGGCGGCGACCTGCCAGGGCACCTCAACAGCCTGGTGAAGGCC…
302431	Bacteria	NA	NA	NA	NA	NA	NA	667805076092121	966331016016528	121492224585708	102483914018742	K01743	E4.2.1.1	carbonic anhydrase	2	ATGAAGAACATTCACGCTAATGTAAAAACGTCGTTCAGCCCAGAAGTCAGTGAACCGGACATCGATCCAACCGCCTACGTCCATCCCCTGGCAGCCGTCATCGGCGCGGTGCATATCGGGAAGCGCGTGATGGTCTCGCCGGCCGCTTCCGTGCGCGGCGATGAGGGCCAGCCCTTCTGGGTGGGTGACGAGAGCAACATTCAGGACGGCGTCATTCTCCACGCGCTGGAGACCTGGGAGGCTGGCGAGCCGGTCGAAGCCAACCGGGTCACCGTCGATGGCGAGGATTACGCCATCTACGTCGGCGACCGCGTCTCGCTGGCCCATCAGGTCCATATCCACGGCCCCGCCTTCGTCGGCGATGACAGCTTCGTCGGGATGCAGTCGATGGTGTTCAAG…
116223	Bacteria	NA	NA	NA	NA	NA	NA	657028327509682	457017794303761	825492709036563	844660999077799	K00266	gltD	glutamate synthase (NADPH) small chain	2	ATGGGTAAACCAACCGGATTTATGGAATATGAGCGGGAATTGCCGCCCCACCGCGCCCCGAAGGAGCGGTTGGGGGATTGGCAGGAGATGCACCTCCATTTTCCCGATGAAAAGTTACAGGTTCAGGGCGCACGCTGTATGGATTGCGGCATTCCCTTTTGTCACACCGGGTCGATGTTGAGCGGGATGGCTTACGGCTGCCCCATCAACAATCTCATTCCCGAATGGAACGATTTGGTCTATCGCGGGTTGTGGCGACAGGCTCTGGACCGCTTGCTGAAAACGAACAATTTCCCCGAATTTACGGGGCGGGTCTGTCCCGCGCCCTGCGAGGGGTCCTGTACGTTGGCCATCAACGAACCGGCGGTGGCTATCAAAACCATCGAGGCGGCCATCATT…
582487	Bacteria	NA	NA	NA	NA	NA	NA	605472154737269	129679803542434	385622485720829	0	K01673	cynT, can	carbonic anhydrase	2	ATGACGTTGACCCGCATCTTCCTCACGATCGTCGCCGCCTCCACCGCGACCGCCCTCCACGCCGCCTCCGCCGGACCCGCGATGTCCGCCGACGAGGCGATGGAGGAACTGAAGGCGGGCAATGCCCGCTTTGTCGCCGGTGACAGCATCCACCCGAACGCGGATCAGGAGCGCCGGGCGCGCACCGCCGAGTACGGGCAGGCGCCCTTCGTGACCGTGCTCTCGTGCTCCGACTCCCGCGTACCGGTGGAGCGCGTCTTCGACCGGGGGATCGGCGACGTATTCTCGATCCGCGTGGCGGGCAACGTCGTGGACACGGACGAGGCGGGTTCGATCGAGTACGGCGTGGACCAGTTGCACACCCCCCTGCTGGTCGTCCTCGGGCACAGCCAGTGCGGC…
369346	Bacteria	NA	NA	NA	NA	NA	NA	605277145186116	0	272819668850783	284808361609297	K00366	nirA	ferredoxin-nitrite reductase	2	ATGAACGACGAAGCATTCTCGGACGCGCAGAAGATCTATCTCGAGGGCCTGGCCAGCGGACTGAACCTCGCCAAGGGCCGCCCCGGTGCCGAGGCGGACGTTGCCACCCAGGCCGGCCCCGACCGCCTCATGTTCGAGGGCCAGGCCAACAACGAGGCCGCGGGGCGGAAGCTCGTTCCGGAGGAGAAGATGAAGCGCGAGCGCCATCCCTTCGACCGCTGGCACGAGCTGACGGCCCGTGCCGAGGCCGGCGAGTTTCCGAAGGGCACGGACATCCTTGCGACCAAGTTTTTCGGCATGTTCTACGTGGCGCCGGCGCAGGACTCCTACATGTGCCGGCTGCGACTGCCCAACGGGATCTTGAAGGCGCATCAACTCGCGGGCGTGGCCGATCTCGCG…
223447	Bacteria	NA	NA	NA	NA	NA	NA	598481880395723	520033924522797	10778957321247	130416180561572	K01674	cah	carbonic anhydrase	2	ATGAACATACAACGCCAACTCAAAAAAATTTATAACCGCCGCCGGTCCCCGGGCCGGGAACGACACCGGGCCGTCTTAGCCGTGCAATGGTTGAGCCTGGGGGTCATCCTGGGCGGCATTGTCGTCGCGCTGCTGGCCGGTTCGACCTCGGCGGCCATCGACGCGCCGCTCGATACCGGCCAATGGGTCGAGCGAGGCCGGTTATCCGATAACGTCGTCATCTACCAGGAGCGGATCGCTCAGGATGGGCAAGCGCCACCTCCGCAAGCGGGGGGATCGTTTGACGAAGCGGTGGATGTGGTCTGCGCCGTCGAATATACCGTGGTCGAGGGAGACTGGCTGTCGAAGTTGGCCGGTCATTTTTTCGGTGATATTTTCCAATACCCAACCATCGTCCAG…
397740	Bacteria	NA	NA	NA	NA	NA	NA	542312742228214	586762345543066	0	0	K01673	cynT, can	carbonic anhydrase	1783272	ATGGCACATGCAACGACGGACATGACCAGTGACCAGGCATTGCAGGCTTTGATGGATGGTAACAAACGCTATGTCGCGGGCACACCCACGCACCCGCACCAGGATTTGCAGCGTGTTTCCGAAGTCTCCAGCGGGCAAACACCATTTGCTATCATTCTCAGTTGTGCAGATTCGCGTGTTGTGCCGGAAGTTATGTTTGATCAAGGGGTTGGTGATATATTTGTGATTCGTGTTGCTGGCAATGTGGCAACCGACGATACCATTATTGCCAGTATGGAGTACGCTGTCGCTATGCTTGGCGCTCCCCTGCTGATGGTGCTGGGCCACCAGAGTTGCGGCGCAGTCGGCGCGGCAGTGCAGGGAGGTGACCTGCCGGGCCACCTCAACAGCCTGGTCCAG…
257183	NA	NA	NA	NA	NA	NA	NA	524842450949033	391045641842929	0	0	K01501	E3.5.5.1	nitrilase	NA	ATGGCTCCGCTGCCCGTCGCCCTCGTGCAGATCGCCCCGGTCTACCTCGACCTGGCCGCGACGCTCGACGTGCTCGAGGCGCGCACGGCCGAGGCGGCAGCGGCGGGGGCGAAGCTGGTCGTCTTCGGTGAGACCTGGCTCGGGGGCTACCCCGCCTGGCTCGATCTCTGCCCCGAGGCGGCCCTGTGGGATCACCCCGCCACCAAGCGCGCCTACGCCCGGCACGTGGCCTCGGCGATCGCCGTGCCCGGGCCCGAGGTGGCGCGGATCGCCGCCGCCGCCGCCCGCCACGGGGTGATGATCGTGATCGGCGCCCATGAGCGTGTCCCCGCGGGCCCCGGGGTGGGCACCCTCTACAACGCGCTCCTCGTGGTGCACCCGGAGGCGGGCCTCTGCGTC…
200005	Bacteria	NA	NA	NA	NA	NA	NA	497498061016256	516941283555582	0	0	K00926	arcC	carbamate kinase	2	ATGAAAGTAGTTATGGCGATTGACGGTGAGCTTTTGGTTTCTGATGAAATGAGTCGGGGACTTCAAGGGCAAAAGGAGGCTATTGAGCAAACGGTAAATAGCCTGAGGAATTTACTGCGAGCTGAACATAAGATCGCTATCGTTCATGGTAATGGGCCTCAAGTTGGAAACATGTTGTTCCGCGGCGAGATCGCCAGCCACGCTGTGCCTCCGGTGCCTCTGGACGTTTGTGGGGCCGACACCCAAGGAGCCACAGGGTATTTTTTGCAGCAATCCCTGCAAAATTTGCTGCGGCGGGAAGCATTAGAGCGAGAGGTAACGGCCGTTATCACCCAGGTTCTCGTTGATGAGACAGATCCGGAAATGGCGGCCCCGATCAAAGGCGTTGGCCCCTTTTTC…
268002	Bacteria	NA	NA	NA	NA	NA	NA	483666500570347	174793432277873	0	0	K01915	glnA, GLUL	glutamine synthetase	1783270	ATGAATCCCACATTTGCCCTGGACCACCCCATTTCCCAACTGGTGGACAAACCCCGCGCCGATTTCACCCGAGAAGACCTGATCCGGGTCATTCAGGAAAAAGAGATCGAGCGCATTACCTTCCATTACGTCGGCCTCGATAACAAATTGAAAGAAGTGACCCTGCCCATCACCGGCTACGCCCAGGCGGAGCGCATTCTGGCCGACGGCGAGCGCGTCGACGGCTCGTCCATTTTCAAGGGCCTGGTCGACGTGGCTCTCTCCGACCTGTACGTCGTCCCCGTTTACAAGACCGCTTTCCTCAACCCCTTCGATTCCGGCAGCCTGGATCTGATTTGCCGTTACGTCACCCGGGACGGCGATCTCGCTCCCTTCGCCCTGGACAATATTCTGCATCGG…
489550	Bacteria	NA	NA	NA	NA	NA	NA	468562756073315	340622821628616	0	0	K01673	cynT, can	carbonic anhydrase	2	ATGAAGAACCGCTTTGCTTGTTTTCTGGCCGCCGCGGCCGTGTCCGTCTCTCCGCTTGCGCTGGCGGACAACCACTACCGGACCTTCGACCAGGAGGCCCAGGCCGAACTGACGCCGGACGAGGCGCTCGGACTGCTGAAGGAAGGTAATGCCCGATTCGTTGCCGGCGAGTCCATCGATCGCGACCTGATCGAGCAGCAGAAGGAGACTGCCGACGGCCAGTATCCGTTCGCCGTGGTGCTTTCCTGCCTCGACTCGCGCTCGGCGCCCGAAGTCGTGTTCGACCAGGGCGTGGGCGATATCTTCGTCGGCCGCGTCGCCGGCAACGTCGTCGACACCAACCTGCTCGGCAGCTTCGAGTTCGCCACGGCCGCTGCCGGTTCCAAGGTGATCGTGGTC…
818831	Bacteria	NA	NA	NA	NA	NA	NA	448970489618857	0	0	0	K01673	cynT, can	carbonic anhydrase	2	ATGACCTCCAGATTTAATGAAATCATCAAAAACCTTAGGTATGATGTGCCTGCAGGTTTAGTCGTTTTTTTAGTTGCCCTACCTTTATGTTTAGGCATCTCGCTGGCTTCAGGTGCTCCTCTCATGTCAGGCCTAATCACCGGCATTGTCGGTGGTTTAGTAGCAGGTTTGCTTAGCGGCTCACATTTGGCAGTCAGCGGACCCGCTGCAGGTCTTACTGTTATT
175277	Bacteria	NA	NA	NA	NA	NA	NA	431663693515217	56094467951488	0	240502517307017	K15576	nrtA, nasF, cynA	nitrate/nitrite transport system substrate-binding protein	1783257	GTGAACACCGCCTCCAAACCCCTGTTCATCCTGCTTGCCGCTGTCGCGTTGCTGGGCGTCGCCGGCTGCGGAGAGAGCGGCTCGCCGAAGGGCGGGCCCCCGACCGCCTCGGACTCCACCGCCTCGGAATCGACCTCGTCCTCCGACTTCTCGGAAGTCCGCCTCGGCGCCCGCACGCTCGTGCCGGAGAAGTCCGACCTCGAGTTCGGCTTCATCAAGCTCACCGACTGCGCGCCGCTGGTGATCGCCAAGGAGAAAGGCTTCTTCGAAGACGAAGGCCTCAACGTTCAGCTCACCGCCCAGGCGAACTGGAAGATCCTGCTCGAGCGCGTGATCTCCGGCGAGCTCGACGGAGCGCACATGCTCGCCGGCCAGCCCATCGCCGCGAGCATCGGCGTC…
321469	Bacteria	NA	NA	NA	NA	NA	NA	410941487798794	951852213455514	0	0	K01673	cynT, can	carbonic anhydrase	2	ATGGGTTCGGAAATCCTTGGAAACCTCGTTCGTGGAAACAACGATTTTGTAGAGGAAAACCCGCCGGATTACTTTCGAGATTTCAAAGAAACGCAGACCCCTAAAGTGACCCTCCTTGCATGCGCAGATTCCCGGGTCCATCCCAATGTCTTTTCCAGGGATCCCACCAATCTGATTTTTACCGTTCGAAACATCGGCAACCAGCTTGTGACCACCCTGGGTTCGGTGGATTTCGGAGTGCGAAACCTGAAAACTCCGCTGCTCATCGTACTGGGGCATACCCGTTGCGGGGCCGTCCATACGGCTATGAACGGACATGCGGAATCCCTGAGCATTGACATCATCCGGGAGCTGGATCATCTTTTCATCCCACTGAAAAGTTTTCACGGCCACACCCAG…
375517	NA	NA	NA	NA	NA	NA	NA	399348945804806	203463810051504	647749116021168	420739951517738	K00266	gltD	glutamate synthase (NADPH) small chain	NA	ATGGGAAAACCAACTGGCTTTATTGAATATCTCCGCGAGAACCCCTCAGAAGTATCCCCTGTTGAACGGATTCGCAATTGGGACGAGTTTCATATCGCCATGCCGGAAGATAACCTCCGCACTCAGTCTGCGCGGTGTATGGACTGTGGCACCCCCTTTTGTCATACCGGAATCGATATCGGGGGGGCAGCAAGCGGATGTCCGATTAATAATTTAATTCCAGAATGGAATGACTTGATTTATCGCGGACATTGGCGGGAGGCGCTCGATCGCCTACATAAGACCAATAATTTCCCCGAATTTACGGGTCGTGTCTGCCCAGCCCCGTGCGAAGGCGCTTGTGTTCTGGGGATTCATAACCCCCCGGTCACGATTAAAAATATTGAATATTCCATCATT…
93306	Bacteria	NA	NA	NA	NA	NA	NA	387585554096596	157918246527802	864899980151865	654862253174849	K01915	glnA, GLUL	glutamine synthetase	2	ATGAGTACACCGGCAGAGATCCTGGATCTCATCAAAAAGGAAAATGTGGAAGTGGTCGACATGCGCTTCCTGGACTTCCCCGGCTTGTGGCAGCACTTTTCCCTGCCCGCGCACATGATCGAGGAAGACACCTTCACCGAAGGTCTCGGCTTTGACGGGTCCAGCATCCGCGGCTGGCAGGCGATCAACGAATCCGACATGATCGTCCGCCCGGATCCCAAGACCGCGTTCATCGATCCGTTTTTCGAACACAAAACCCTGGTCCTGATCTGCGATATCTGCGATCCGGTGACCGGCGAAGACTACACCCGCGACCCCCGCCACATCGCCCGGAAGGCGGAGAACTACCTCCAGTCCACCGGCGTGGGCGACACGGCCTTCTTCGGCCCGGAAGCGGAG…
47528	Bacteria	NA	NA	NA	NA	NA	NA	385099251752548	205730441413161	415952838764396	970795088083863	K00459	ncd2, npd	nitronate monooxygenase	2	ATGTCAGAATTACCGTCACTACAAATTGGTCAACACACCGCCCGTTACCCGATCATTCAGGGAGGGATGGGTATCCGCATTTCCGGAGCCAATCTCGCCGCCGCCGTGGCTAATACGGGAGGGATTGGGGTGATTTCCGCCGTGGCGTTAGGGCTAAACTCCCCCTACTTCGACATCACCCAGTCAAAAGTCCGGCTGAGACAAGAACAGTTTTTCCAGGCGAATCGGCTGGCACTCATTGATGAACTCCGCAAAGCCCGTGAACTCAGTCCCCATGGCATCATTGGTGTGAATGTTATGGTGGCGGCACGGGATTATGAAACTCTGGTTCGCACAGCAGTTGAACAGGGCGTCAACCTAATCATCTCCGGCGCTGGCTTACCGCTTCAGTTGCCGGAA…
823189	Bacteria	NA	NA	NA	NA	NA	NA	384314459696598	711822357577762	0	0	K00926	arcC	carbamate kinase	2	ATGAGTAACAAAATCGCTGTCGTTGCAGTCGGCGGCAATTCACTAATTACAGATAAAGATAACCCGGACGTGCCTCATCAATGGGACGCGGTGCGGGAGACGTGCCGCCATCTGGCGGATATGATCGAAGATGGATGGACGTTGGTGGTCACCCACGGCAATGGGCCGCAGGTGGGCTACATTTTGCGCCGTAATGAATTGGCCGCCCACGAAGTGCATCCCACGCCGCTGGACATTATCGGGGCCGATACGCAAGGGTCTATTGGCTACATGTTGCAGCAGGCGCTGCGCAATGAACTGAGCAGCCGGAATAAAGATCGCCCGGTGGCTTCGGTGGTGACGCAGGTGCTGGTGGATAAGAATGATCCCGGCTTCACGACCCCAACCAAGCCTGTCGGC…
76646	Archaea	NA	NA	NA	NA	NA	NA	354054644507732	0	595468753310403	614547443134659	K01673	cynT, can	carbonic anhydrase	2157	ATGGATGCGGATGAGGTCGAGAAAAGATTGGAAGAAGGAAACAGAAGATATCAGAGCGGGATGTTGCCCGGGAAAAATATCGGGAAGGTCAGGGAATCAACTATATCAGGACAGAATCCTTTTGTAACTGTACTTACCTGCTCTGATTCAAGGGTTGTTCCTGAATTCATATTCGATGCCAATATCGGCGATCTTTTCGTCATCAGGAACGCCGGTAATGTTGTCGATGATATTGTTCTCGGAAGCATGGAATATGGTGTTGAACATTTGAAGACTCCCGTTCTTGCAGTTCTTGGTCACGGGAAATGCGGTGCTGTAACAGCAGCATGCCAAGGAGGCAGATGCAGTCTTAATGTAAAAGCCGTGATGGATAAACTGCAGGCGTCTGTTGAGCGATGC…
101060	Bacteria	NA	NA	NA	NA	NA	NA	349608935181969	504408122425554	0	0	K02588	nifH	nitrogenase iron protein NifH	2	ATGTCATTACGTCAATGCGCCATCTACGGTAAAGGCGGTATCGGCAAATCCACCACCACCCAGAACCTCGTCGCTGCCCTGGCCGAGGCCGGCCAGAAAGTCATGATCGTCGGCTGCGATCCCAAGGCCGACTCCACCCGCCTGATTCTCCACGCCAAGGCCCAGACCACCGTCATGCACCTGGCCGCCGAGGCCGGCACGGTGGAGGATCTGGAACTGGAAGACGTGCTGTCGGTGGGCTTCGGCGATGTCAAGTGCGTGGAGTCCGGCGGCCCCGAGCCCGGGGTGGGCTGTGCAGGCCGCGGGGTGATCACCGCCATCAACTTCCTGGAAGAGGAAGGCGCCTACGACGAGGATCTGGATTTCGTGTTCTACGATGTGCTGGGCGATGTGGTGTGC…
324343	Bacteria	NA	NA	NA	NA	NA	NA	337637613004739	59750360520676	686367675444061	948812309974081	K01915	glnA, GLUL	glutamine synthetase	2	AACGGCTACGGCAAGACCGCCACCTTCATGCCGAAGCCGCTGGTGAACGACAACGGCAACGGCATGCACGTGCACCAGTCCCTGTCGAAGGATGGCAAGAACCTGTTCACGGGTGACGGCTACGGCGGACTGTCGGAGACCGCCCTGTACTACATCGGCGGCATCATCAAGCATGCCCGCGCGCTGAACGCCTTCACCAACCCGGCCACCAACAGCTACAAGCGGCTGATCCCCGGCTTCGAGGCGCCGACCATCCTCGCCTACTCGGCCCGGAACCGCTCCGCCTCCATCCGCGTGCCCTACATCGCCAACCCGAAGGGTCGCCGCATCGAGGTGCGCTTCCCGGATTCGATGGCGAACCCCTACTTCGCCTTCGCCGCGATGATGATGGCCGGCCTC…
259140	Bacteria	NA	NA	NA	NA	NA	NA	337442030241108	515882660126304	677984289491033	504949103674041	K15371	GDH2	glutamate dehydrogenase	2	CGGCCCCGCTACGAGATCTTCGTCTATTCGCCCCGGGTGGAGGGCACCCACCTGCGCGCGGGCCCGGTGGCCCGCGGCGGCATCCGCTGGTCGGACCGCCGGGAGGACTTCCGCACCGAGGTGCTCGGCCTGATGAAGGCCCAGACGGTCAAGAACACCGTGATCGTGCCCACCGGTGCCAAGGGCGGCTTCCTGCCAAAGCGCCTGCCCGAGGCAGACCGGGACACCGTGCAGTCGGAGGTGATCGCCTGCTACCGCATCTTCATCGGCTCGCTGCTGGACGTCACCGACAACATCGTCGAGGGCGAGGTGGTCCCGCCGGAGCGGGTGGTGCGCCTCGACGGCGACGACCCCTACCTGGTGGTGGCCGCCGACAAGGGCACGGCCGCCTTCTCCGAC…
861946	Bacteria	NA	NA	NA	NA	NA	NA	333447436196777	522879527392963	0	0	K01915	glnA, GLUL	glutamine synthetase	2	GTCCGCATCCCCATGTACAGCCCCTCACCGAAGGCCAAGCGGATCGAGGTGCGCTTCCCCGACGCCTCCTCCAACCCCTACCTCGCCTTCGCGGCGCTGATGATGGCCGGACTCGATGGGGTGCAGAACCGGATCGACCCCGGCGACCCGCTCGACAAGGACATCTACAGCCTCAGCCCCGAGGAGCTGAAGGGCGTGGCGAGCGTCCCCGGGTCGCTCGAGGACTCGCTGCGGGCGCTCGAGGAGGACCACGAGTTCCTCCTGAAGGGCGACGTCTTCACCCAAGATCTGCTCGACACCTGGCTCGGGTGGAAGCGGGAGAACGAGATCGACCCCATGCGCATGCGCCCGACGCCCTACGAGTTCTACCTCTACTTCAACGTCTGA
397381	Bacteria	NA	NA	NA	NA	NA	NA	331492338730279	0	236091380912619	0	K00459	ncd2, npd	nitronate monooxygenase	2	TGCGGAACCGTACGCCACGCGGTGAAGGCCGCGGAGGCGGGCGTCGACGTGGTCATCGCCCAGGGCACGGAGGGCGGCGGGCACACGGGGAAGGTCGCCGGCATGGCGCTGATCCCGCAAGTCGTGGACGCGGTCGACATCCCCGTGGTCGCGGCCGGTTCCATCGTCGACGGTCGGGGACTCGCCGCCGCGCTCGCCTACGGCTGCCAGGGCGTGTGGATGGGCACGCGCTTCATCGCCTCGCACGAGGCGCGCGCGGCGCAGGCCTACAAGAACTCGCTGGTGCAGGCGGCCGAGACGGACACCATCGTCACCCGCTGCTACTCGGGCAAGACCATGCGCGTGGTGAACAACCCCTGGGTGGAGGACTGGGAGCGGCGGGCGCACGAGATCCAGCCC…
671775	Bacteria	NA	NA	NA	NA	NA	NA	326861219247102	166459959591549	292535500168515	196262761751665	K01501	E3.5.5.1	nitrilase	2	ATGACAGATACATTTCCGAAAGTTAAAGTCGCGGTGGTACAAACCGCGTCAGTTCTTTTTGACCGTGAAGCTACTACTGATAAAGTATGCCGATTGTCAGCAGAGGCGGCGGCACAGGGGGCACAATTGATACTTTTTCCCGAAGCCTTGATTCCCGCTTATCCGCGCGGGCTAAGCTTTGGATTTACGGTGGGCAGCCGCGCGCCACAGGGACGACAGCTCTGGCAGCGGTATTGGGCTAACGCGGTGGAAGTGCCCAGTGTTACAACTGAGACGTTGGGAAACGCGGCGCGGCAATCCGAAGCTTATCTGGTAGTCGGCGTGATTGAACGCGATAGTCAGTTCAGTCGCGGTACGCTTTACTGTAGCACGCTATATTTTGCTCCCGATGGACAACTT…
186636	Bacteria	NA	NA	NA	NA	NA	NA	313314713191979	919752787080771	0	0	K00266	gltD	glutamate synthase (NADPH) small chain	2	TTGGGCGTATGGAAAAAAGGAAAAAGACTTGAGCCTGCGGAGGTTTTTCAATTCTTTTCCTATATGGGAAAAGTTTCAGGGTTTCGCGAGTATAAGCGAGAAGAAATCAAAAAGGATCCGGTGGAAATCCGGGTTAAGCATTTTCGTGAGTTTGATCATCCTTTCGATGAAGAGCAGGCCCTGCAACAGGGAGCCCGCTGCATGGAATGCGGAATCCCCTTTTGCCATAGCGAGGAAGGTTGCCCCGTCGAGAACGTAATTCCGGATTTCAATGATCTCATCTATCATGGGCGCTGGAAAGAAGCCCTTGCAATTCTCCATTCTACCAACAATTTTCCCGAATTTACCGGGAGGCTTTGTCCTGCGCCCTGCGAAGGGGCCTGCACCCTGGGACTGGTG…
452406	Bacteria	NA	NA	NA	NA	NA	NA	312796182923048	350124025265484	0	306292027264304	K01915	glnA, GLUL	glutamine synthetase	68336	ATGGATCGCGAGAAGATCATAGAAAAAGTAAAACAGCAAGACGGTAATCATGTAAAATTTGCCGTTGCGGATATAGACGGTGTTTTGAGGGGCAAAGCGGTATCCACAAAGAAATTTCTGAAGTCGCTGAATACCGGTGCCGGTTTCTGCAACGTGGTATTCGGATGGGACAGCGGAGACCGGGTTTATGAGAATTCAGACGTTACCGGATGGCATACAGGATACCCCGACTCTACTGCCACCATCGATCTCCAGACCTTTCGTGAGATTCCATGGGATGGCGGAACTCCTTTCTTTCTTGCGGATTTTCATCAATCCGAAGAGCTTTCCGGTGTCTGCCCGAGAACGCTGTTGAAAAGGGTCCGGGATCAATGTCTCCAACTGGGATACCTCCCTCGT…
892172	NA	NA	NA	NA	NA	NA	NA	300490857913514	749768312350959	0	141425554537714	K02588	nifH	nitrogenase iron protein NifH	131567	ATGAGACAAGTTGCATTTTACGGTAAGGGCGGTATTGGCAAATCTACCACGCAGCAAAATACAGCCGCAGCCATGGCTTCTCTAGGCCACAAATTGATGATTGTCGGGTGCGACCCCAAAGCCGATAGTACACGGCTCTTGCTTGGTGGGCACCGGCAAACAACGGTGCTAGACAAATTGCGCGAAGTAAAAGCAGAAGATGTTACTCTCGACATGGTATTAGCCCAAGGGTTTCAAGGCATCAGGTGCGTTGAATCGGGCGGCCCAGAGCCAGGCGTAGGCTGTGCCGGGCGTGGCGTCATCACATCCATCCAAACGCTAGAAAACCTCGGAGCCTACAATGGCGTCAACGGCGAACAAGTAGAATACGTCTTCTATGACGTACTCGGCGACGTCGTA…
106184	Bacteria	NA	NA	NA	NA	NA	NA	294616773452412	120652577712524	227302516873706	236844824675535	K01743	E4.2.1.1	carbonic anhydrase	2	ATGAAAAAGCAGATGAACATTCATGCAAACGTGGTCACATCCTTCTCCCGCAAAGCCATCGAACCGCATATCGACCGCACTGCCTACGTACACCCACTGGCCGCTGTCATTGGGGCCGCCTATATTGGACGTCGTGTCATGGTCTCACCTGGCGCTTCAGTGCGCGCTGACGAGGGGCAGCCCATCTGGATCGGAGATGAGAGCAATGTACAGGATGGCGTCGTCTTCCACGCTCTCGAAACCTGGGATGACGGGAAACCCGTCGAGAAGAATCTCGTTGAATACAACGGGCGCAAATACGCGATCTACGTCGGCAACCGTGTCTCCCTGGCTCACCAGTGCCAGATTCACGGCCCGGCCAAAGTTGGCGACGATACCTTCATCGGCATGCAAAGCCTG…
145723	Bacteria	NA	NA	NA	NA	NA	NA	291984349929215	831804983443076	934606463373602	106483102685236	K00459	ncd2, npd	nitronate monooxygenase	1869227	ATGAGCAGCGAGCGACCGGTCACCCTCACGCCACGCCTCGAGCGCGTCTTCGCCCGGGGCCGCGAGTTCCTCGGCTGCGAGGTGCCCATCATGTGCGGCGCCATGACCTGGATCAGCGAGGCCCACCTCGTCTCGCGCATGAGCAACCTCGGGGCCTTCGGCAGCCTGGCCGCCGGCAACATGCCGCCGGACCTCTTCGAGGCGGAGGTGCGCAAGACCCAGGAGCTGACCGACCGGCCGTTCGCCGCCAACCTGATCACCATCGCCCCGAACTACCTCGCGCACCTCGAGATCCTCGCCGCGGCGAAGCTCAGCCACATCGTCTTCGCCGGCTCGATCCCGCGCCGCACCGAGGTGGAGAAGGCCAAGCAGAGCGGGGCCCGGGTCCTGTGCTTCGCC…
761775	Bacteria	NA	NA	NA	NA	NA	NA	274292122768877	170625431535284	237589810191385	151947397726031	K05601	hcp	hydroxylamine reductase	2	TTGCTGCAGCAGACCGAAGGGACAGGCGTGGATGTTTACACCCACAGCGAAATGCTTCCTGCCAACTACTACCCTGCTTTTAAAAAGTATGACCATTTTGTTGGCAACTACGGAAACTCCTGGTGGAAGCAAAATGAAGAGTTCCGTACCTTTAACGGTCCCGTATTGTTCACAACCAACTGTATCGTACCACCAAAAGAAGACTATATCGACAGGATTTACACCACCGGAGCATCAGGATATGACGGTTGCACCCATATTCCTCCGCGTGAAAATGGCAAACCAAAGGATTTCTCTGCAATCATAGAGCATGCAAAAAAATGTGCTCCACCTCAGGAGATTGAAACAGGTGAGATCGTTGGTGGATTTGCTCACAACCAGTTACTGGCACTTGCAGAT…
63845	Bacteria	NA	NA	NA	NA	NA	NA	268535374513234	177815797101122	706429052095319	128808812862004	K10535	hao	hydroxylamine dehydrogenase	2	GAGATCATCTGGAAGATCGACCCGTGGCTCAACGACGGCATGAACAGCGACTTTGAGCGGGCGTCGGGGTGCTACCACTGCCACGGCACGGTGGTGAAGATGGCGGACGGCAAGCTCGACCCCCTCACCTGGCCCAACGTCGGGGTCGGACGCATCAACCTCGACGGCAGCAAGGGGAGCTGCACCAGCTGCCACACCCGGCACCGGTTCTCGGTGATGGAGGCGAGGAAGCCCGAGGCCTGCGGCCAGTGCCACCTGGGTCCGGACCATCCCCAGATCGAGATCTACATGGAGTCGAAGCACGGCGACATCTACACCGCCTTCGGGGATCAGTACAACTGGGATGCCGCGCCGGGCACATGGACCGCCGGGGTCGACTTCCGGGGGCCCACCTGCGCC…
643012	Bacteria	NA	NA	NA	NA	NA	NA	263712924758196	205056246387591	0	0	K02591	nifK	nitrogenase molybdenum-iron protein beta chain	2	TCCCAGGGTTGCGTGGCGTATTTCCGTACCTATTTCAATCGCCACTTCAAGGAGCCCATCGCCTGCGTGTCGGATTCCATGACCGAGGACGCGGCGGTGTTCGGCGGCCAGAAGAATATGCTCGATGGGCTGGAGAACGCCAGGGCGCTCTATAAGCCGGAGATGATCGCGGTCTCCACCACCTGTATGGCCGAGGTGATCGGCGATGATCTCAACGCCTTTATTGGCAACGCCCGCAAGGCTGGCCATATCCCCGAGGACTACCCGGTACCCTTCGCCCACACCCCCTCCTTCGTGGGCTCCCATGTCACCGGCTGGGACAATATGTTCGAGGGTATCGCCCGCTATTTCACCCTGAATCACATGGAAGGCAAGGCCCCGGGGCAGAACGGCAAGCTG…
162607	Bacteria	NA	NA	NA	NA	NA	NA	258667404354884	193335467414498	720759576375142	492486582737874	K00262	E1.4.1.4, gdhA	glutamate dehydrogenase (NADP+)	2	TACAAAGGTGGATTGCGTTTTCACCCAACGGTAACCCTTGGGATTTTGAAGTTCCTGGCTTTTGAGCAAATTTTTAAAAACAGCCTGACAACATTACCCATGGGAGCCGGAAAAGGTGGTTCTGACTTTGATCCAAAGGGTAAATCCGACAATGAAGTTATGAAATTCTGTCAAAGCTTTATGACCGAATTGTGCAGGCATATTGGTGCTTATACCGACATTCCGGCTGGTGATATAGGTGTTGGTGGTCGTGAAATTGGCTATATGTTTGGGCAGTATAAACGAATACGAAATGAGTTTACAGGAGTCCTTACCGGCAAAGGCCTCGAATGGGGTGGGAGTCTCATAAGACCCGAAGCAACCGGTTACGGAGCAGTATATTTCGCTGATGAAATGCTT…
71823	Bacteria	NA	NA	NA	NA	NA	NA	256501949711933	755251163368707	713922027252679	620070020521424	K00926	arcC	carbamate kinase	2	ATGAATCGATCACCTCAAAAAACTGTGGTGGTGGCGCTCGGTGGCAACGCCATCACACGGGAATTTGAAGAAGGCGATATCTATCAACAGTTCGCCAACACCCGTCGTGCTCTGATCGGTGTGGCAGATCTGGTTGAGAAAGGCTGTCGTGTGGCCATCACACACGGCAACGGACCCCAGGTAGGGCACGCCCTGATTCGAGTCGAAGACACGCGAGACCGGGTCCCCCCGGTCCCGCTCGGCGTCATCGTCGCAGATCTCGAAGGGGGGATGGGGTACATGATCGAACAAACTCTGCTCAACAAATTGGCCCTCCGAGGTGTCAAACGGGATGTGGTGACGCTGTTGGCTCAGGTGGTCGTGGATAAAGATGATCCCTCCATTGCCAATCCGACAAAG…
606236	Bacteria	NA	NA	NA	NA	NA	NA	253867952204573	304021643336309	0	269441606432788	K00266	gltD	glutamate synthase (NADPH) small chain	2	ATGGCTCAGAGAATGTTGCGGTTCGTCTCGCTCGACCGCGAGATGCCGGAAAAGCGCGCCGCCCGCGAGCGGGCGCACGACTTCGGCGAGATCTATCGCGAATACGCCGATGCCAAAGCGGCGGAGCAGTCCGCGCGCTGCAGTCAGTGTGGCGTGCCGTTCTGCCAGACGCACTGCCCGCTGCACAACAACATTCCCGATTGGCTGAAGCTGACGGCCGAGGGCCGGCTGCGCGAGGCCTACGAGGTATCCTCCGCCACCAACACCTTCCCGGAGATCTGCGGGCGTATCTGTCCGCAGGACCGGCTCTGCGAGGGCTCCTGCGTGATCGAGCAGTCGGGCCACGGTACGGTGACGATCGGCGCGATCGAGAAATACATCACCGACACCGCCTGGGAG…
37453	NA	NA	NA	NA	NA	NA	NA	247732652285884	0	0	0	K01501	E3.5.5.1	nitrilase	1	ATGGCAGACTCCCTCAAAGTAGCCCTAGCCCAGATAGCCCCAGTATGGCTGGACCGAGCGCAAACCTTGGCCAAGGTCAACGCCTACGTGCAGCAAGCGGGCGAAGCCGGCTGCGCATTGGTGGTCTTCGGCGAGGCGTTGGTACCTGGCTATCCCATCTGGATCGAGCTAATGGGCGATACAGAGTTTGACTCCCCGCGCCAAAAGGCGCTGCATAGCCACTATGCCCGCCACGCGGTACAAATCGAGCGAGGCGACCTCGACGACATTTGTGGCATGGCGCAGGCTCATCGTATCGCCATGTACCTAGGCTGCATCGAGCGGCCCCAGCAGCGCGGCGGGCATAGCCTGTACTGCTCGCTGGTTTACATCGATGCGCAGGGCCAGATTCAGTCGGTG…
282478	Bacteria	NA	NA	NA	NA	NA	NA	246876356184282	23778504631954	0	0	K00926	arcC	carbamate kinase	1783272	ATCATCAGCACCGCCGTAGAAAAGGTGGCCCTAAACTTTGGCAAACCGAACCAGGAATGGCTGGACCGGCTGACCCTGGCCCAGGCCAAAGAGTACCTGGCCGAAGGTAGCCATTTTGCCAGAGGCAGCATGGCTCCCAAGATCCAGGCCGTTATCAACTACCTGGAAAAAGGCGGCGGCAAAGCGATCATCACCAACCCGGAAAACCTGGAAAAGGCATTGGCCGGCGAAACCGGTACCCATATTATCCCATGA
577627	Bacteria	NA	NA	NA	NA	NA	NA	242303507637401	52350581453692	526666024929318	447769201194037	K01915	glnA, GLUL	glutamine synthetase	2	ATGACACCAAAAGAATTTTTCGATTTTGCAAAAAAGAATGGTGCCGAAATGATGGATCTTAAATTTGTCGATTTGCTGGGCACCTGGCAACATTGTACGTATCCTGTTGATGCGCTTGATGATAGTATTTTTGAAGAGGGCCTTGGTTTTGATGGTTCATCCATCCGCGGATGGCAGGGCATTGAAATGTCTGATATGGTTGCTGTTCCTGACCCGTCAACAGCTAAAATTGATCCTTTTTTTGCAGAACCAACGGTAAGTGTTCTTGCCAATATCGTTGATCCAATTACCAAGGAGAAATATGGCAAGGATCCACGGTGGGTTGCACAGAAAGGAGTTGAGTATCTCAAAAAATCGGGGGTAGGAGATACTTGCTTCATCGGGCCGGAACCCGAGTTT…
70640	Bacteria	NA	NA	NA	NA	NA	NA	241043089683391	398075871267973	123273095250735	958437856319688	K02586	nifD	nitrogenase molybdenum-iron protein alpha chain	2	ATGGTTTCACGCACACCCAGGCTTGTTCAGTGGGAGCCCCATGACATCAAGGAGGAGCTCCTCAAGAAGTATCCGCCCAAGGTGGCCCGAAAGAGGGCCAAGCAGATCCTGATCAACGAGGCCCAAGAGAACTGCACGCCGGAAATCATGGCCAACGTCAGGACCGTCCCGGGCATCATCACCATGCGCGGCTGCACCTACGCCGGGTGCAAAGGGGTCATCCTCGGCCCGACACGGGACATCGTCAACATCACTCACGGCCCCATCGGGTGCGGTTTCTACTCCTGGCTGACCCGGCGCAACCAGACAGACGCCAGCGGACCTGAGGACGAAAACTACATGCCCTACTGCTTCTCCACGGACATGCAGGACGAGGACATCATCTTCGGGGGAGAGAAG…
290838	Bacteria	NA	NA	NA	NA	NA	NA	239125586862217	0	238162053941541	482055528599751	K01673	cynT, can	carbonic anhydrase	2	ATGAGTAGCAGTGAAACCGGTTCCCTGACCCCCACCGAAGCCCTGACCCAATTAATGGCCGGTAATGAACGCTATGTAGCCGCTCAAACCGATCATCCCCACCAGGATGCGGCCCGACGGGCTGAACTAAGCGGCGGCCAAAATCCCTTTGCCATCATTCTGGGCTGTTCAGACTCACGCGTCCCTCCGGAAGTGATTTTCGACCAGGGGCTCGGTGACCTGTTTATCATTCGAGTGGCCGGTAACGTTGTGGATAACGTGGTGCTCGGCAGCATCGAATACGCAGCCGAACACCTGCGCACCCCGCTCATCATGGTGTTGGGCCATTCTAAATGTGGGGCCGTGTCCGCCACCGTGGCCGGTGGCAAGCTAGAAGGCCATCTGCCTAGCCTGGCCCAA…
90727	Bacteria	NA	NA	NA	NA	NA	NA	230349363416824	149961169850994	269146731564431	276224751769557	K05601	hcp	hydroxylamine reductase	1783272	ATGAGTATGTTTTGTTTTCAGTGTCAGGAGACGGTAGGTAACAAGGGCTGCACGCGGCGCGGTGTCTGCGGCAAGCCCGACGAGGTGGCGAATCTGCAAGATTTGCTGATTTACCTACTCAAGGGGATTTCGGTTTATGGCGTGAAGGCGCGGGAATTGGGCGTTGCCGATGAGGAAGCGAATGTCTTCGTCATGCAGTCACTATTTTCAACCATCACCAACGTCAACTTCGACGTGGAGTGGTTCGTCGAACGCATCGAGCGCGCGCTAACGGTGCGCGACCGTATGCGGGATAAATTTCTCGTGGCGTACAAAGAGAAACATGGCGCGAAATTCGCCAGTGACTTGCCGGAGATGGCAACCTGGTATTCGCCCAACGGCAAAGACGCGTTGCTCGAA…
115253	NA	NA	NA	NA	NA	NA	NA	223194758731827	316537340938877	0	154889836425193	K01915	glnA, GLUL	glutamine synthetase	1	ATGACCCCTGCTGAAGTATTAAAAATGATGGAAGAGAAAGGCGTGAAGTTCGTGGACTTCCGCTTTACCGATACCCGGGGTAAGCAACAACACGTCACCGTACCCGCCCACACCATCGACGACGAGGTGTTCGAGAGCGGTAAGATGTTCGACGGTTCATCCATTGCGGGCTGGAAGGGGATCAACGAATCCGACATGATCCTGATGCCCGATCCGGCCACGGCGGTGATGGATCCCTTTTACGACGAGCCCACCCTGATCCTGGTCTGCGATGTCCTGGAGCCCAGCACCGGCCAGGGCTACGATCGCGATCCCCGCTCCCTGGCCAAGCGCGCCGAGGCCTATCTGAAATCCTCCGGCATCGGCGATACCGCCTTTTTCGGCCCGGAGAACGAGTTC…
645542	Bacteria	NA	NA	NA	NA	NA	NA	221261501810976	485525403432142	0	0	K00374	narI, narV	nitrate reductase gamma subunit	2	TCTGCGGTGCCTTTTAACATTACTACGACGACGGGACAGCAGAAATCTCTGTCCTGGATTAAAAATGATGAAATGGGAAGCCCATCCAATCAGCTATCTGTAATTGGACGTATGCTGACTGAGGTCTTTCTCTTTCGTTCATTGTTTCGAAATACCAGGTCTTCTCTCTATGAAGGACGACTGATCCATGACTCGAATAAGTGGCTCTGGGTATTTGGGCTTGTGTTTCATTATTCGTTTTTACTTGTATTCTTGAGGCACTACCGCTTTTTCAGCGGGCCGGAGATTCCTGCACTTTTCATGGGGATTGAAACCATGGATAGCATCCTTCAGGTTGGTGTTCCCACGCTGTATTTGACCGATCTGTTGCTGGTGGGTGGAGCGACGCTTCTTTTTGCA…
7457	Bacteria	NA	NA	NA	NA	NA	NA	219978608905424	855606220128687	70145131842708	698426761479796	K00262	E1.4.1.4, gdhA	glutamate dehydrogenase (NADP+)	2	ATGACAGCAACGAGCAAAGCCCAATTTCTGGAGAAGCTGCGCAAGCGCAATCCGAATGAAACGGAATTTCACCAGGCCGTCAGCGAATTCGCAGAGACCGTGTTCCCGTACCTGGAAAAACAGCCTGCACTGAAGGGCGAAAACCTCATGGAGCGCCTCAGCGAGCCAGACCGTGTTATATCCTTCCGGGTTGCCTGGCTGGACGATAAGGGGGCGGTGCAAGTCAACCGGGGCTACCGGGTGCAATTCAACAACGCCATCGGCCCTTACAAGGGAGGGCTCCGCTTCCACCCTACAGTCAACCAGAGTGTTCTTAAATTTCTAGCCTTTGAGCAGATTTTTAAGAACAGCCTCACCGGCTTGCCGATCGGTGGCGCTAAGGGTGGCGCTGACTTCGAC…
528572	Bacteria	NA	NA	NA	NA	NA	NA	209025740760829	33118192210084	0	0	K01915	glnA, GLUL	glutamine synthetase	2	ATGCACCGCGAAGTTCTGATCATGGTCTGCACCTGCGATCTGGCCGGCCAGGTCCGGGGCAAGGGTTTTCCGGCACGGGACCTGAAAAACCGCGCCACCCGTGGTGTGGGCTGGACCCCCACCAATTCCCTGATCACCGCCTTCGGACCCATCGCCGACAGCCCCTGGGGTCCCCACGGCGATCTGATCCTGGTACCGGATCAGGACACCGAGGTGAATGTGGATTTCGGCGACGACTCCCCACCGGAGCGCTTCGTGCTGGGCGATATTCGCGAAACCGACGGTAAGCCCTGGTCCTGCTGTCCCCGGGATTTTCTGCGCCGTAGCCTGCAAGCCCTGGAGCGCGAGACGGGGCTGCGGCTGCACGGCAGCTTCGAGCACGAGTTCGTCTACACCGGC…
83818	Bacteria	NA	NA	NA	NA	NA	NA	199451145180614	7647725717914	10363816838186	413914925706934	K00265	gltB	glutamate synthase (NADPH) large chain	2	ATGGAACAGAGCGAACAAGGGTTGTACGTACCCGAACTGGAAAGGGATGCGTGCGGAACCGGATTAATTGCCAATCTAAACGGAGAAAAAACGCACCAACTGATCGAAGATGCGCTGGAAATGCTCACCAATATGGAGCACCGGGGCGCCTGTGGGTGTGAGCCAAATACGGGTGACGGTGCGGGGGTGCTCATTCAAACCCCCCACGATTTTTTCGTTCAAAAATGCCGGGAACTGGGGTTTGAGCTACCCGAATTCGGCAGCTACGGGGTGGGGATGGTCTTTTTACCGACCGACCGCACCCTGCGTGAGCAATGCCGGGTACTTTTTAACGACTATATCGACGAGCTAGGCTTTGACCTGCTGGGATACCGGATGGCGCCTTCCGATAACGAAATG…
258437	NA	NA	NA	NA	NA	NA	NA	199098602777094	2145270164726	0	0	K01915	glnA, GLUL	glutamine synthetase	NA	GTGAGCGACAAGCACGACATCGCCGCTATCGTCCAGGAACTCAAAAGTAGCGGTATCCGTTATCTGCGCTTCGAACTGCCCGATCTGCACGGTATCTCCCGCTCCAAGGTGGTGCCCATCGATAGAGTGGAGCACTACGCCCACAACGGTCTGAACCTCTACGGCGGGACGCTCGGTCTGGACACCGCCTCCAGCGTGGTGCCGGGCACCGGACTCCACGAGGAGATCAACTACGCCGACACCCATCTGTTCCCGGATTTCGACACCGTGCAGCGCCTGCCCTGGAAGCCCGGGATGGCGAAGGTGATCTGCGATGTGCATTTTCTCGATCATCGGCCGTTGCCCCAGGCGCCCCGGCGGGTGTTGGAGAACCTCCTGCACACCGCCTCGGAGATGGGC…
184562	Bacteria	NA	NA	NA	NA	NA	NA	198039674561692	0	0	0	K01915	glnA, GLUL	glutamine synthetase	68336	ATGACTCCGCAAGAACGCCTGGCTCTTCTCCGCAGTGATGACCTCCAGATCAACTATGCCATCGTGGACCTCGACGGGGTGCTGCGTGGCAAGCAGATTCATCGTCAGAAGGCGCTCAAGGATGCCCCGCTGGGCTTTTGCGACGTGGTGTTTGGCTGGGATGTGGGCGATGCGCTCTATCCCGATGCGCAGGTGACGGGCTGGCACACGGGCTACCCCGATGCGCAGGCGCGCCTGGACTGGAACAGTTTTCGGCGCATCCCCTGGCAGGATGAGCAGCCCCTGCTGCTGGCCGATTTTCACGATGATCCTGGGCCCATCGCACAGGTCTGCCCGCGTAGCCTGCTGCGCAGGGTGGTAGCCCAGGCGGAAGAAATGGGTTTTCAGCCTCGTCTGGCG…
537362	Bacteria	NA	NA	NA	NA	NA	NA	197127758346253	245263168415341	247339518200009	347430451763908	K01915	glnA, GLUL	glutamine synthetase	2	ATGACACCCAGTGAAGTATTGAAAATGATCAACGAAAACGACATCAAAGTGGTTGACCTGCGTTTCATGGATTTTCCGGGGCTGTGGCAGCATTTTTCCGTGCCCACAAGTGAGCTTTCAGAGTCCGCCTTCGAGGACGGCTTCGGGTTCGACGGCTCCAGCATCCGCGGTTGGCAGCCCATCAACGCCAGTGATATGCTGGTTGTCCCCGACCCGGCCACGGCAAGAATCGACCCTTTTTTCGAACACCCCACGCTGGTGTTGATCTGTAACATCGTGGACCCGGTCACCCGGGAGAAATACACGCGGGACCCCCGCAACATCGCCCAGAAGGCCGAAGCCTACTTAAAACAAACCGGTTTCGGGGATATCGCCTATTTCGGCCCGGAAGCCGAGTTT…
855114	Bacteria	NA	NA	NA	NA	NA	NA	190872698053003	267011423478707	593721351397036	270630669126666	K00926	arcC	carbamate kinase	68336	TTGAGGGATGAACAGGCAGGTACCATTGATGAGCAGGAAGAAAACACCTTTAATACCCTGGAGAACCTGATATTTTTGCTAAAAGATAATTATAACCTGGTAATTACTCATGGCAACGGGCCTCAGGTGGGTAATGCTTTATTACGAAATGATGCAGGTGAAACCGTATACCAGTTACCGCAGATGCCTCTGGATATTTGCGTTGCCGATACCCAGGGAGGCATTGGTTACATGATTGAACGGATCCTGAGAAATGCGCTTTTAAAACATAACATTCATAAAGAAGTTGTTACCCTTGTTACGATGGCATTGGTTGATAAAGACGATGCAGCCTTTAATAATCCAACCAAACGTATCGGAAAAGCATACAGCCATGAGATTGCCACAAGGCTGCAGGAT…
75139	Bacteria	NA	NA	NA	NA	NA	NA	186791585363088	174802181974443	186680808037752	24903969883408	K10535	hao	hydroxylamine dehydrogenase	2	ATGAAACGGTTTTGGACGATGGGGTCCATCGGATTGGCGGCGATCTGTCTGATGGTCGCCGCAAACGCCCTGGGGCAGGAGGATACGGCCGACCCCCAGGCCCCCGGCAATATGCCCAAAGAGAAGGCCTTCCGCGTCGAACGGTCCATGTCCCGGGAAGCGGTGACCTGTCTGGAATGCCACAAAAAAGAGCATCCCGGCATCTTCGCCGACTGGGCGGCCAGCCGGCACGCCCATGCCAACATCACCTGCTACGATTGCCACCGGGCCGAAGAGCACGACCCGGACGTGAGCAAGGGACATTATCAATATTACGACGAGTACGTCCGGAAATTCGGGCCCAAGGACTTCTACAAAGTCCCGGTCTCCGGCGTGGTGACGCCCAAGGACTGCTCCCGG…
28153	Bacteria	NA	NA	NA	NA	NA	NA	185726483521205	695542734829732	933720326222691	406640752698171	K10535	hao	hydroxylamine dehydrogenase	2	ATGTATTCGGGGTATGAGATGATTTCAAGACTATTAGTAATTTTGGGGGTTTTTCTTTGCCTTTTAGTGAGCCAGGCCTTTGCTCTGGAGAACGCGCCAATAAGTGAGTTCACTGAAGAGTGCCTCATGTGCCATGTAACCGCCACCCCGGGAATAGTGGCTGACTGGAAAAGGAGTCGCCATTATAGGACCACACCGTCCCAGGCTCTTGAGGCGCCTGAGTTGGAGCGCAGGGTTTCCATAAAGACCCCTCCTGAAAGAAACAAAAACGTGGCTGTTGGTTGCGCTGAATGTCATATGCTGAATCCTGACGACCATAAGGATACTTTTGAGCATAATGGCCGAAAGGTCCATACAATGGTTACTCCAAAGGATTGCCAAACTTGCCATCCAGTAGAA…
114079	Bacteria	NA	NA	NA	NA	NA	NA	178472741214949	395754133035318	889972202141474	150103469474557	K00926	arcC	carbamate kinase	1869227	GTGCAGGCAGGCAGCGAGCAGACGCGGCGGATGGTCATCGCCCTCGGTGGCAACGCCATCCTGCCGGTGGGCAAGCGGGGCACCTTCGACGAGCAGGTGGACGTCACCCGCGAGACCATGGACCAGGTGGCGCAGCTGGCCGCGCGCGGGCACGCCATCGTCATGAGCCACGGCAACGGGCCGGTGGTGGGGAACATCGTCCTGCGCGGCGACGCCGGCGAGCAGCTGCACGGGATCCCGGCCATGCCCATGTTCGTCTGCGGTGCCGACAGCCAGGGCGGCCTGGGGTTCCTGATCCAGCAGGCGCTGCGCAACAGCCTGCTGCAGGTGGGCCTGGACCGCACCGTGGCCTCGGTGGTCACCCAGGTGCGGGTCGACCCCGAGGACACGGCGTTCGCC…
114880	NA	NA	NA	NA	NA	NA	NA	177404752736934	388092435460279	112796286392871	807595190190035	K01915	glnA, GLUL	glutamine synthetase	131567	ATGTCCGCAGGCGACGTAATCAAGCTCATCAAGGACAAAGACGTGAAGTTTGTCGATGTCCGTTTCACCGATACCCGGGGCAAGGAGCAGCATGTGACCCTGCCCGCCAAGATCGTCGACGAGGACTTCTTCGAGGACGGCAAGATGTTCGACGGCTCCTCCATCTCGGGTTGGAAGGGCATCAACGAGTCCGACATGATCCTCATGCCGGAGCCCGACACCGCGGTGCTCGACCCCTTCACCGACGAGCCCACCCTCAACATCCGCTGCGACGTGGTGGAGCCCGCCACCATGCAGGGCTACGAGCGCTGCCCCCGGTCCCTGGCCAAGCGCGCCGAGGCCTACATGAAGTCCACCGGCATCGCCGACACCGCCTTCTTCGGGCCGGAGCCCGAGTTC…
747688	NA	NA	NA	NA	NA	NA	NA	173805648047327	41202225207922	129918848741044	576986066300515	K05601	hcp	hydroxylamine reductase	131567	TTGATCTGGGTCAAAGACCGGGACAGGGAATGGGTTGAGTCTGGGTTTCATCAGGGTCAAAAACCCTGCATCCAGAAGTCCCAGGAGTCGTACAAGGACAACATCTTCACCACCGGCTTGTTGGGCTGGCCAGGAGTGAACCATATCCAGGGCAAGGACTTCACCCAAATCATCGACAAGGCCCTGGCCATGGAGGGGCTCACTGAGGTCGACGTCAACGAGCTGCCGCTGTCCATGATCCTGTCCTGGTACGAGCAAAAGGCCTGCGCCATCCTCTACACCCTGCTCTACCCGGGCATCAGGGACATCCGGCTCGGGCCCTCCCTGCCGGCCTTTGTCAGCGAGAATGTCTTGAACGTCCTGGTGGAGAACTTCAACATCATGCCCGTCAACACCCCT…
43386	Bacteria	NA	NA	NA	NA	NA	NA	173370610998929	188720389932137	940003696176482	707215900048737	K00266	gltD	glutamate synthase (NADPH) small chain	2	ATGGGAAAACCAACCGGATTCAAAGAGTTTACGAGAGAACTCCCGCAAAAGGAGCCTGTGAAAGCCCGGCTCCACCATTTCAAGGAGTTCTACAAGCCCTTCCCCGAGGAAAAGATCCGCCAGCAGGGCGCCCGCTGCATGGATTGCGGCGTCCCCACCTGCACCGCCGGGTGTCCGCTGGGCAATCTCATCCCGGATTGGAACGACCTGGTATACGGCGGGCGCTGGAAGGAAGCGATCGACCAGTTGCACGCCACCAACAATTTCCCTGAATTTACGGGCCGCCTGTGTCCCGCCCCCTGCGAAGAGGCCTGTGTGCTCGGGATCAATGAACCCCCGGTGACCATCGAGCAAATCGAAAAAGAAATCATCGAGCGGGCCTTCAAAGAGGGCTGGGTC…
197051	Bacteria	NA	NA	NA	NA	NA	NA	171826590218823	739439567388392	115772760724662	108301154168273	K01915	glnA, GLUL	glutamine synthetase	2	ATGTCGCCTGCCAAGCCCGTGGACTACAACCGGACTTACGCGGATGGCGTCATCGCGCCGGAGGCGGATCGCCAGGCGCTGCTGCGCCGGATGGAGAACGATGGCGTGCGGTTCCTGCGCCTGATCTTCACCGACATCCTGGGCGCCAGCAAGAACGTCGAGGTGCCGCCGAGCCAGTTCGAGAAGGCGCTGCGCGGGGAGATCATGTTCGACGGGTCGTCCATCGAGGGGTTCACGCGCATCGAGGAGTCGGACATGCTCCTGGTGCCGGACCTCCAGACCTACGCGGTGTTCCCGTTCCAGAACGACTCCCCCACCCAGGCCGGCCGGATCATCTGCGACGTCTACACCGCCGACCACGAGCCCTTCTCCGGCTGCCCCCGCCTGGCCCTCAAGCGG…
226901	Bacteria	NA	NA	NA	NA	NA	NA	166781918623345	360985410937029	144546633670035	613280842274756	K02567	napA	nitrate reductase (cytochrome)	2	CGGGTGGTGGCCACCAAGGGGGACCCGGACGCCCCGGTGAACCGGGGCCTGAACTGCATCAAGGGCTACTTCAACGGCAGGATCCTCTACGGCAAGGACCGCCTCACCCAGCCCCTGCTGCGCATGACCGACGGCCGGTTCGACAAGCACGGTGACTTCACCCCGGTGTCCTGGGAGCGGGCCTTCGACGAGATGGAGCGTCAGTTCCGGCGGGCCTACGACGAGCTGGGGCCGTCCGGCGTGGCCATCTTCGGCTCCGGGCAATACACGGTGCAGGAGGGCTATGCCTCGGCGAAGCTCATGAAGGCGGGCTTTCGCAGCAACAACATCGACCCCAACGCCCGCCACTGCATGGCCTCGGCGGTGGTGGGCTTCATCCAGACCTTCGGCATCGACGAG…
84752	Bacteria	NA	NA	NA	NA	NA	NA	166050632806522	105504039613332	965662974659242	458896911187347	K02588	nifH	nitrogenase iron protein NifH	2	ATGAGAAAAGTAGCAATCTACGGTAAAGGCGGAATCGGCAAGTCCACAACCACTCAAAACACTGTGGCCGGCCTGGTGGAACAGGAGAGAAAGGTCATGGTGGTTGGTTGCGACCCAAAAGCCGACTCCACAAGACTCCTTCTAGGTGGATTGGCCCAAAGGAGCGTACTGGATACCCTTCGTGAGGAGGGTGAAGAGGTGGAACTGGAAGATGTTCGCAAGAGCGGATTCGGTGATTCACTTTGTGTTGAGTCCGGCGGACCTGAGCCTGGAGTGGGCTGCGCGGGCAGGGGAATCATAACTTCCATCAACCTGTTGGAATCCCTTGGCGCATACGAAGAGGATGAGAATCTTGACTATGTCTTCTATGACGTGCTCGGGGACGTGGTATGCGGCGGA…
684187	Bacteria	NA	NA	NA	NA	NA	NA	164697999443326	188158550400069	0	214479244982292	K05601	hcp	hydroxylamine reductase	2	ATGTTTTGTTATCAATGTCAGGAAGCCGCAAAAAACAGCGGATGTACAGTACGGGGGGTGTGTGGTAAAGAAGCGTCAACTTCCGATCTTCAGGACCTTTTGATCTATACGGTAAAAGGCTTGAGTACCGTCGTAAAGGCACGCTCGGACAATGATGCAGCGATGCTGAGACGCACAGGCCGGTTTATCACTAAAGCTCTGTTTGCAACCATTACAAACGTCAATTTTGACGACAGCAGGTTTTACCCGCTCATTCGGGAGGGGCTTGCCCTGCGGGATGAATCAGCAGCGGGGCTGCCTGATTCCGCCGACCGTCTTCCCGACTGCGCCGTGTGGAAGGGACCTACCGAAGGGGAGCTCGAGGAGAAGGCGCAGTCAGTCGGTATCCTCACCGAAGAG…
691190	Bacteria	NA	NA	NA	NA	NA	NA	164090606253039	32544681383014	0	0	K01673	cynT, can	carbonic anhydrase	2	ATGCCAAAAACTAAAACCTTAGTGAAGGGATATCAACGCTTTCGGCAAAAGGTCTTCGAGGCCGATCACATCCGCTACGAGAAACTGGTGCGGGAAGGACAACACCCCCATACCGCCGTCATCGCCTGTTCCGATTCCCGGGTGGATCCGGTGGTGGTACTGGATGCCAAGCCCGGGGAGCTGTTCGTGATCCGCAACGTGGCCAACCTGATACCGCCCTGGGAACCCAAACGGGGCGGCTTCCACGGCACCAGCGCGGGGCTGGAATTCGCGGTGTGCAACCTCCAGGTGGAGAACCTGGTGGTGATGGGCCACTCCCACTGCGGCGGCATCCAGGCCCTGCTGGACCACTACGGCGAGCACGACGAGGGAGAGGGCTTCATCGCCCCCTGGGTGAAC…
328	Bacteria	NA	NA	NA	NA	NA	NA	161320799620977	222942702813758	843198366475629	731310942112334	K10535	hao	hydroxylamine dehydrogenase	2	ATGATCCGAGCCTGCCTGATCGCCCTGTGCGGCCTGGCGTTCCTGGCCAGTGGCGCCACGGCGCAACTCCCCGACGAAGCCTCCGTGGCCGGCAAATGCATGACCTGCCACAAGGAGAAGCACCCCGGCCTGTACCAGCAGTGGTACGAGTCGGCCCACGGCATCCACAACGTGACCTGCATCAGCTGTCACAAGGCCGATGAAGACGATCCCGACGCGTACGAGCACTACGACGCGACGATCGCCACCCTGGTCACCCCGAAGGACTGCGGTCGCTGCCACGAGAAAGAGGCCGAGCAGGTCAGCAACAGCTACCACGCGAAGGCCGGCCAGATCCTCGACTCGGCCGACGCCTACCTTGCCCACGTCGGCGCGGGCCACCCTGCGGCGATCCAGGGC…
105168	Bacteria	NA	NA	NA	NA	NA	NA	159067970941613	536941588189633	895874145433947	137362807058748	K01915	glnA, GLUL	glutamine synthetase	1869227	ATGGTGCCCGAGAAGTTTGCCCAGATCCGCCAGGAGGCGGCGGCCAAGGGGATCGAGTTCGTCGACCTGAAGTCCCTGGACCTCAACGGCCGGCTGCACCACCTGACGTTGCCCTTCGATCGCTTCAACGAGGAGGTGATCGCCGAGGGCATCGGCTTCGACGGCTCGAGCTACGGGTTCCGCAAGGTCGAGAACAGCGACATGGTGCTGGTCCCGGACCTGGGCACCGCGGTGATCGACCCCTTCCGCAAGCGGCCCACCCTGCACATGTTCGCCTCGGCCCACCTGACCGACACCGCGCGGACGCCCTTCGCCCAGGACGGCCGGCACATCGCGCACAAGGCGGAGCAGGCGCTCCGTGAGGCCGGCGTGGCCGACACCTCCCACTGGGGCCCGGAG…
325	Bacteria	NA	NA	NA	NA	NA	NA	156952654270891	193031653264606	10630120889968	756968947922843	K02567	napA	nitrate reductase (cytochrome)	2	ATGAATGCGATCTCGAGACGACAATTCATCAAGCGAGCGGCGGCCCTGACCGCGGCGTCGTACGTGGGCATGAAACTGCCCTTCTTCCTGGCCGATGCCCACGGCCAGGACGCCGACACCTGGACTCGCGGCACGTGCCGCCTCTGCGGCGTGGGTTGCCGCCTGGAACTCGGCCTGCGCAACGGCACGCCGGTGGCCCTGCGCGGTGTACCCGACTCCCGCACCAGCCTGGGCTACCTGTGCATGAAGGGGATGCTCTTCCACAAGATCATGGAGCACCCCGATCGCCTGACGAAGCCGCTGTACCGCGAGAACAAGTCCGACGACTTCCGTGAGATTTCGTGGGAAGAGGCCCTGGACATCGCGGCCCAGAAGTTCGTCGACGCCAAGCAGCAGCAC…
213245	Bacteria	NA	NA	NA	NA	NA	NA	151624941698979	207451763284642	349850578180539	515598135766446	K03385	nrfA	nitrite reductase (cytochrome c-552)	1783270	TGGTTAGGCTGGGTCATATTTTTTGTAACACTGGGCGTGGTATTTATACTTGGACTACTGGCTTCATCAATCGTTGAAAGAAGGGCGGAAGCAGTTTTTGCCTACACTCCTGTGATTGATTATGACCAGTTTGAAGCACGAAACGAAGTGTGGGGTGAAAATTTTCCACTACAGTATGAATCCTATTATGAAACCGCTGAAACAACTTTTAGAAGCAAGTATAACGGAGCTGGGGCGATTGATATGCTCGAAAAACATCCCGAAATGGTAATTCTTTGGGCTGGCTATGGATTTTCAAAAGATTATATCCAGGGAAGAGGCCATTTCTATTCAGTAAAAGATATTCGGGAAACCCTGCGCACCGGTGCGCCCATCGGAGAAAAAAACAGTCCGATGCCC…
45459	Bacteria	NA	NA	NA	NA	NA	NA	146865213978882	22638585279078	808942041359879	1012028535739	K01915	glnA, GLUL	glutamine synthetase	1869227	ATGGCCGGTCCGCAGCACACCAACTCCACCGCTCCGCGCCCCGTGGCGTACCGGCCCGCGGGCCGCCTGGCCGCCCGTCTCGGGAAGTCCTCGGAGCAGTGGACGGTCGAGGACCTGCTGGACCTGGTCGAGGCCGACGGAATCCGCGTGCTCAGCCTGATGCACGTGGGCGGCGACGGCTGGCTCAAGGCGCTGGACTTCGTGCCCATGTCGCGCGCGCACCTCGAGGACACCCTGCTCGGCGGCGAGCGCGCCGACGGCAGTTCGCTGTTCGCCGACGCCGGCATCCGGGCCGGGGCCAGCGACATCGTCCTGCGCCCGCGGATCGACACCGCCTTCCTCGACCCCTTCGCCGAGCAGCCCACGCTGGCCGTCCTGTGCCAGCACCTCGATCGCGAG…
94983	NA	NA	NA	NA	NA	NA	NA	141337731773754	452684053243528	925996800805794	0	K02588	nifH	nitrogenase iron protein NifH	131567	ATGAGACAGGTTGCTTTCTATGGAAAAGGCGGTATCGGTAAGTCAACAACTCAGCAAAACACAGCCGCGGCCCTTTCGGCCGACGCGGCCCTGATGATTGTGGGATGTGACCCCAAAGCGGATAGCACGCGGTTGCTGCTTGGCGGCCATCGCCAGACCACGGTGCTGGACACGCTGCGCGAAACCAAAGCCGAAGATGTAACGCTGGACATGCTGTTGTCGGAAGGCTTTAACAGCATCAAGTGTGTCGAATCGGGCGGGCCTGAGCCGGGCGTCGGCTGTGCCGGGCGTGGCGTTATCACCTCCATCCAGACGCTGGAAAACCTGGGCGCGTATAACGGCGCATTCAATGGGAAGGAACTGGACTTCGTCTTCTACGATGTGCTTGGCGACGTGGTG…
225893	Bacteria	NA	NA	NA	NA	NA	NA	139490168751616	473133860124854	265596142470884	515618380358827	K01673	cynT, can	carbonic anhydrase	2	ATGAGCCAATCAATGAGTGCTAGTGGTAAACCGAGCCCCGCTGAAGTGATTGAAATGTTAAAGCAGGGCAATAAACGCTTTTGTTCGGGCCAGGCGACCTATCCCCACACCTCCATCGACCGTGTGAAACTATCGGGACAGGTCGATCAAGGCAATTACGCCTACGCCACCGTCGTTTCATGTTCCGACTCCCGTGTTCCGGTGGAGTTGATCTTCGATGCCGGCGTTATGGATGTTTTTGTCATTCGAGTCGCCGGCAATGTGTGCAACACCGATGAAATTGGGTGCGTTGAATATGGCCTGGCGCATGTCAACACCCCGGTCCTGGTCGTGCTCGGGCACACTCAGTGCGGCGCGGTGACGGCGGTGACCCATGCCGTGCACGGCAAGGGGCACAGG…
74	Bacteria	NA	NA	NA	NA	NA	NA	137686744387837	184802745715781	113297773290594	825136106935952	K15371	GDH2	glutamate dehydrogenase	1869227	ATGACCAGCCCAACCGCCAACGACCTCGTGCGTGAGGTCGAGTCGTCGCTCGAGAACTACGAGCCGTCGAAGGATGTCGACGCCCGGGCCTTCCGCGAGTTGGCCCAGGCCGTGGCCAAGCGTGCCGACGAGAACTTCCTGCTGCAGGACGACGGGACACTGTGGTTGCAGCGGACCGAGCGCCTGCTGGCCTTCGGCAGCATCCGGCGCGACGAGCAGATCATGGTGGAGGTCATGGGCGGGAAGAAGAGAGGTGCTCGCGGGCACACGGTGGTGTGCACCTGCTTGCCCGACCAGCCCTTCATCATCGATTCGGTACGCCTGGCCTTTCGTCAGCTCGGACTGGACCTCTACGCCCAGGTCAACGTGGTCCTTCCCGTGGAACGCGACACGGCGGGG…
6881	Bacteria	NA	NA	NA	NA	NA	NA	135816929801886	208933561593818	979727086921385	626882660084365	K01501	E3.5.5.1	nitrilase	1869227	ATGGGCGATCGATCCTTCGGCGTCGCGGTGGTCCAGAGCGCTCCGGTCTTCCTGAACCTCGCAGCGACCGTCGACCGCGCCGTGGAACGAATCGAGACCGCAGCCCGCGGCGGGGCGTCGCTGATCGCCTTCGGTGAGACGTGGCTGACCGGGTATCCGGCGTGGATCGACAGTGCACCCGGCGCGGCCCTGTGGGACAGCGCCCCGGCCCGCGCGCTCTACCGGCGACTGTTCGAACAGTCGCCGACGATCGACGGCCCGGAGATCGCACGTCTGCACGAGGCCGCCCACGCGCACGACTGCGACGTGATCGTCGGCCTGCACGAGCGCCGCGGCAACACGCTCTACAACACGATCGCGTCGCTCTCACGCGACGGACGGACCCGCGCGCTCCGACGC…
19703	Bacteria	NA	NA	NA	NA	NA	NA	134474252929319	812947481265278	96364559776635	108527813112261	K00262	E1.4.1.4, gdhA	glutamate dehydrogenase (NADP+)	2	ATGACGGATATCGTGGCCCATGTGAAGGACAAGGACCCAGGAGAGCGGGAGTTCCACCAGGCGGTGGAGGAGGTGATGGACTCGGTCCGCCCGGTTCTCGATCAGCATCCCGAGTACCGGCCGCTGGGGATTCTGGAGCGTCTGGTGGAGCCGGACCGGGTGATCCTGTTTCGGGTGCCCTGGCTCGACGACCAGGGGGAGGTCCGCGTCAACCGGGGTTTTCGCATCGAGATGAACAACAGCATCGGCCCCTACAAGGGGGGCCTGCGGTTCCACCCCTCCGTCAACCTCTCGATCCTGAAGTTTCTCGCCTTCGAGCAGGTCTTTAAAAACGCCCTCACCACCCTGCCCATGGGCGGCGGCAAAGGGGGCTCCGACTTCGATCCCAAGGGAAAGTCG…
585498	Bacteria	NA	NA	NA	NA	NA	NA	132992206446255	377293224103452	63989715188263	66873458945969	K01915	glnA, GLUL	glutamine synthetase	2	ATGACGACGAACGCCGAGATCGTGAAGCGGATCAGGGACGAGGAGATCGCCTATGTCGATCTGCGCTTCACCGACCCGCGGGGCAAGATGCAGCATGTCACCGCCCTCTCCGACATCGTCGACGACGACTGGATGGACGAGGGCTGGATGTTCGACGGCTCCTCGATCCAGGGCTGGAAGTCGATCGACCAGTCGGACATGAAGCTCGTCCCCGATGCGGAGAGCGCCTACATCGATCCCTTCTACGCCGAGAAGACGCTGGCCATGTTCTGCACGGTCGTCGAGCCCGACACCGGCGAGCTCTACGAGCGCGACCCGCGCGGCACGGCGATCAAGGCCGAGCGCTACCTGCGCGAATCGGGGATCGGCGACGTCTCCTACTGGGGCCCCGAGGCGGAG…
150060	NA	NA	NA	NA	NA	NA	NA	132616106535086	482126571814831	0	0	K02591	nifK	nitrogenase molybdenum-iron protein beta chain	131567	ATGAATGTAGCAATGAAACAGGAGCGAGCGGTTGCTATCAACCCGACTCGTGCATGTGCGCCGATAGGGGCGATGCTGGCAGCCTTTGGCATTCACGGTGCCATGACTATCAACCACGGCTCGCAGGGCTGTGCCACCTACCCGCGCCACCAGATGTCGCGGCACTTCCGCGAACCGATTGAACTGGCAACCTCATCGCTCACCGAGAAGACAACCGTCTATGGCGGCAAAGAAAACCTGGTTGAGGCGATCAAGAACGTCTGCGAGCGCTTCAAACCGGAGTTGATATCCATCTGCTCCACATGCCTCTCCGAGACGATAGGCGACGATGTGAACGCCGTGATAGATGATTTCTACGCGCAATATCCCGATTGGGAGGATATGCCCATCATCTCGATA…
911547	Bacteria	NA	NA	NA	NA	NA	NA	132546306650763	57991365927012	161469497621787	0	K01673	cynT, can	carbonic anhydrase	2	ATGAAGAACTCCTATTTTGCCATAGATGATATCAAGTCCTCCATTGTTGTTTTGTTGGTGGCTTTACCGTTGTGTCTGGGCATTGCAGTTGCTTCAGAAGCTCCGCCGATAACCGGAATTCTTTCTGGAATAGTTGGTGGATTACTGGTAGGTGCCTTAAGTGCCTCAAGAGTGGGGGTAAGTGGACCTGCGGCAGGACTGACCGTTGTGGTTGCTACGGCCATTGCAGATATAGGCAGTTTTCAGGGATTTTTGGTAGCGATCGTATTGGCAGGATTGCTTCAATTTATTATGGGCATCATCAAAGCAGGCATAATTCGCCATTATTTTCCTTCTGCTGTTATCAAGGGCATGTTGGCGGGTATAGGGGTGATCCTGATTTTAAAACAATTACCCCAT…
490254	Bacteria	NA	NA	NA	NA	NA	NA	130372698936591	532442782280196	504518213280352	715604800649176	K00459	ncd2, npd	nitronate monooxygenase	1869227	ATGACCAGCCACCAGCCGGTGACCATGACCCCGCGCCTGGAGCGCGTGTTCGCCCGCGGCCGCGAATTCCTCGGGGTGGAGGTGCCGATCATGTGCGGCGCCATGACCTGGATCAGCGAGTCCAGCCTCGTGTCGCTGATGAGCAACCTCGGCGCGTTCGGCTGCCTCGCCGCCGGGAACATGCCGCCCGACGAGTTCGAGGCCGAGGTCGGGCGCACGCAGGAACTGACCGACCGTCCGTTCGCCGCCAATCTCATCACCATCGCGCCGAACTACATGGCGCATCTGGACATCCTCTGCGGCGCGAAGCTCAGCCACATCGTGTTCGCCGGAAGCATCCCGCGGCGCACGGAGGTCGAGAAGGCCAAGGCCAGCGGCGCGAAGGTGATGTGCTTCGCC…
260689	NA	NA	NA	NA	NA	NA	NA	125868421576691	928055470213897	470743272735892	208538462990782	K00374	narI, narV	nitrate reductase gamma subunit	131567	GTGACCCTGACGGGTATCTACGCGATTCTGTTCTATGTAGCCTTCCTGGTGCTGGTGGGTGGGCTGGCGTACAAGATCGCCCAGTACGCCCGTACCCCGGCGCCGCTGAAGATACCCACGACTCCGGCGCCCACCACCCGCAGCGGGGTGGTCCTCCGTCTCGGCCGCGAGGTCATTCTCTTCGAGAGCCTGTTCCGCTCCAACAAGTGGATCTGGATCTTCGGCTGGCTGTTCCACGCCGGGCTGTTCATCGTCCTGGCGCGCCACCTCCGCTACTTCACCGAGCCGGTGTGGTGGTGGGTGGAGCTCATCCAGCCCTTCGGCAAGTACGGCGCCTTCGCCATGATCATCGGCCTGGCCGGCCTGTGGGCACGCCGCATCGTGGTGGACCGCGTGCGC…
9921	Bacteria	NA	NA	NA	NA	NA	NA	124949177780462	229361209713173	122931513398132	718656752222517	K00926	arcC	carbamate kinase	1869227	ATGAGCCCCGATTCCCTCCAGCCGACCAGCCAGCATCCTCCGCAGCCGCACCCCGTGCCGACGCCCACGGCCGTCGTGGCCGTCGGGGGACACGCCTTCATCCAGAAGGGCGAGACGGGCACCATCGAGGACCACGAACGCAACGCCCAGGTCCTCTGCGACCACCTGCTGCTGCTGATCGAGCGTGGCTACAACCTGGTCATCACGCACGGCAACGGCCCCCAGGTGGGCAACCTCATGCTGATCCAGGAGACGGCCACCGCCGAGGTGCCGTCGATGCCCCTCGACGTGCTGGTCGCCCAGACCGAGGGTTCGCTCGGCTACATCCTCCAGCAGGCCCTGCTCAACCAGCTGCGCGAGCACGAGATCAAGCGCTACGTCGAGACCGTCGTCACGCAG…
2011	Bacteria	NA	NA	NA	NA	NA	NA	124274138153332	167798572332303	103267069788032	641073735749587	K01915	glnA, GLUL	glutamine synthetase	1869227	ATGGCCGCCAAACGCGAGATCATCGCCGAGCTCAAGCGCCAGAAGGTGCGCTTCCTGCGCCTGATGTTCACCGACATCATGGGCGCGATCAAGAACGTCGAGGTCCCCGAGTCGCAGTTCCAGAAGGCGCTCGACGGCGAGATCATGTTCGACGGCTCCTCGATCGAGGGTTTCACCCGGATCGAGGAGAGCGACATGCTGCTCAAGCCCGACCTGGACACCTTCGTGGTCTTTCCCTGGGCCGACGAGCGGGGGACCGTGGCCGGGCTGATCTGCGACGTCTACAACCCCGACGAAACACCGTTCGAGGGTTGTCCGCGCATGGCCCTGCGCCGGGTGATGGCCCACGCCAAGAAGCTCGGATTCACGGCCAACTTCGGGCCCGAGCTCGAGTTCTTC…
126194	Bacteria	NA	NA	NA	NA	NA	NA	123540064704544	586706229082446	451007319717058	393537900605766	K00266	gltD	glutamate synthase (NADPH) small chain	2	ATGGCGCAGAGGATGCTGCAGTTCGTCAGCCGCGACCGGGAGATGCCCGAGAAGCGCGAGGCGGAGGAACGCGCGCGCGACTTCGACGAGATCTACCGCGAGTTCGCGGACGCCAAGGCCGCGGAGCAGGCCGCGCGCTGTTCGCAGTGCGGCGTGCCCTTCTGCCAGACGCACTGTCCGCTGCACAACAACATCCCCGACTGGCTCAAGCTCACGGCCGAGGGGCGGCTGCGCGAGGCCTACGAGGTCGCGCAGCTCACCAACACCTTCCCCGAGATCTGCGGGCGGATCTGCCCGCAGGACAGGCTCTGCGAAGGGTCCTGCGTGATCGAGCAGTCGGGCCACGGCACCGTCACCATCGGCGCGATCGAGAAGTACATCACCGACACCGCCTGGGAG…
547394	Bacteria	NA	NA	NA	NA	NA	NA	122449345622897	212739618823904	123978712368476	499251352470968	K10535	hao	hydroxylamine dehydrogenase	1869227	GCCATGAAGTACTCGTTCCTGCTGCTCGCCCTGGCCGTGCTGCCGGCCGCCCCGGTGCAGGCCGTCACCGGGGACAGCCCCGCCGGCAAGTGCATGACCTGCCACAAGGAGACCTCCCGGGGCCTGTACCACCAGTGGTACAACAGCAAGCACGGGGCGGCCGGGGTCACCTGCATCGAGTGCCACGGGGCCAACGAGGGCGAGCCCGACGCCTTCGAGCACGAGGGGGCCCTGATCGCCACCCTGGTCACGCCCAAGGACTGCGGCACCTGCCACCAGAAGGAGGCCGACCAGGTCCAGAACAGCTACCACGCCCACGCCGGCGAGATCCTGGACTCCAAGGACGCCTACCTGGCCCACGCCGCGGGCGGTCACCCGGTGGCCGTGGCCGGCTGCGAG…
901	Bacteria	NA	NA	NA	NA	NA	NA	121224771036591	138177692330664	112042842763381	797608391769787	K00262	E1.4.1.4, gdhA	glutamate dehydrogenase (NADP+)	1869227	ATGTCCAGTGCCGTGCAGGCCTTCATGGAAGGCATCATCGCCAAGAACCCGGCGGAGAAGGAATTCCACCAGGCCGTCGAGGAAGTCGTCGAATCCCTCCTGCCGGTCGTCGATCAGCGTCCGGAGTACAAGAAGGCGAAGGTCCTCGAACGGATCTGCGAACCGGAGCGCGTGATCATGTTCCGCGTGCCCTGGCAGGCCGACAACGGGGACGTCCACGTCAACCGCGGCTTCCGGATCGAGATGAACAGCGTCCTGGGCCCCTACAAGGGCGGGCTGCGCTTCCATCCCAGCGTGAACCTGGGAATCCTCAAGTTCCTGGCCTTCGAGCAGGTCTTCAAGAACAGCCTCACCACGCTCGCCATCGGCGGCGGCAAGGGCGGCAGCGACTTCGATCCG…
370570	Bacteria	NA	NA	NA	NA	NA	NA	114872813725886	255497950885198	479015431481342	672305055169415	K01673	cynT, can	carbonic anhydrase	2	ATGATAAACTATAATTTAAAAAATATCCGAAAAATTATTTCCATTTTTCCCGTTTCTGTTGTTCTTTTGAGTTTGGTATTGTTTGTTGGAGCCTGTCAACAGGTAGGTGACCAGGGTAATTCAGCGAGCATTGAAAACAAATCAACCGATAAAACGATGATTACCAAAGCAGAAGATAAAGAATCACAGTCAGCGATGACTCCTGAAAAAGCGATAGAAACGTTAAAAGCAGGAAATGAACGGTTTGTTGGCAAAAATATGCATGAAATTGATTACATTGCACAGGTTGAAGCCACTGCCAGCGGTCAATACCCTCATTCAGTTATCCTAAGTTGTATTGATTCAAGAATACCAACCGAAATCGTTTTTGATCAAGGTGTTGGTGACATCTTTAACGCG…
603483	Bacteria	NA	NA	NA	NA	NA	NA	111303873456492	0	0	0	K01915	glnA, GLUL	glutamine synthetase	2	ATGGCAAAAAGTGCAAAAGACGTGATGAAGATGATTGCCGATGAAGGGGTGCAGTTTGTAGACGTGCGCTTTACGGACGTACCCGGGCGCTGGCAACATTTCAGCATGCCCATCAGTGCGTTCGAAGAGGACATGTTTGAAGAAGGCCTCGGCTTTGACGGTTCTTCGATTGAAGGCTTCCAAGCGATTGAAGCGTCGGACATGTTGCTCATTCCTGACCCGGACAGTGCGTTTATCGATCCCTTCTTCGAGCACACAACCCTCGTCATCATTTGTGACATCAAAGACCCTATCAGTGGTGAACTTTATAACAAAGATCCCCGTGGGGTAGCCAAGCGCGCCGAATCGTACTTAGTAGAAACGGGTATCGGTGACACAGTGTTCATGGGGCCAGAAGCC…
635571	Bacteria	NA	NA	NA	NA	NA	NA	100386851865506	445662721791831	854604448280848	500748620277421	K01501	E3.5.5.1	nitrilase	2	CTTTCATCCCATTGGCTGAAGACCAATGGGTTTTACGCTCAATTATATAAAAAAACCCGTTACGAACACTCCCGCTTATTGCCGAACTTTAATCAAAAATCGCGTCCGGTGACCAAATTCAAAGTAGCAGTTATACAAGCCGCCCCCCACTTGTTTGAGCTCGAAGCCAGTTTGCAAAAAACCGAAAGGCTAAGCCGTCAGGCGGCTGATGCGGGGGCCCAGCTGGTTTTGTTTCCCGAATCTTTTCTCCCCGCCTACCCTCGCGGCTTAAAATTTGGAACGGTGGTCGGCAGTCGATCGCCGAAAGGGCGTGCGTTATGGCTCGAATATTGGCGCAATTCGGTGGAAGTACCCGGCCCCGCGACCGAACGCCTTGGCCGGTTGGCTGGCCGGCTCAAC…
318845	Bacteria	NA	NA	NA	NA	NA	NA	88725120567536	463506511110258	0	0	K00262	E1.4.1.4, gdhA	glutamate dehydrogenase (NADP+)	2	ATGTCCGCCGCCGATACCGCCCTCGACCAGTTCATCCAGCACCTGCAACACTGCAACCCCCACCAACCCGAGTTCATTCAGGCCGTCTGCGAGGTGGCCGACTCGGTGATGCCGCTGGTGCTGGAACACGAGGATTACCGGCGGGCGCGGATTCTCGAACGCCTCTGCGAACCCGACCGGGTGGTGAGTTTCCGGGTGACCTGGGAGGACGATCGTGGCGAGGTGCGGGTCAACCGCGCCTGGCGGGTGCAGTTCAACCACGCCATCGGCCCCTACAAGGGCGGCCTGCGCTTCCAGGACTCGGTGAACGAGGGGATACTGAAATTCCTCGGCTTCGAGCAGACCCTGAAGAACAGCCTCACCGGACTGCCCATGGGCGGTGCCAAGGGCGGCGCCAAT…
164314	Bacteria	NA	NA	NA	NA	NA	NA	28636671621513	436831483610903	405400769041151	590948162498328	K00262	E1.4.1.4, gdhA	glutamate dehydrogenase (NADP+)	68336	ATGAACGTAGAAAAGGTTATCTCGAACCTGGAAAAACGCAATCCCGGTGAGATTGAATATTTGCAGGCGGTAAGAGAGGTTCTTGAATCTATTGAAGAAGTCTACAATGACAATCCACAATTTGAAAAAGCAAACATTATTGAACGCCTTATAGAACCTGACCGGGTGCTCACTTTTAAGGTTCCCTGGGTTGATGACCAGGGCAAAGTGCATGTAAACAGGGGATACAGGGTGCAATTTAATAATGTAATCGGCCCCTACAAGGGAGGATTGCGTTTTCACCCGAGTGTTAACCTCAGTATATTAAAATTTCTCGGTTTCGAGCAAATCTTCAAAAACAGTTTGACAACACTTCCACTTGGAGGTGGAAAAGGAGGGTCGGATTTTGATCCAAAGGGT…
614416	Bacteria	NA	NA	NA	NA	NA	NA	17748340036148	264158711443986	468732400101938	488356346318141	K01915	glnA, GLUL	glutamine synthetase	1783270	ATGGAGCAGAATTACGCGCTCGTTAATCCGGTGAGTGTGATGGTGGACAAACCGCGAGAGGACTTCACGCGGGCAGATTTGATAAAGGTCATCGAACAGGAAAATATCGAGAGAATTACGTTTCACTATACCGCGCTGGACGGGAAACTCAAAGAACTGAAATTGCCCGTTGTAAATCGTTATCAGGCTGAAAGGATATTAGCCGATGGCGAACGCGTGGATGGCTCGTCACTGTTCAAAGGCTTGGTGGACGCGGCGCTCTCCGATTTATACGTAGTTCCGGTTTACAGAACAGCCTTTCTCAACCCATTTCATGAAGGGAGCTTGGATTTCATTTGTCGCTATTTGATGCGCGATGGTAGCCTGGCTCCCTTCGCTTTAGATAACGTTTTGCACAAC…
468295	Bacteria	NA	NA	NA	NA	NA	NA	17293303950293	625620569960375	426830597156515	658995206065255	K00262	E1.4.1.4, gdhA	glutamate dehydrogenase (NADP+)	2	CCCATGGGCGGCGGCAAGGGCGGCTCCGATTTCGATCCCAAGGGCAAATCGGACAACGAAGTCATGCGGTTTTGCCAAACCTTTATGTCCGAACTGTTTCGCCACATCGGCCCCAACACGGATGTGCCGGCTGGTGATATCGGCGTGGGGGCGCGTGAAATCGGCTTCCTGTTCGGCATGTATAAAAAACTGCGCAATGAGTTCACCGGTGTGTTGACGGGCAAGGGCCTCAACTGGGGCGGCAGCCTGATCCGGCCCGAGGCCACGGGGTATGGATCGGTCTATTTTGCCGCTGAAATGCTGACCACGCGCAATGACACCTTGCAAGGCAAAACCTGCCTGGTGTCCGGGTCCGGCAATGTGGCCCAATACACCATCGAAAAACTCTTGGAATTCGGA…
784122	Bacteria	NA	NA	NA	NA	NA	NA	10615832440875	126401886070621	178885986431607	227874857231036	K00266	gltD	glutamate synthase (NADPH) small chain	2323	GTGCGGGTCAAAATCCCCGAATTTATCGCCTGCATTGCCGAAGGCAAATTCTTGGAAGCCGCGCATATTCTGCACGAAGATAACGCCCTGCCGGCCATTTGCGGCCGGGTCTGCCCGCAGGAAGAGCAGTGCGAGCAAGTCTGCGTCCTGGGCAAAAAAGGCAAACCGGTCGCTATCGGCCATCTGGAACGCTTTGCCTCGGATTATGAACGCGAGCACGGCGAGATTGACCTGCCCACATTGCCCGAACCGTCCGGCAAGCGCGTCGCGATCGTGGGGGCCGGCCCGTCGGGGCTGACCGTGGCCGGCGATCTGCGCAAATGGGGGCATGAGGTGACCATTTTTGAAGCCTTGCACCTGCCCGGAGGCGTCCTGATGTACGGCATCCCGGAATTTCGG…
6377	Bacteria	NA	NA	NA	NA	NA	NA	0	239213516072044	134645839972899	107311553494117	K01915	glnA, GLUL	glutamine synthetase	2	ATGCTCTCGTTCAACGGCGTCACCGAGGTCCAGCAGTTCATCTCGGCCAACGAAATCGACTTCGTCTCCTTCTACCTCACGGACATCGACGGGCGCCTCCGGAGCGTGGCCATCCCGGCCGAGGGCTTCGATGAGAAGACCCTGGAGCTGGGGATCGGATTCGACGCCTCGAACTTCGGGTTCGCCGAGGTGGAGCGCTCCGACATGGTCCTGAAACCGGATCTGGGATTCGCCTTCCAGGATCCGGTGGAGAAGGAGCACCGGGTGTTGTGCTTCTTCTGCAACATGATCGAAGTGGACACCCGGAACCGCTTCCATCAGGATCTCCGGCACCTGATTCCCAAGACCCTGACGGTTCTGAAGGGTGAAGGCATCGCCGATGACGCCAAGGTGGGAGTG…
8438	Bacteria	NA	NA	NA	NA	NA	NA	0	693503006503894	247472998188186	20814297775566	K05601	hcp	hydroxylamine reductase	2323	ATGAGTATGTTTTGTTATCAATGTCAAGAAGCGATGAAGAATAAGGGGTGTTCTGCCAAAAAAGGCATGTGCGGAAAACCCGAAGATGTTGCCAATTTACAGGATTTATTAGTGTTTGTATTGAAAGGCATTGCCGTGTACAGCGAACAGGGCAAAGAGGCCGGTGTGACGGTGGATGAAAAGTTAGGGGATTTCGTATTCGAATCTCTGTTCGCCACGATTACCAATGTGAATTTTGATCAGAACTTTTTTGAGGATCGCATCAAAGCCGCATTGAACGTGCGTAACCAATTGAAAGCAACGGTCGCCTCCGCCGGAAAAACCTTTGACGACGACGCTCTGCCCGAAGCCGCCACCTGGACATCCGGCGATGTCAAAGAATTCGCACAAAAAGCCGAA…
10613	Bacteria	NA	NA	NA	NA	NA	candidate division KSB1 bacterium	0	653314463982608	851514414498314	849031361761289	K00265	gltB	glutamate synthase (NADPH) large chain	2172550	ATGTCTATTACACATAACAGTTCTATACCCGGCCGTCCCCCCCGTCTGGGTCTTTACCATCCGGACTTTGAGCACGATGCCTGTGGTATCGGCTTTGTCGCCGACATCAAACAGGGGGCCTCGCATGAGATGTTAGACCGGGCTGTGGACATTCTCGACCATCTCAAGCATCGCGGCGCGGTGGGCGGCGATACCGCTACCGGCGATGGCGCCGGTCTGATGATGCAGATCCCGGATGCCTTTTTCCGGTCTACTCTGGGAGCCGAGATGACGCTTCCTCCTGAGGGCCACTATGCGGTGGGGATGGTCTTCCTGCCCCAAGATGCCGAGCAGCGTCGGCGATGCCGTCAGCGCTGCGAAGAGGCCGTTACGGCTCAGGGCGGCGTGATCCTGGGATGG…
10614	Bacteria	NA	NA	NA	NA	NA	NA	0	277807065118691	996697616273444	100826522791516	K00266	gltD	glutamate synthase (NADPH) small chain	2	ATGGCTAGTATATCCGGATTTTTAAACTTCAAGAGAGAGAATACCCTCAAACGACCTGTGTCCGAGCGAATCCGGGACTTTGGGGAACTGGAGCGGCCGCAACCCGAAGCCGGTCTCAGGCATCAGGCAGAACGGTGCATGGATTGCGGTGTGCCCCATTGTCATTCCATGGGATGTCCGCTTTACAATGCCATTCCCGAGTGGAATGAGCTGGTGCATCAGGGACGCTGGCGGGAGGCTCTGGCGGTGATGGATACCAGCAACAATTTTCCGGAGTTTACCGGTCGGTTGTGTCCCGCCCCCTGCGAAGACGCCTGTACGCTGACACTGGACGATGCGCCCGTGACCATCCGGCAGATCGAGTGGGAGATTGCCGAACAGGGATGGCGAAACGGCTGG…
11589	Bacteria	NA	NA	NA	NA	NA	NA	0	463375911937246	182791117624545	123853878642622	K00266	gltD	glutamate synthase (NADPH) small chain	2	ATGGCCCAGACAAAGGATAAAAAGGAAAAGATTCCCCGTCAGCAGATGCCCGAACAGGAACCCAAAGTGCGGGCCAAGAACTTTGACGAAGTTCCAACGGGGTACACCGTAGAACTGGCCCAGCAGGAAGCGGCGCGGTGCCTGCAATGCAAAAAACCGACATGCATCGATGGCTGTCCGGTGGAAATCGACATCCCGGCCTTCATCCAGCACATCAAAGAGGGAGAGTTCACCAAGGCCATCCGCAAGATCTGGGAAAAGAACAGCCTTCCCGCCATCTGCGGCCGGGTCTGCCCCCAGGAGGATCAGTGCGAGGGGTCCTGTATTCTGGCCAAAAAGGGCGAGCCAGTGGCCATCGGCAACCTGGAGCGCTTTGCAGCCGACCATGAACGGCGCTAC…
13680	Bacteria	NA	NA	NA	NA	NA	NA	0	47351097538961	112228248086465	159819623872689	K00262	E1.4.1.4, gdhA	glutamate dehydrogenase (NADP+)	2	ATGGGTCATATTGAAGATGTACTGCAGTCGGTTGAACAACGCAATCCCGGAGAAACGGAATTTCTGCAGTCCGTACGTGAAGTACTTGAATCTCTGCGCCCTGTAATCGAGAAGAAGAACGAATACGTTAAAGCAAATATTCTTGAGCGTATAGCAGAACCGGAGCGACAGATCTTTTTCAGGGTACCCTGGGTGGATGACAACGGTAATGTACAGGTCAATCGTGGATTCCGTATTGAATTCAACAGTACCCTCGGGCCGTATAAAGGAGGGTTGCGTTTTCATCCGAGTGTAAACCAGAGTATCCTCAAATTTCTCGGATTTGAACAGGTGTTTAAAAACAGCCTGACAACTCTTCCAATGGGGGGAGGTAAAGGCGGAGCTGATTTTGATCCCAAA…
14775	Bacteria	NA	NA	NA	NA	Candidatus Moduliflexus	Candidatus Moduliflexus flocculans	0	893609324285256	194502434892404	147233378106903	K00926	arcC	carbamate kinase	1499966	ATGTCACAATTAATCGTGTTAGCGATTGGCGGGAATTCATTAATTAAAGATTCAAGTCATATCAGCGTCAAAGATCAATATCAATCGGTTGTCGAAACCAGCAAACATCTTGTCGCGATGCTGAAAATGGGGCACAGACTTGTGATTACGCATGGCAATGGCCCGCAGGTGGGATTTATTCTGCGGCGTTCCGAACTTTCCAGCCATGAACTTCACATGGTTCCGCTGGATTCTTGCGGGGCAGACTCGCAGGGAGCAATTGGTTATAATATCCAGATGGCTATGCAGAATGAAATGAGAAAAGCCGGTATCAGCAATACCGTCGCGACGGTTGTCACGCAGGTGCTTGTGGATAAGGAGGATCAGGCGTTTAAAAATCCGTCAAAACCAATTGGATCG…
14795	Bacteria	NA	NA	NA	NA	NA	NA	0	240269324247308	903044041693823	143507401298331	K00265	gltB	glutamate synthase (NADPH) large chain	2	ATGTACAAACCTCATGGACTCTACGATCCCGCCCTGGAACACGATGCCTGCGGTATCGGATTCGTGGTCAATATCGACGGCACCCAACGTCATGATATTATTGAACACGGTCTTCAGATTCTCAACAACCTCGAACACCGGGGTGCAATAGGGGGCGATGAAAAAACGGGTGACGGTGCCGGGATGCTGCTGCAGATACCACACCGTTTTTTTGATGAAGTGACCGACTTTTCCCTCCCCGAACCGGACGACTACGGCGCAGGATTCTTTTTTCTTCCCAGTGAAAAGAGTGCCCGGGAAAAGGCCCGCGCTCTCATCGAATCGATATGTGAAGAGTCGGGTGCGGACATACTCGGTTGGCGCAGCGTACCTGTCAATCCAGACTGCCTGGGGGATTTT…
14796	Bacteria	NA	NA	NA	NA	NA	NA	0	300460235772546	752179429258045	116126405333925	K00266	gltD	glutamate synthase (NADPH) small chain	2	ATGGGAAAACTGAACGGATTTCTCGAATATGAACGTTCACAGTTACCACATCGCCCGGTAAAGGAGCGCCTGAACGATTACCGTGAAGTATCCGGCCATCTTTCGCAGGAGCTGCTCACCACACAAGCCGCACGCTGTATGGACTGCGGCATACCCTTTTGCCATGCACTCGGATGCCCGAATGCAAACATAATTCCGGAGTTCAACGATCATGTCTATCGCGGTCAGTGGGAGGCGGCATACCACTGTCTCGCCCGTACCAATTTCCTCTCGGACATAACCGGCCGTATATGTCCCGCACCCTGTGAGGCGTCCTGCACCCTTTCGATTAACGATGCACCGGTGATGATTAAGCATATCGAAAAGATGATCGCGGAGACTGCATGGGAAAAGGGATGG…
15066	Bacteria	NA	NA	NA	NA	NA	NA	0	749450243644913	20699264949109	968363258189272	K10535	hao	hydroxylamine dehydrogenase	2	ATGCACCGGATCGCCTCTCTTGGCTGGCTCTTCGCCGCGTTCCTCATCCTGCCCGGCTCTGTCCAGGCAGCCCAGGGCAAGCCCCAGCTCTCGTCAACGAGCACAACCTGCCAGGCCTGTCACGCCTCGGTCCACCCAGGCATTGTCGAGGGGTGGAAGAAGAGCCTGCACAGCCGCTCCAGCCCGGCCATGGGCATGGCCAAGCCCGAGCTCGAGCGACGGATCTCGGCCCGGAACGTGCCCGAGGCCCTGCGCGAGGTCAGCGTCGGCTGCGCCGAATGCCACACCCTCAACCCCGAGAGCCACGCCGACACCTTCAACCACAACGGGTTTCAGGTCCACACCGTGGTCACTCCAGAGGACTGCGCCGTCTGCCACCCCCAGGAACGGGAGCAGTTC…
16429	Bacteria	NA	NA	NA	NA	NA	NA	0	108369731700542	240398965626289	156525452698008	K00262	E1.4.1.4, gdhA	glutamate dehydrogenase (NADP+)	2323	ATGAACAGTTACGTTGAAAGAGTGCTCAATCAATTACGCGATACCTATCCCTGGGAAAAAGAGTTTTTACAGGCCGCTTCCGAAGTGTTGGAATCGTTGAGTCTGGTGATGGACCAGGAGCCGAAATATGAAAAATACGGCATTTTGGAGAGAATCGTCGAACCAGAACGGGTGATCTTATTCAGAGTAGAATGGGTTGACGACAGTGGAAAAGTCCAGGTCAACCGAGCCTATCGAGTGCAGTTTAACAGCGCAATCGGGCCGTATAAAGGAGGACTGCGATTCCATCCGTCCGTGACATTGAGCATTTTGAAGTTTTTGGGATTCGAACAGATTTTTAAAAACAGCTTAACCGGCCTGCCAATGGGCGGCGGCAAAGGCGGCAGCAATTTTGATCCA…
20947	Bacteria	NA	NA	NA	NA	NA	NA	0	898336207046666	209772846500693	273182227433156	K02591	nifK	nitrogenase molybdenum-iron protein beta chain	2	ATGCTTTTGCGACATACGACCAAGGACATCGCCGAGCGAAAGGCGTTGACGGTCAACCCCGCCAAGACCTGCCAGCCCGTCGGCGCGATGTACGCCGCGTTGGGCATTCACGGCTGCCTGCCCCACAGCCACGGCTCCCAGGGATGCTGCGCCTACCACCGCAGCACGCTGACGAGGCACTACAAGGAACCGGTCATGGCTGCGACGAGCTCGTTCACCGAGGGCTCGAGCGTGTTCGGCGGGCAGGCGAACCTGCTGCAGGCGATCACCAACATCTTCACCACCTACGATCCCGAGGTCATCGCCGTCCACACCACCTGCCTGTCCGAGACGATCGGAGACGACATCCCGCAGATCGCCCACAAGGCCGCCGAGAAGGGCACCATCCCGGAGGGCAAG…
21153	NA	NA	NA	NA	NA	NA	NA	0	0	187424159822418	66556434740146	K01501	E3.5.5.1	nitrilase	131567	ATGAACGACACCGTGAAGGTTGCCATTGTCCAACAGCCTCCCGTCTTCCTGAACCTGGGGGCGAGCCTGCGCAAGGCTCGCAGCCAGGTCGAGGAGGCGGCCGGGCAGGGGGCCGAGTTGATCGTCTTTCCGGAAACCTGGCTGCCGGGGTATCCGGTCTGGCTCGACGCGTCGCCCGGCGCCGCGCTCTGGGATCATCCGCCGGCGAAGGCGCTCTACCGCCTCCTGGCGGAGAACGCCGTCAGCCTGCCCGGCCCTGATCTTGACGCGCTGCTCGACATGGCTGCCGGCGCCGGGGCCTATCTCGTCATGGGGGCCCACGAGCGTCGGGGTGGGACGCTCTACAACAGCTTAATCATCCTCGACCGGGACGGTCAGTCGTACCGCGTCCACCGTAAG…
21272	Bacteria	NA	NA	NA	NA	NA	NA	0	436834956839895	661147630049045	852967826491492	K01915	glnA, GLUL	glutamine synthetase	2	ATGTCTTCGTTACGTCATGATGTCTTGTTGCGGATTGCTAGCAATGAGGGGAGGCAGTTCAGGACGCGATCCGGTAGTACCAGTGAATACTTTGGGATCAATTCGTTCAATGATCGTGTGATGCGGGAGATGTTGCCCAAGGATGTGTTGGAAAAGATGAGGGACACCATTCGCAACGGTAAGCAGTTGGACAATCGCATCGCCAATACTGTAGCCCATGCGATGAAAGAGTGGGCCATCAAGCGGGGGTGTACCCATTTTTCTCACTGGTTTCAGCCGCAAACAGGGTTGACCGCTGAAAAGCACGATGCCTTTCTGGAGGTTGAGGAGGGAGAGGTTTTGGAACGGTTCCGTGGTAACCAGCTGGTGCAGGGAGAACCGGATGCCTCTTCATTTCCC…
23640	Bacteria	NA	NA	NA	NA	NA	NA	0	759563507758906	176461601566444	212217837793871	K00266	gltD	glutamate synthase (NADPH) small chain	2	GTGAGTAACAAACTGACCCCCAAGGAGCGGATGGCCATCGGGCGCACGAGCATGCCCGAGCAGGATCCCACGACCCGCGCGACGAATTTCCAGGAGGTAAACCTTGGCCTCGCCGAGGCGGCTGCTGTCGAAGAAGCTCAGCGGTGCCTGCAGTGCAAGACCCGCCCGTGTGTGGCTGGCTGTCCCGTGGGCGTGCGGATTCCGGAGTTTCTGGAGAAACTCGCCGAGGCGGATTTCCACGGTGCCGCGGAGATTCTGCTGGTCGACAACGCGCTGCCCTGTACCACGGGGCGCGTTTGTCCGCAGGAAAAACAGTGTGAAGAGGTCTGCGTGCGGGCTAAGAACGGCCAGCCCGTGGCGATCGGGTGGCTCGAGCGGTTCGTTGCCGACTGGGCGGCA…
28800	Bacteria	NA	NA	NA	NA	NA	candidate division KSB3 bacterium	0	817703100634142	24234343635524	217069377630273	K00266	gltD	glutamate synthase (NADPH) small chain	2044937	ATGCAAACATTAAGCAAAGAAGAACGCGTCCGTCGAATGAATATCCCTCGTCATGCCATGCCAGAGCAAGACCCGGTGGAACGAGGAGAAAATTTTCGTGAAGTCAATTATGGCTATTCCCCTGAAACCGCAATAGAAGAAGCCCAGCGCTGCATTCAGTGCGCCAAACCCAAATGTGTTGACGGGTGCCCGGTGCATGTGAAAATTCCTGAATTTATCGCCAGTATTGCTGAAGGAAATTTTTTGAAAGCCGGACAACTTCTGCATGAAGACAACGCCCTCCCGGCGGTGTGCGGACGAGTCTGCCCCCAGGAAGAACAATGCGAAGTCCGCTGCGTACTCGCCAAAAAAGGCAAACCGGTTGCCATAGGCCATCTGGAACGCTTTGCTTCGGATTAT…
32256	Bacteria	NA	NA	NA	NA	NA	candidate division KSB1 bacterium	0	250776723371979	771990967321772	821505296149838	K00261	GLUD1_2, gdhA	glutamate dehydrogenase (NAD(P)+)	2172550	ATGTCGCAAAACAGTGTGTTTGAAATGGCTCTGGAGCAGTTGCAGGATGCCGCGAAACGCCTCAATCTGGACGAGAGTACCCAACGTGTCCTGAGTCATCCGGAACGCGAATTGACGGTTTCTCTCCCGGTAGTCATGGATGACGGCAGCATCGAGGTCTTTACGGGACATCGTGTACAGCATTCCAGTGCTCGTGGACCTTGCAAGGGAGGCATTCGGTTTCACCAAAATGTGAGTCTGGATGAAGTTAAAGCCCTTTCAATGTGGATGACCTGGAAGTGCGCGGTTGTCAATATACCGTATGGAGGCGCCAAAGGCGGAGTCACCGTCGATGTGACACGATTGAGTAAAGAAGAGATTCGTCGTCTCACGCGTCGATTTACCGTATCCATCATGCCC…
38680	Bacteria	NA	NA	NA	NA	NA	NA	0	465523564669241	101386928594157	177247643415698	K02591	nifK	nitrogenase molybdenum-iron protein beta chain	2	ATGTTACTCAGACACACCACCGATCAGATCGCCGAGCGCAAGGCGTTGACCGTCAACCCGGCCAAGACCTGCCAGCCCGTCGGCGCCATGTACGCCTCTTTGGGGATCCACCAGTGCCTCCCCCAGAGCCACGGCTCCCAGGGGTGCTACGCCTACCACCGGTCGACGCTGACCCGCCACTACAAAGAGCCGGTGATGGCCTCCACCAGCGCCTTCACCGAGGGGGCCTCGGTCTTCGGGGGCCAGGCCAACCTCATCCAGGCCGTCAACAACATCTTCACCATCTACAACCCACGGGTGATCGCCGTCCACACCACCTGCCTGTCGGAGACCATCGGCGACGACATCCCCCAGATCATCGCCAAGGCACGTGACGACGGCAAGATCCCCGAGGGGCGG…
53270	Bacteria	NA	NA	NA	NA	NA	NA	0	184977822262139	416304913707956	364970903258958	K00459	ncd2, npd	nitronate monooxygenase	2	ATGAAGTCATTTAATATTGGTACTCTTAAGATACCTGTGCCAATCATCCAGGGCGGAATGGGTATAGGGATCTCTTTATCGGGGCTTGCTTCGGCAGTGGCTAACATGGGGGGTGTTGGTGTAATCTCCTCGGTTGCGATCGGCCTGGTTGAGAGCTCTGCCAATACAAAGTATCGCCAGGGCAATATCGACGGGCTCAGGAAGGAGATCCGTAAAGCCAGGGAAATGACTAAAGGTGTTCTAGGTGTAAATATCATGTCAGTCCTGAGCGATTTCTCCGACATGGTACGGACCTCAATTGAGGAAAAGATCGATATCATATTTGCAGGAGCCGGACTGCCGCTCGACCTTCCCTCTTACCTGGGGCAGGGATCAAAAACAAAACTGATCCCCATCGTT…
53943	NA	NA	NA	NA	NA	NA	NA	0	153277217101167	689103811404549	68889959010371	K00262	E1.4.1.4, gdhA	glutamate dehydrogenase (NADP+)	131567	ATGTCGGACATTTTGAATCAGATAAAAAGCAGAGACCCGGGGCAGAAGGAGTTTCATCAGGCGGTTCACGAGGTATTGGAGACCGTGCAGCCGGTATTGGACAGAAATCCCGAATACGAGCAGATCGCGGTGCTGGAGCGGATCACCGAGCCGGAGCGGGTGATCCTGTTTCGGGTTCCCTGGATGGACGATCAGGGCCAGGTCCACGTCAACCGGGGCTTTCGCATTGAGATGAACAGCGCCCTGGGGCCGTACAAGGGCGGGCTGCGCTTTCACCCCTCGGTGAACATCAGCATTTTGAAGTTTCTGGCATTTGAACAGGTCTTCAAAAACGCCCTGACCACGCTTCCCATGGGCGGCGGCAAGGGCGGCTCCGATTTCGATCCCAAGGGCAAATCC…
55865	Bacteria	NA	NA	NA	NA	NA	candidate division KSB1 bacterium	0	193423453273007	463467254749243	907148229808195	K00926	arcC	carbamate kinase	2172550	ATGGAATTTACGGATAAAGAAAAGATCGCTGTGGTTGCACTCGGGGGAAATGCGATCACCCGCGAGTTTGAAGAGGGCGATATTTATCAGCAATTCGCCAATACCCGGCGGGCGTTGGTCGGGGTAGCGGACTTGATTGAAAAAGGATACCGGATCGCTCTTTCGCATGGCAATGGTCCGCAGGTCGGCCATGCTTTGATCCGGGTGGAGGAAACACGAAAGATCGTGCCTCCGGTTCCGCTCGGGGTCATCGTTGCAGACCTGGAAGGGGGGATGGGGTATATGATCGAGCAGACATTGCAAAACAAGCTGTTATTGCGAAACGTCAAGCGCCGGATTGTCACCATTCTGGCCCAGGTTATTGTTGATCAAAGTGATCCATCCATGCAGAATCCGACA…
57208	Bacteria	NA	NA	NA	NA	NA	NA	0	81303197794035	203533083985933	261677251393215	K01915	glnA, GLUL	glutamine synthetase	2	ATGACACCGAAGGAGTTTTTCGAGTTCGCCAAGAAGCACAATGCCGAGATGGTCGACCTGAAGTTCTGCGATCTTCTCGGTACGTGGCAGCACTGTTCGTACCCCCTCGAGACCGTCGACGAGAGCATTTTCGATGAAGGTCTTGGATTTGATGGTTCGTCGATCCGGGGTTGGCAGGAGATTCACCAGTCGGACATGATGGCGGTCTGCGATCCGGACACCGCCCTGATCGATCCGTTCTTCGAGAAGCCGACCGTCAGCGTTCTGGCGAATATCGTCGATCCCGAGTCGCGGGAAGACTACGGCAAGTGCCCGCGGCACGTGGTCCGAAGAGCAGCTGAGTATCTCAAGGAAACCGGCATCGCCGACACGTGTTTCGTCGGCCCGGAGCCCGAGTTC…
58130	Bacteria	NA	NA	NA	NA	NA	NA	0	424679064475331	0	951764505395151	K00266	gltD	glutamate synthase (NADPH) small chain	2	ATGGGAAAAGCTACCGGATTTATGGAAATCCCACGACGGACCGCGCAGTATCGCCCGAAAGAGGAGCGGCTGCGGGATTACAAAGAAGTTATCGGCGTACTCGACTGTGATGAAGCCCGGAATCAGGGCGCACGCTGTATGGATTGCGGGATTCCTTTCTGTCATGCGGTCGGATGCCCGGTGTACAACCTGATTCCGGAATGGAACGATCTGGTGTACCGCGGAAAATGGAGAGAAGCCTACGATCGCCTCAACCTTACCAATAATCTTCCCGAGATAACCGGCCGTATCTGCCCGGCACCATGTGAGACCTCGTGTACGCTGTCAATCAATGCGGCACCGGTGGCCATCAAAAGCATTGAGCTGGCAATTATTGAGCGTGCGTTTCAGGAAGGATGG…
58378	Bacteria	NA	NA	NA	NA	NA	candidate division KSB1 bacterium	0	195811309475829	457619677521413	930902288196662	K01915	glnA, GLUL	glutamine synthetase	2172550	ATGACACCGAAAGAATTTTTTGAATTTGCAAAGAGCCACGGCGCGGAGATGGTAGATTTAAAATTTACGGATCTGCTGGGGACCTGGCAGCATTGTAGCTTTCCGGTGGAGACCTGGGATGAGGATACCTTTGTTGAAGGTGTCGGATTCGACGGCTCTTCCATTCGTGGTTGGCAGGGTATACACATGTCCGATATGCTTGCTGTTCCAGATCCCTCGACCACCGTCATCGATCCGTTTTTTAAGGACCCGACCCTGAGCGTTATCGCCAATATCGTCGACCCGGTATCGAAGCAATCGTATAGCCGCGATCCCCGCCATATTGCGAAAAAGGGTATCGATTATATGAAACAGCTGGGCATTGCCACAGAGTGTTTAATCGGTCCCGAGCCTGAATTT…
61403	Bacteria	NA	NA	NA	NA	NA	candidate division KSB3 bacterium	0	1046262147922	169938636299222	246910624383556	K00266	gltD	glutamate synthase (NADPH) small chain	2044937	ATGGGAAAAGTTCTTGGTTTTTTGGATTTTCACCGGCAGGATTACCAGAAGGAGCCTGTCGAGTATCGCATAAAGCATTGGAATGAGTTTGTTGAACATCTGCCCAATGAAACTCTCAGAAATCAGGGGGCGCGCTGCATGGATTGCGGGGTTCCGTTCTGTCATTGGATGTGCCCTGTCAGTAATATTATCCCGGAGTTGAACGATCTGGTCTATCGCGGCTGCTGGAAGGAAGCCTTTGAATGGTTGATTCAGACCAATAACCTGCCGGAATTTACCGGGCGCGTGTGTCCGGCCTTGTGCGAGAATTCCTGTGTGCTGGCGATTAACGAACCGGCTGTCACGATTAAAAATATCGAGTTTACCATTATCGAACATGCCTACCGCGAAGGCTGGATG…
66390	Bacteria	NA	NA	NA	NA	NA	NA	0	150930848875566	136957676604946	11996197644286	K10535	hao	hydroxylamine dehydrogenase	2	ATGCTTCGTAGCCATCCCTTCCTGGTCCTTCCCCTCCTACTCGCCCTGGTGTCAGGGGTGTCAGGCACGCCCTCCGGTCAAGGGGAGAACCCCGGCCCATCGGTCCTTTCGCCGGATCCGGCCCCCTCGCTGGAGCAGACCCAGCAATCCACTCAGGCCGGCCGCTGCCTCACCTGCCACAAGGAGAAGAGCCCGGGCCTCTACGGTCAGTGGCTCGACTCGGAGCATGCCCGGCACGACGTCACCTGCCTGGACTGCCACCAGGCGGAGCGGGGCGAGCCGGACGCCTTCATGCACGAGGGGGCCCGCATCGCCACCCTGGTCACGCCCCGGGACTGCGGAGAGTGCCACGAGGAGGAGACGGCCCAGGTGGAGGCGTCCTATCATGCCAACGCCGGG…
68861	Bacteria	NA	NA	NA	NA	NA	NA	0	137119940558901	0	0	K01915	glnA, GLUL	glutamine synthetase	2	ATGTCTGCTGACAAAATTCTAAACATGTTAAAAGAGAATAATGTTAAATTTGTTGATTTTCGCTTTACAGATACCCGTGGCAAGGAGCAGCACGTCACTGTGCCCGCACATACCGTAGAAGAGGATTTATTTACTGATGGGAAAATGTTTGACGGCTCTTCAATTGCAGGTTGGAAGGGGATTAATGAGTCAGACATGATTCTGTTGCCAGAGGCTGACAGTGCAGTGATGGACCCGTTTTTTGAAGACGCGACTTTGAATTTACGCTGTGATGTGATTGAGCCGTCTACCATGCAAGGTTATGAGCGTGATCCGCGTTCTTTAGCAAAACGTGCTGAGGCTTATTTAAAATCCACTGGTATAGGCGATACTGCGTATTTTGGGCCGGAAAACGAATTT…
76096	Bacteria	NA	NA	NA	NA	NA	NA	0	891665397099808	148866347091812	30821447627748	K05601	hcp	hydroxylamine reductase	2	ATGGACATGTTTTGCTACCAATGCGAACAGACAGCCCAGGGAACGGGCTGCACCCGACACGGCGTGTGCGGGAAGGATCCCACCACCGCCGACCTCCAGGACCTGTTGCTGCACGTGGCCAAGGGGGTATCAATGTACGCCCATCGGGCAGCAGAAATGGGCAAGCGCGACCGCCAGGTCGGCCGGTACGTCATCGAGGCGTTGTTCACGACGGTAACCAACGTCAACTTCGCGCCCGAGCGCATCGCCCAGACCATTCACGCCGGCGCCGAAGTCCGCGACCGGGCGAAGGAACTCTATCGCCAAGGCTGCCAGGAGGCTGGCACGGAGCCAGAAGAGCTCGGGGCCCCCGCGGACCTTCAGCCAGCCGATACCGTCGAAGGACTCGACGAACAGGCA…
83024	Bacteria	NA	NA	NA	NA	NA	NA	0	327436535704388	729096543544143	856187639602456	K00265	gltB	glutamate synthase (NADPH) large chain	2	ATGTTTAAGAGATCTGGCTATAATCAAGATAACGGTCTTTATGACAGCAGGTTTGAGCATGATGCCTGCGGTATAGGTGCAGTTGTTAATATTAAGGGTTTACGCAGCCATTCTATCCTGGAGTATGCCAAGCAGATTATCATGAATCTTCATCATCGCGGAGCGGCAGGAGCTGATGAGGTTACCGGTGACGGGGGCGGGATACTGTTTCAGATACCGCATGAATTTTTTTTAGATGAGTGCAAGGGTCTTAATATAAGTTTGCCAGTTATGGGCAAATATGGTGTTGCAGTTGTTTTTGGTTCTCAGGACAGTTCTCTGAGGCAGAAATGTGACGATATTCTGGTCAAGAGTGTTGCTTATCATGGTATGAAGGTTCTTGGATGGCGAGAAGTTCCG…
87192	Bacteria	NA	NA	NA	NA	NA	candidate division KSB1 bacterium	0	241543250580036	53767911223252	759056453491747	K10535	hao	hydroxylamine dehydrogenase	2172550	ATGCACATGTATCGTCTTGTCCTGATGATCCTGGTCAGCGCCTGCTTGGTCACTGCAGCAGAAAACAATTCTGCCGGGCGCTGCATGGTATGCCACAAGGAAAAAACAAGGGGTCTCTACAATCAATGGTTTAATTCTTCTCATGCCATGCACAATGTCACCTGTATAGATTGCCATCGGGCGAAAAAAAATGAAAAGGATGCATTTTTACATTACGATTCGTACATTGCCACTCTGGTTACCCCAAAGGATTGCGGCACCTGTCATCCTGCAGAAATGAAAGAAGTGTCTGGTTCTCATCATGCCAGGGCCGGGCAGATTCTTGAAAGCAATGATGCGTATCTTGCTCACGTCGCTGCCGGTTACCCGGTTGCGATTCAGGGATGTGAAAGTTGTCAT…
90565	Bacteria	NA	NA	NA	NA	NA	NA	0	384821427561496	615181892879101	750011650516136	K10535	hao	hydroxylamine dehydrogenase	2	ATGAAAAACCGATTATTTATAATAATTGGTGTCGTTTCGGCCTTTTGGATGGTTCTGGCTGCCGCGTCTGCATTCGCTCAGGATGCGGACAAGGAAAAGGTAAAAGCCTTCCGGATAGAACGAAGTATGCCCGATGCGGCAGTGGCCTGCATCGAGTGCCACAAGAGGGAACACCCCGGTTTATACACGGACTGGGCAAACAGCCGTCACGCAAGCGCCAACATCACCTGCTACGATTGCCACGTGGCCGAATCTTTCGATCCCGACGTAAGCGAATCCCATTATCAGCAGTATCAACGGTCTGACCTGAAATACGGGACAGAGGCGTATCGGGTTCCCGTTGCCGCAGTGGTAAGCCCGAAAGACTGTTCGCGATGCCATCCCGACGAAGCAAAGCAG…
91837	Bacteria	NA	NA	NA	NA	NA	NA	0	0	114268248463573	721201009414064	K10535	hao	hydroxylamine dehydrogenase	2	GTGAAAAACAGAGTGATGCTCGTACTCGGAATGGTGGTGCTTGTTTGGTCCTTTGGTTCCTTTGGTTCCTCTGGGTTTGCGGCCACGGAGATATGCGTGGGCTGTCACCGGTCGGTTTCCCCCGGGCTGGTGGCGGATTGGGAGGCAAGTTCTCACAGCAAGGAGGACGTGACCTGTTCGACCTGCCATGGGGAGGCACATAAAGGGGCAAGAAACGCCAACTTGGCTGTTTTGCCGGATGAGACGGTGTGTAAGGCCTGTCATGAGACACAGTTCAACCAATTTGTGAAAGGCAAGCACAATCTGGGGTGGACGGCGATGAATGCGCTTCCGGTCACCCATGTGGAGCCTGATGAATTGATGGAAGGGGGGCGCGGCTGCGGCGGGTGTCACAATATG…
93221	Bacteria	NA	NA	NA	NA	NA	NA	0	340945914530946	497880519603473	936593895737349	K00262	E1.4.1.4, gdhA	glutamate dehydrogenase (NADP+)	2	ATGACAAACATCAAAGTAGATGACTTCATGGCAAAGATCATTGCCAAGAATCCCAGTGAAACAGAATTTCATCAGGCAGTTAAAGAAGTAGTAGAATCCCTTTTGCCGTTTGTTGAAGAAAATCCCGTGTACAGGGATGCAAAGATACTGGAACGGCTTGTTGAGCCCGAACGTGTTGTTATGTTTCGTGTCCCGTGGGTTGATGACAAGGGGGGAATACAGATTAACCGCGGTTTCAGAATAGAAATGAACAGTGCAATCGGCCCGTATAAAGGAGGCCTTCGGTTTCATCCAACCGTTAACCTCGGTATTTTAAAGTTTCTTGCTTTTGAACAGGTTTTTAAAAATAGCCTTACCACGTTACCAATGGGTGGTGGAAAAGGTGGTTCAGATTTTGAC…
93734	Bacteria	NA	NA	NA	NA	NA	NA	0	191882361172002	406187714633087	124291927466764	K00266	gltD	glutamate synthase (NADPH) small chain	68336	ATGAAGGATAAATTAGACTTTTTAAAGCAACAGCGAAATGAACCCTGGAGAGCTGAACTCAGAAAAAAAATCCCGAACAAAGAAAAAACAGCCAGGCCTCGTGTTCAAATGCCTGAAAATGATCCGAACGTGAGAAATAAAAGCTACATAGAAGTAAATAAAGGATTATCAGAAGAACAGGCTATACAGGAGGCTGAACGTTGCCTGGATTGCGTTAATCCAACATGCATCAGCGGATGCCCCGTGGAAATAAATATCCCGAAATTCATAAAAAAAATTGAAATAAAAGACTTTCATGGAGCTGCAAAAGTCCTGAAAGAAACCAACTCACTTCCTGCCGTGTGTGGCAGGGTTTGCCCACAAGAAGTTCAATGCGAAGCAGCTTGTTTCTATAACCAA…
98169	Bacteria	NA	NA	NA	NA	NA	NA	0	45985978035615	110090317692546	824412434474435	K00261	GLUD1_2, gdhA	glutamate dehydrogenase (NAD(P)+)	2	ATGTCCCAGAATAATGGTTTTTTCGATCAGGTTAACCGATACTTTGATCAGGCCGCCGGCTATACCGACATCCCTGTGGGTCTGTTGAACCAGATCAAGATCTGCAACTCGGTTTATCAGATGTCGTTTCCTCTTCAACGGGATGATGGCAGTATCCAGGTGATCCATGCCTGGAGAGCAGAACACAGTCATCACAAACTCCCCACCAAGGGAGGAATTCGATACGCATCGTCGGTGAATGCTGATGAAGTGATGGCACTAGCCGCACTTATGACGTACAAATGTGCCGTGGTGAATGTCCCCTTTGCCGGTGCGAAAGGGGGGGTGATGATCGACCGAAACGAATATTCCAACCGGGAAATCGAACGAATTACACGTCGATACACCTTTGAGTTGTTG…
104829	Bacteria	NA	NA	NA	NA	NA	NA	0	259162255720085	470407196337347	790987012973471	K00266	gltD	glutamate synthase (NADPH) small chain	2	ATGGGTAAAGTAACTGGATTTTTAGAATATGAAAGAGAAGATTGGCAGGAGCTTCCTGTCGAAGAACGAATAAAGCATTTTAACGAAATGCACCTTGAATTCCCGAAGGAAAAGCTAATCCAACAGGGAGCAAGGTGTATGGATTGCGGCGTTCCATTTTGTCATAGCCACGGTTGCCCTCTTGGCAATCTTATTCCTGATTGGAACGACCGAATATACAAAGATAGGCTACAAGACGCAATTGAATATTTGCATTATACAAACAATTTCCCTGAAATAACCGGGAGAGTTTGTCCTGCACCTTGTGAAGCGGCTTGCACGCTTTCAATCAACGACGACCCTGTAACCATCAAATTAATCGAATATAGCATAATAGAAGAGGCTTTTAAACAAGGCTTA…
104830	Bacteria	NA	NA	NA	NA	NA	NA	0	450169544376059	674680369765028	808066300126924	K00265	gltB	glutamate synthase (NADPH) large chain	2	ATGGAAAGATTTACAGGAATAGAAAAATTCGGATTGTACAATCCGGAATATGAAAAAGATAGTTGCGGAGTTGGTTTCGTTGCTAATTTAAGTGGCGAAAAGGACCATTCAATTATCATAAAAGGTTTAACGGTTCTAAAAAATTTAGTTCACAGAGGAGCCATCGGCGGAGACTTGAAAACCGGTGATGGAGCAGGAATCCTACTTCAAATACCGCATCAATTTTTTCAAAAGGAACTAAAAGACGTTGAACTCGGCGAAGAACGGAGTTATGGGGTCGCAATGCTTTTTCTATCGCAAGAAGACGAAAAGGCAAAAAAATGCCTGACATTCTTAAAAGAAAGTATTGAAGAAGCCGGTGCGACTTGGATTGCTGAAAGAAAAGTTCCAATAAATCCG…
106906	Bacteria	NA	NA	NA	NA	NA	NA	0	857229544669378	354587342722377	495788817872176	K01915	glnA, GLUL	glutamine synthetase	2	ATGACAATCCCAAAAACTGCAAAAGATGTACTGGAACTGATTGAGCGGGAGAATATCGAAGTCGTCGACCTCCGGTTTATGGATTTTCCCGGACTGTGGCAGCACTTTTCCGTCCCTGTCGGCGAAATATCGGAAGATTCCTTCACCGAGGGTTTAGGCTTCGACGGATCGAGCATCCGCGGCTGGCAGGTGATAAATGAATCGGATATGATCGTAAAACCGGTGCCGCAGACCGCCTTTATCGATCCCTTTCTCAAACACAAAACCCTCATCATGATCTGCAATATCTGCGATCCCATTACCGGCGAGGACTATACGAAAGACCCTCGGAACATCGCACGAAAAACAGTCAACTATCTGATAAACAGCGGTGTCGCAGAAATCGCCTACTTCGGACCC…
127730	Bacteria	NA	NA	NA	NA	NA	candidate division KSB1 bacterium	0	0	76808014043511	271803353546524	K01915	glnA, GLUL	glutamine synthetase	2172550	ATGTCTTCATTGCGCCAACAGGTTTTGCTGGAAATTGCAGCCAGAGAGCACGTTGAATATAAAGAAAACGGCCAGGCACCGCCTCTATTTGGAGTTAATGTCTTTAACGAAGCGGTCATGCGGGAAAAGTTGCCCAAGGATGTTTATGAAAAGCTTAAGAACACTATTCGCAATGGCGTTAAACTCGATCTTAATATTGCCAATACCGTGGCGCACGCCATGAAAGAGTGGGCCATCAGCCGGGGCTGTACTCATTTTACCCATTGGTTTCAGCCACAAACAGGGTTAACCGCTGAAAAACACGACGCATTTTTGGAACTCGATGAAGGACAGGTCATTGAACGGTTCAGGGGCGAGCAGTTGGTTCAGGGTGAGCCCGATGCGTCGTCATTTCCCAGC…
129285	Bacteria	NA	NA	NA	NA	NA	NA	0	603702064079594	547905281795011	157587318158043	K00374	narI, narV	nitrate reductase gamma subunit	2	ATGAGCACCTGGATGTCCCTGTTGGCGGTACTGCTGCTGGTGGTGATCGCCTTCCTGGGGGTGCAGGTCGTGGGATTGCACGCGGTGTTCGCTGTCGTGGTGCCCTATCTGGCCGCGATCGCATTCATCGCCGGTCTCACCGCCAGGGTGATCGGCTGGGCGAGAACGCCGGTACCCTTCCGCATACCCACCACCTCCGGGCAGCAGAAGTCTTTGCCCTGGATCAAGCACCAACCGCTGGAGAGTCCCTACAACGGTTGGCAGACCTTCTGGCGCATGGTGCTGGAAATCCTGCTCTTCCGTTCGCTCTTCCGAAACACCCGGGCGGACCTGAAGGAGGGGAAGCTGGTCTACGGCAGCGCAAAATGGCTCTGGCTGGCTGGCCTTGCCTTCCACTGG…
133328	Bacteria	NA	NA	NA	NA	NA	NA	0	868377391480357	158663154865153	174371585072128	K05601	hcp	hydroxylamine reductase	2	ATGTTTTGTTTCCAATGCGAACAGACGGCAAAGAACGAAGGGTGCACCAAGGTCGGCGTCTGCGGCAAGCCCCACGAGGTGGCGGAGCTGCAGGACCTGCTGGTCTGGATGGTCAAGGGCCTCTCCCTCTACGCCCACGAGGGGCGGAAGGTGGGCGTGGTCGACGCCAAGGTCAACCGGTTCACCGCCGAGGCCCTCTTCTCCACCCTCACCAACGTCGACTTCGACCCGGAGCGGTTCGTCAAGATCATCGATCAGTGCGTGGCCCTGCGGGAAGAACTCAAGGGCCGGGTCAGGGAGGCCGGGGGCAAGGTCGATTTCGACCACGAGGCGGCAAATTACATGCCGCCCCAGTCCCAGGAGGCCCTGGTGGCCAAGGGGGAGACCGTGGGCGTCAAG…
138423	Bacteria	NA	NA	NA	NA	NA	NA	0	754274334062939	173045976308857	261229438810889	K00265	gltB	glutamate synthase (NADPH) large chain	2	ATGACGGCGCTACGTCCGAAAGATCAGGGATTGTACGAAGCCCGCCGCGAACACGACGCGTGCGGCATTGGTGCAGTGGTCAATATCTCCGGGGAGAAGAATCACTCCATCCTCGAGATGGCCAATGAAATCGTGATGAATCTCCAGCACCGCGGAGCCGCCGGGGCAGATGAGTCCACCGGGGACGGTGCGGGGATTCTCTTCCAGATCCCCCACGAGTTTTTCGCCGGTGAATGCAGCCGGGCTGGGATTCGGCTTCCCGATGCGGGGAGCTACGGCGTAGCGATGGTTTTCGGCCCGAAGGACCCGATCCTCCGCGAGAAGCTCGATGAACTGCTCGCCAAGGCAGTGAGCGACTATGAGATGACGTTGCTTGGCTGGCGCGACGTTCCGGGCGAC…
140733	Bacteria	NA	NA	NA	NA	NA	NA	0	779355348802338	830063877373778	996992264495348	K01501	E3.5.5.1	nitrilase	1869227	ATGAGCGGCCCCACCGTGACGGCGCCGCCGACCGGGGACACGCTCACGGTGGCGGTGGCCCAGATCGCCCCGGTGTGGCTGGACCGCGCGGCCACCCTCGCGCGGGTGCGGGCGCGCGTGGCCGAGGCCGCCGCCGGCGGCGCCCGGCTGGTGGCCTTCGGCGAGGCCCTGGTCCCCGGCTATCCCTTCTGGACCGAGCGCACCGCCGCCACCCGCTTCGACGACCCCGTCCAGATGGACCTGGTCGCCCATTACCGCGACCAGGCCGTCCAGGTGGAGGCGGGGCACCTCGCGAGCGTCCAGGAGGCCGCCCGCGGGGGCCGCATCACCGTGGTCCTCGGGGTGATCGAGCGGCCGGCCGATCGGGGCGGCAGCCTCTTCTGCTCGCGGGTGGTGATC…
141311	Bacteria	NA	NA	NA	NA	NA	NA	0	126332804564366	622190482325117	29655325214611	K10535	hao	hydroxylamine dehydrogenase	2	ATGCGAAAAGGCGCTGTAGTTGTGTTTTGTCTGGCAGCGGCCCTCTGGCTTGCTTCCGGCGCGAACGCCCAAAAACCCGCTGAAACCGCTCCCAATCAGGCCAAGGAAAAGGCGTTTCGCATTGAGCGGAGCATGCCCAAGCAGGCGGTGGCCTGTATCCAATGCCACAAGCGGGAGCACCCCGGGATCTTTTCCGACTGGGCCAACAGCCGCCATGCCAGCGCCAACATCACCTGCTATGACTGTCACAAGGCGGATGAACGCGATCCCGATGTCAGCCAGAGCCATTTCAAGCAATATGAGCGCTCGGACCTCAAATACGGCACGCGCGAATATCAGGTCCCGGTGGCGGCGGTGGTCACGCCCAAGGACTGCTCCCGCTGCCATCCGGATGAGGCC…
145441	Bacteria	NA	NA	NA	NA	NA	candidate division KSB1 bacterium	0	0	572634381219907	526193818546024	K01915	glnA, GLUL	glutamine synthetase	2172550	ATGACCCCCAAGGAGTTTTTCGAGTTTGCAAAACATCACGGTGCGGAAATGGTTGATCTCAAGTTTACCGATTTATTGGGAACCTGGCAACATTGTACTTTTCCGATTGAAACCTGGGATGAGAATACATTTGTCGATGGCGTCGGATTCGATGGGTCGTCGATTCGCGGCTGGCAAGGCATTCACATGTCTGATATGCTGGCAGTGCCGGATGCTGAAACCGCGGTGCTTGATCCCTTTTTTAAAGAGCCCACGGTAAGCGTTATAGCCAATATTGTTGATCCGGTCTCAAAAAACCATTACAGCCGGGATCCCCGATATATTGCCATAAAAGGTCTGGATTATATGAAAAAATTGGGGGTTGCGACAGAGTGTTTTATCGGTCCGGAACCGGAATTT…
153597	Bacteria	NA	NA	NA	NA	NA	NA	0	583580479472845	10310694463792	891952069993362	K00262	E1.4.1.4, gdhA	glutamate dehydrogenase (NADP+)	1869227	ATGGCTCAGAACGTTGCCCAGTTTATGGACGAGCTGAAGGCCAAGAACCCGGCCGAGCCCGAGTTCCACCAGGCCGTCGAGGAAGTTGTCGAGTCGCTGTGGCCGGTCCTGGACAAGCGTCCGGAGTACCGCTCGGCCAAGATTCTCGAGCGCATCGTCGAGCCCGAGCGCGTGATCCTGTTCCGGGTGCCCTGGGTCGACGACAACGGCGACGTCCAGGTCAATCGTGGCCTCCGCATCGAGATGAACAGCGCCATCGGCCCCTACAAGGGCGGCCTGCGCTTCCACCCGTCCGTGAACCTGGGCATCCTGAAGTTCCTGGCCTTCGAGCAGGTCTTCAAGAACAGCCTGACGACCCTGCCCATGGGCGGCGGCAAGGGCGGTTCGGACTTCGATCCC…
155083	Bacteria	NA	NA	NA	NA	NA	NA	0	244421579111955	397225055439948	477373216781528	K00266	gltD	glutamate synthase (NADPH) small chain	2	ATGGGTGAGACCGAAGGCTTTCTGGAGTACGCGCGCCGCGTCGCCGCCAAACAGGGCGTGGACGAGCGCATACGCCATTACAGCGAGTTCACGCGCCGGCTGTCGGAGGAGGAGCTCCGCGAGCAGGCCGCGCGCTGCATGAACTGCGGCGTCCCCTTCTGCCACTCGATGGGCTGCCCCCTCGGCAACCTCATCCCCGACTGGAACGACCTCGTCACCCGCGGGCGCTGGCAGGAGGCGGCCCGTCGGCTGCACCTCCGGAACAACTTCCCCGAGGTGACGGGTCGCGTCTGCCCCGCCCTCTGCGAGGCGAGCTGCGTTCTTGGACTCCAGGACGAGCCGGTCTCCATCCGCGAGATCGAACTCACCGTTATCGAGAAGGCCTTCCAGGAGGGCTGG…
155247	Bacteria	NA	NA	NA	NA	NA	NA	0	0	13078231367684	515217912731524	K01915	glnA, GLUL	glutamine synthetase	2	ATGATTTGTCGGAACGAAGAAGATGTCTTTAAGATCGTCAAGGACAAAAACGTTAGTTTCATCCAATTCTGGTTCACCGACGTACTCGGGGTTCTAAAAAGCTTTGCGGTCACCCCGTCTGAACTGGAAGAGGGAATGACGGAAGGCATGGGGTTTGACGGTTCCTCTATCTCCGGGTTTGCTCGCATAGAGGAAAGTGACATGATCGCCAAGCCCGATCCCAAAACATTCCAGTTTTTACCCTGGAGACCCGCGGAGCGGCCGGTGGTGCGCATGTTTTGTGACATACTGCAGCCGGACGGCACCCCCTATGAAGCGGACCCCCGGTACGTACTCAAGCGCGTGTTGACCCGGGCGGCGGATAAGGGCTACACATTTTATGTGGGGCCGGAGCTTGAA…
158994	Bacteria	NA	NA	NA	NA	NA	NA	0	140971082386475	536713792666304	718384851689525	K05601	hcp	hydroxylamine reductase	2	ATGCCAGGAAACAGCGGGCAATACTTTAACGGTCCGATTCTGATGACGACGAATTGCCTGATCCCGCCCAAAACGTCTTATAAGGATCGGGTCTTCACCACCGGCAATGTCGGTTTCCCCGGTGTTAAGCATATCCCGGATGCTGAAAATGGTGGAATGAAGGATTTTTCCGAAATCATCGCCAGAGCCAAACAATGTGACCCACCGCAGGAACTGGAAAAAGGAGAGATTGTCGGTGGATTCGCGCATCATCAAGTCACCGCCTTGGCCGACAAAATTGTCAAAGCCGTTAAATCCGGGGCCATTAAACGTTTCATCGTTATGGCCGGATGCGATGGCCGTCATAAATGCCGTAACTATTTTACCGAGGTGGCACAGGCCCTCCCCCGGGATGCGGTC…
162022	Bacteria	NA	NA	NA	NA	NA	NA	0	314232429133573	135467201682518	911654733261819	K01501	E3.5.5.1	nitrilase	2	GTGAGCTCCCCGATGGATTCGCCGAAGGACACAGACCTGGTGAAGGTGGCCGTGGTCCAGGCTTCTCCCCTCTACTTCCAGCGCCAGGAGAGCGTGGAGAAGGTCAGCCGTATGACCCGGGAGGCGGCGGATGGGGGCGCCGAGCTGGTTCTCTTTCCCGAGGCCTACGTGGGGGGCTATCCCTGGGGCCTGGTCTTCGGCACCGCCGTGGGGGGACGGAGCCCGGAGGGGCGGAGGGTGTGGGAACGGTATTGGAACACCTCCCTGGAGGTGCCGGGTCCGGAGACCGAAGCCCTGGCCAAGGCCGCCGGGGAGGCCGGGGTCCACCTGGCCGTAGGGGTCATCGAGCGGGACAGCGCCTACAGCGGCGGCACCCTGTACTGCACGCTCCTCTACTTC…
167239	Bacteria	NA	NA	NA	NA	NA	NA	0	297811758173817	985276902315476	849949428674395	K10535	hao	hydroxylamine dehydrogenase	1869227	ATGACTCGCGTGCTCGTCATCCTCGCCGCCTTCGTGCTGGCGGCAAGCTTCAGCCTGCAGCCCGCCGCGGCCCAGGACGAGGAAACCGTCGCCGGCAAGTGCATGACCTGTCACAAGAAGAAGTCCCCCGGCCTGTATCAGCAGTGGTACCGCAGCAACCACGGCGCCGCCGGCGTGACCTGCATCCAGTGCCATCAGGCGGATCCGAGCGAGCCGGACGCTTACGAGCACGAGGGTGCCTACATCGCCACCCTCGTGACTCCGAAGGACTGCGGCGCCTGCCACGAGGAGGAGGCGAAGCAGGTCCAGAACAGTTACCACGCCAAGGCTGGCGAGATCCTGCAGTCCAAGGACGCCTACCTCGCCCACGCCGTCGGCGGCGACCCGGTGGCCATCGCC…
171137	NA	NA	NA	NA	NA	NA	NA	0	505112516318147	679816388190977	404341639099137	K01743	E4.2.1.1	carbonic anhydrase	131567	ATGAAGAACATCCACGCAAATGTAGTGACATCGTTCAGCCCGGAGGCGGACGAGCCGGATATCGACCCGACCGCCTACGTCCATCCGTTGGCAGCCGTCATCGGTGCTGTGCACGTGGGGAAGCGGGTGATGGTCTCACCGGCGGCTTCGGTGCGCGGCGACGAGGGTCAGCCCATCTGGGTGGGCGACGAGGCCAACGTGCAGGACGGGGTGATTATGCACGCTCTGGAGACCTGGGAGGACGGCGCGCCGGTGAAGGCGAACCGCGTGATGGTGGACGGAGAGCCCTTCGCCATCCACGTGGGAGACCGCGTCTCGCTGGCGCATCAGGTGCAGATCCACGGTCCATCGCAGGTGGGTGACGACACGTTCGTCGGTATGCAGACGCTGGTCTTCAAG…
171812	Bacteria	NA	NA	NA	NA	NA	NA	0	653102604769329	891340265887892	966438052891422	K02567	napA	nitrate reductase (cytochrome)	49928	ATGAGCCTGACTCGCCGCGAATTCATCAAGCGGACCGCGGCCCTCACCGCGGCCGGTTACGTGGGCATGCAGCTGCCGTTCGGTGACATGGTGCGCCAGGCCGGCGCCGCCGACGCCGACCAGTGGGTGCGGGGCACCTGTCGCCTCTGCGGCGTGGGCTGCCGCCTCGAGCTGGGCCTGAAGGGCGGCCAGCCGGTGGCCCTGCGGGGCGTGGCCGAGAGCCGCACCAACTTCGGGTACCTGTGCATGAAGGGCATGCTCTTCCACAAGATCATGGCGCACCCCCAGCGGCTGACCATGCCGCTGTACCGCGAGAAGAAGAGCGACGACTTCCGCGAGATCTCCTGGGACCAGGCCCTGGACATCTGCGCGCAGAAGTTCGCCGCCGCCCACCGCGAC…
172382	Bacteria	NA	NA	NA	NA	NA	NA	0	900933371979018	200839688778408	19872271045754	K01915	glnA, GLUL	glutamine synthetase	2323	TTGCCGCAGCACAATAACAAGGCTATGGATATTTTAAAACAGGTTGAAAAAGATAATGTGAAATTTGTCCAGTTGCAATTTACCGATTTGCTCGGAATCGTCAAAAGCATCACCATTCCGGCGGAACATTTACCCGGCTCACTGGAGGATGGAACATGGTTTGACGGGTCTTCAATTGAGGGATTCACGCGGATTCATGAAAGTGATATGTTCCTGAAACCCGATGTCGCTACCTACGCTGTCATTCCCTGGCTCAGTTCAGATTATGGCAACACTGCGCGTTTCATCTGCGATATTTTTACGCCTGACGGCGAACCGTTTGAGGGCGACCCGCGCTATATCCTGAAAAAGGCATTGGCAGAAGCCGAGTCAATGGGATATGACTTCAACACTGGTCCT…
173788	Bacteria	NA	NA	NA	NA	NA	NA	0	777554165393941	52945572646575	549411632893651	K01673	cynT, can	carbonic anhydrase	2	ATGAAAAAACCCGGACCGGATGAAGCGCTTGAACGGTTAAAACAGGGCAACAAGCGGTTTTACACGGGGGCTTCCAGCCATCCCCACAGCAATGCGGACAGGCTTTACCTGGCGGCAACCACGTCGCAAAGGGATTATGCCTTTGCCACCGTCATCGGCTGCTCCGACTCCCGTGTGCCGCCGGAGCTGATTTTTGACGTGGGCGTCATGGACCTGTTTGTGATCCGGACGGCGGGCAATGTCTGCGGCCCCACCGGGATCGCTTCGGTGGAGTTCGGCCTGGCCCATGTGGAAACGCCGCTTCTGGTGGTGTTGGGACATGACAGTTGCGGCGCGGTCACCGCCGCCACCCATGCTGTCCAGGGAAGGGCCGAGCCGTTTGAATCCAATATCCCGCCG…
174206	Bacteria	NA	NA	NA	NA	Candidatus Vecturithrix	Candidatus Vecturithrix granuli	0	0	407869936820107	449549632123154	K01915	glnA, GLUL	glutamine synthetase	1499967	ATGGATATTTTAAAACAGGTTGAAAAGGATAATGTCAAATTTGTACAATTGCAATTTACCGATTTGCTCGGTATTGTTAAAAGCATCACGATTCCTGTGGAATATTTACCCGGCTCGCTGGAAGACGGAACCTGGTTTGACGGCTCATCAATTGAAGGGTTCACTCGTATTCATGAGAGTGATATGTTCCTGAAACCCGATGTGGACACGTATGCTGTGATCCCCTGGTTGAATTCGGACGATTATGGAAATACTGCCCGTTTTATCTGTGATATTTTCACGCCTGACGGTGAACCATTTGAAGGCGACCCGCGTTATATCCTGAAAAAAGCGTTGGCAGAAGCCGAATCCATGGGATATGAGTATAACACCGGGCCTGAATTGGAATTTTTCCTGTTC…
177729	Bacteria	NA	NA	NA	NA	NA	candidate division KSB1 bacterium	0	204058332042255	558732516186552	502982596324913	K01915	glnA, GLUL	glutamine synthetase	2172550	TTCAGGCATGAACGGATCAACAGAATTGTGACCACGATTGGAACCGAGCAGGAATATTTTTTGGTCGACAAGGCATTCTATTCCATGCGTTCCGATCTTCGCATTACCGGGCGTAGTCTGGTCGGCGCTGAACCTCCGAAGGGGCAGCAATTGGAGGATCACTATTTTGGTTCGATCAAACCCCGTGTCCTTGCGTTTATGCAGGATGCGGAAAAGGTGCTCTATAAATTGGGCGTGCCGGCTAAAACGCGGCACAATGAAGTGGCACCGCATCAATACGAGATTGCACCGATCTATGCAGAGGCGAATCTTGGTGCAGATCGCAACCATTTGATCATGGAAATTCTTAAAAAAGTAGCTGACCGTCACGGTCTGGCGCTGTTGCTTCATGAAAAACCG…
182558	Bacteria	NA	NA	NA	NA	Candidatus Moduliflexus	Candidatus Moduliflexus flocculans	0	0	556967614892298	472731944117746	K00926	arcC	carbamate kinase	1499966	ATGTCAAAATTAATCGTGTTAGCTATTGGCGGCAATTCATTAATCAAAGATTCAAGCCATATCACCGTTAAAGATCAATATCAATCGGTTGTCGAAACCAGCAAACATCTGGTGGCGATGCTGAAAATGGGCTACCGATTAGTGATTACTCATGGCAATGGCCCGCAGGTAGGATTTATCCTGCGGCGTTCCGAGCTTTCCAGCCACGAATTGCACATGGTCCCGCTGGATTCTTGCGGGGCGGATTCACAAGGGGCGATTGGCTATAATATTCAGATGGCGATGCAGAACGAGATGAGAAACGCCGGAATCACCAATACGGTGGCGACGATTGTCACGCAGGTGCTGGTTGATAAGAATGATCCGGCCTTTAAAAACCCGTCAAAACCGATTGGCTCG…
182932	Bacteria	NA	NA	NA	NA	NA	NA	0	314355875283692	0	493851189506335	K00459	ncd2, npd	nitronate monooxygenase	2	ATGAAGAATCCATCGCCCTTGCCTCCCCTCATCATTGGGGATCTGGAAATGCCCGTTCCCATTATTCAGGGCGGGATGGGTGTTCGCGTCTCGGCCAACCGCCTCGCCGCCGCCGTCAGCAATGAAGGCGCTCTCGGATGCATCGCCTCCGTCGGCACCGGTGAGGAGTGGCCCGACCGGTCACTCAGTTACCCGAAACGTTCAAACATCAGTCTCCGCGACATGATCCGGCAGGCCAAGGACAACACCGACCGGCCCATCGCCGTCAACATCATGTGCGCCCTGACCAACTACAACGATCTGGTCAAGGCCGTTGATGAGGAAGGTGTCGGCGCTATCATCTCCGGCGCCGGCCTGCCCATGAAATTGCCCAGCCTCGTCAGCAATCCCGACATCAAA…
183318	Bacteria	NA	NA	NA	NA	NA	NA	0	3522765791626	260113280462634	659415581575132	K05601	hcp	hydroxylamine reductase	2	ATGTTTTGTTTTCAATGCCAGGAGGCAGCAAAAAATTATGGATGTACAATAAAAGGTGTTTGCGGTAAAACCGGTGATGTTGCAAACTTAATGGATTTGCTCATGCATGTGGTAAAAGGAATAGCCGTACTTGCCGAAGAATCAAAAGACAGCAAAATACATCTGGAAAAAGAAAATGCATTTATGCTGGATGCCATCTTTTCAACCATTACCAATGCAAATTTTGACAGAAAAGCCATTGAAAAAAGAATTGAAAAGGGTCTGGAAATCAGGGATAACCTGAGAAAGAAAGTTGAACAGGAAGCATCTTTACCAGCTACGCTGCCCGATTGTGTAACCTGGTCTGGAAGTTTGAATGATTTTGAATTAAAATCAAATGCGTTGCATATCATTGAAAGC…
185663	Bacteria	NA	NA	NA	NA	NA	NA	0	336379032229008	65150027621022	727152629968247	K02588	nifH	nitrogenase iron protein NifH	2	ATGAGGAAAATAGCTATCTACGGAAAAGGCGGGATAGGAAAGTCCACCACTACGCAGAATACCGTTGCCGGACTGGCTGAAATGGGTCGAAAGGTCATGGTTGTCGGATGTGACCCGAAAGCGGACTCAACGCGCTTATTGCTCGGTGGTCTTGCCCAGAAAACGGTCCTCGATACGCTTCGTGAAGAAGGCGAAGATGTCGAGCTTGAAGACATCATCAAGGAGGGATACGGGGCAACTCGCTGTGTGGAATCGGGTGGTCCCGAGCCGGGAGTCGGGTGTGCGGGGCGAGGGATTATCACCTCAATCAATCTGCTTGAGCAGCTCGGTGCCTACGGCGATCAATGGGGGCTCGATTACTCGTTCTATGATGTTCTCGGCGACGTGGTATGCGGCGGA…
185667	Bacteria	NA	NA	NA	NA	NA	NA	0	347660097875223	253997095507099	789462312833438	K02591	nifK	nitrogenase molybdenum-iron protein beta chain	1783270	ATGCTGTTACGACATACACCGACAGAAATCAAGGAGCGTAAAGCGCTCACGGTCAATCCGGCAAAAACATGTCAGCCGATCGGCGCCATGTATGCCGCGCTCGGAATACACGGCTGTCTTCCGCACAGCCACGGATCACAAGGGTGCTGTGCCTATCATCGCAGCGCACTGACCCGACACTACAAGGAACCGGTCATGGCGGGGACCAGTTCGTTCACCGAAGGTTCGTCGGTATTCGGCGGACAAGCGAACCTGCTTCAGGCGCTCAATAACCTCTTTACAATTTACGATCCCGAGGTTGTTGCTGTTCACACCACCTGTCTGTCTGAAACAATCGGTGACGACGTTCCCCAGATCGTCCAGAAAGCAAAGGACGATGGAAAGGTGCCTGAAGGAAAG…
193206	Bacteria	NA	NA	NA	NA	NA	NA	0	478653782715168	710116666297763	537576829319235	K00262	E1.4.1.4, gdhA	glutamate dehydrogenase (NADP+)	2	ATGGAGGATATTCTTGAGTGGGTGAAAAACCGGGATCCGCATGAAAAGGAATTTATACAGGCAGTAACGGAGGTTATAGAGTCGATCCGTCCCGTTTATGTACAAAGGCCGGAATATCGTCAGGAGAAAATTTTCGAAAGGCTTGCCGAACCCGAGCGGGTGATCATGTTCCGGGTTCCCTGGCAGGACGATCGCGGTGAAGTCCATGTAAACCGAGGTTTTCGTGTGGAGATGAACAGCGCGATCGGCCCCTACAAGGGGGGACTTCGTTTCCATCCGTCGGTGAATTTGAGTATTTTAAAGTTTCTGGGATTTGAACAGGTCTTTAAAAACGCCTTGACCACGCTTCCCATGGGAGGGGGTAAAGGCGGTTCCGATTTCGATCCCAAAGGGAAATCG…
194073	Bacteria	NA	NA	NA	NA	NA	NA	0	0	951682117059882	384857271437896	K10535	hao	hydroxylamine dehydrogenase	2	ATGAAAAAGCTTCACATTCAGGTCGCCGCGCTGATCGTTTCGGGCGTTTTCCTCGTCGCGGGCGTTTTCCTCGTCGCGGGCGCAGTCCGGGCGCAGACCGCTCAAAACCAGGCCAAGGAGAAAACCTTCCGCATCGAGCGCAGCATGCCGAAAGAGGCCGTTGCCTGCATCGAATGCCATAAGCGGGACCATCCCGGTCTGTTCGCGGACTGGGCCAACAGCCGTCACGCCAGCGCCAACATTACCTGTCTCGACTGCCACGGGGCCGAATCCTTTGATCCGGATGTGAGCCAGTCCCATTTCAAGCAATACGAACGGTCGGATCTGAAATACGGCACAAAGGAATACAGCACGCCGATTTCGGCGGTGGTCACGCCCAAGGACTGCTCCAGGTGCCAT…
195629	Bacteria	NA	NA	NA	NA	NA	NA	0	0	669528870864871	586211938802922	K00926	arcC	carbamate kinase	68336	ATGAAAAAACTTGCTGTAATTGCCCTTGGAGGCAATGCATTGTTGAGAAATGACCAGGCTGGTACTATTGAAGAGCAGGAGCAAAATACAACAGATACTCTGGAAAACCTGGTATTCTTGCTGAGGGAAGGGTATGATCTGGTTATTTCGCACGGTAATGGCCCGCAGGTAGGTAATATACTATTGCGGAATGATGCAGGAGAAGCCATATACAAGATTCCCCAGATGCCCCTGGATATTTGCGTGGCAGACTCACAGGGAGGTATAGGTTACATGATAGAACGAATGCTTCGTAATGTTCTTATAAAACATAACATAGATAAAGAAGTAGTTACGCTTATTACCCAGGTATTGGTTGATAAAGATGACATGGCATTTAAGGATCCCACCAAAAGAGTG…
196728	Bacteria	NA	NA	NA	NA	NA	NA	0	0	976371896432628	484402900786346	K00459	ncd2, npd	nitronate monooxygenase	2	ATGTCAAGATTTGACTTGGTTGGCCTTTCGCCGGCCGGTTTTATTGATCCGAGTATTCCGATAGCCGCCAGTCGGGCGGGCGGTATTGGCGTGCTCGATTTAGAATATGTAGGCCGGGACTGGGCACTCGCCGCAAGCGCTGTCGCTAAGATTGCTCGATATACCCAAAACGGCTGTGCGCTCAAGTGCGCCGGTAACATTCAGCCGTTACTTGATCAATTGGACGGAAAGCTCCCGAAGCAATTCGGCTTGATTATTCTGGTGCCGTATCGGCCTGGAGACCCGGCACTCTTTATAAAAGAACTGCATTCCCTCGAGAGGACCGTGTTTGTAGAGGTCAGGTCGGAAAGTGAAGCTCGTTTTGCCGCCGAGGCGGGAGCGGATGGCTTGATTGCCAAG…
201989	Bacteria	NA	NA	NA	NA	NA	NA	0	176781984327278	4662641065538	577476593068158	K03385	nrfA	nitrite reductase (cytochrome c-552)	2	CACGGCATGAAGTACCTCACAGCAGAATTCAATGATGCCCTGAAAATGTTTCCCGAGAAGACCAGGGAACTGGGCCCGGCCTGCATCGACTGCCACACCGAGAGCGACATGGGCCTCAGGACCAACAAGCTCCATATCGACAAGGGCCTCGCAATGATCGGCAAGAAAGACCTCACCCGGAACGAAAAGCGGACCATGGCCTGCGCCCAGTGCCACATGACCTACTATGTTCCCCGGGACAAAAACAGGAAAGTGGCCGACGACGTCCGTCCCCCGTGGGAGAAGAGCTCCTGGGGCAACATATCCATAGAGAACATCATCGCGGACCTTCTCACCGACTTCCAGAGAATCGAGTGGGTCCAGAAGGTGACCGGTTTTCCCATGCCCTACATCCGGCAC…
208044	Bacteria	NA	NA	NA	NA	NA	NA	0	376551099743552	593304138161327	110754428597863	K02588	nifH	nitrogenase iron protein NifH	1783257	ACGGTGGCCGCCCTGGCGGAAATGGGCAAGAAGGTGATGGTCGTCGGGTGCGATCCCAAAGCCGATTCGACGAGGCTGCTTCTGGGCGGTCTGAATCAGCAGACCGTGCTGGACACGCTTCGCGAGGAGGGGGAGGACGTCGAACTGCTGGACATCCGCAAGGCCGGCTACGGCGAGTCGATGTGCGTGGAGTCCGGCGGGCCCGAGCCCGGGGTCGGCTGCGCGGGTCGAGGGATCATCACGAGCATCAATATGCTCGAGCAGCTCGGGGCCTACGACGAGCGCGAAGAGCTCGACTATGTCTTCTACGACGTACTGGGCGACGTGGTCTGCGGCGGGTTCGCGATGCCCATCCGCGAGGGAAAGGCACAGGAGATCTACATCGTCTGCTCGGGCGAG…
208047	Bacteria	NA	NA	NA	NA	NA	NA	0	402700481670188	436985652285513	836691833344596	K02586	nifD	nitrogenase molybdenum-iron protein alpha chain	2	ATGTCCACCCAGAGACCCACCCCCGAGGAAATCAAGGAACAGATTCTCCAGGCCTATCCCGCCAAGGTCGCCCGCAAGCGCGCCAACCAGATTGTCGTCAACGAACCGACCGAGGATGGCCAAGTCCCTGAGATCAAGGCCAACACACGAACCACTCCGGGCATCATCACTCAGCGTGGGTGCTGCTACGCCGGCTGCAAAGGCGTCGTGCTGGGCCCGACACGAGACATTCTCAACCTCACCCATGGGCCCATCGGCTGCGGGTTCTACAGCTGGCTGACCCGCCGCAACCAGACGCGCCCTCCCAGCGACGACGACGAGAACTTCATGACCTACTGCTTCTCCACGGACATGCAGGACCAGGAGATTATCTTCGGCGGGGAGAAGAAGCTTGCCCAG…
208048	Bacteria	NA	NA	NA	NA	NA	NA	0	291859623586079	399110907808135	109785101007972	K02591	nifK	nitrogenase molybdenum-iron protein beta chain	2	ATGCTACTTCGACATACACCGGCCGAGATCACCGAGCGCAAGGCGCTGACCGTCAACCCCGCCAAAACCTGCCAGCCCGTCGGGGCCATGTACGCCGCCCTCGGGCTGCATGGCTGCCTGCCCCACAGCCACGGTTCACAGGGGTGCTGCGCCTACCACCGAAGCGCCCTCACCCGCCACTACAAGGAACCGGTGATGGCGGCCACCAGCTCCTTCACCGAGGGATCGAGCGTGTTCGGCGGGCAGAGCAACCTGCTCCAGGCGATCAACAACATCTTCACGACCTACGACCCTGAGGTGATCGCGGTGCACACCACCTGCCTCTCCGAAACCATCGGTGACGACATCCCTCAGATCGTCGCCAAGGCCCGGGAAAAGGGCACCATCCCCGAAGGTAAG…
209573	Bacteria	NA	NA	NA	NA	NA	NA	0	499237586787082	103991024976847	172633199923956	K01915	glnA, GLUL	glutamine synthetase	2	ATGATGGATGTGGTCCGCGACATTTTTGAACTGATCAAGAGCCGCGGCGTGAAGATGGTCGATCTGCGGTTCATGGACTTCCCCGGCATGTGGCAGCATTTTTCCGTGCCGGTCAGTCGACTCAACGAACAGTCCTTCGAGGAGGGGTACGGCTTTGATGGTTCCAGCATTCGCGGCTGGCGCCAGATCAACGAGTCGGACATGCTGGTGCGCCCCGATCCGGCGACCGCCGTCATGGACCCCTTCGCCAGCGAGCCCACATTGATCCTCTTCTGCGACATCATCGAGCCCGCCACCATGCTGCCCTACGACAAGGACCCCCGCAGCGTGGCACGCAAAGCGGAAGACTACATGCGCTCCACCGGTCTGGCGGACACCGCCTTTTTCGGGCCGGAGGCG…
215502	Bacteria	NA	NA	NA	NA	NA	NA	0	192720887866184	344367260612823	547618746213495	K00265	gltB	glutamate synthase (NADPH) large chain	2	ATGTATTCGCCGAGCCAGACATACGCCGGCCTCCCGTCGGCCCATGGCCTCTATGACCCGCAGTATGAGCATGACGCCTGCGGCGTCGGCTTCGTGGCCAACCTGAACCGCGAGCAGACGCGGCAGGTCATCACTTACGCCGGAGACATTCTCCGTCGCCTCGTCCATCGCGGCGCCATCGGCGGTGACGGCAAGACGGGGGATGGCGCCGGGCTGCTGCTGCAGATTCCGGACGCCTTCCTGCGCAAGGAGGTCTCATCCCTTGGTTTCTCTTTACCCAAGCCGGGGCGATATGGCGTGGGGATGATCTTCCTCCCGCGCGATGATGAGACGATGGCCGGGCGTCTGCGCGGAATTGTCGAACAGGTGGTCGAAGACGAGGGCCTGGGTGTGATCGGG…
217972	Bacteria	NA	NA	NA	NA	NA	candidate division KSB1 bacterium	0	241171182011195	117484707201516	113217634587624	K00266	gltD	glutamate synthase (NADPH) small chain	2172550	ATGGCTAAAATCACCGGATTTATGGACTATGCGCGTCGCGAGGCTGAAAAAACACCGGTCGAGGAGCGCATCAAACACTTTAAGGAATTCGAACGCCCGCTTTCTCAAGATCACCTGCATCAACAGGCGGCGCGCTGTATGGATTGCGGTGTACCGCACTGCCACACCTTTGGTTGTCCGCTGCACAACCGCATTCCGGACTGGAACGACCTGGTCTATCAGGGCCAGTGGAAGCCGGCGTTGCAGATCCTGTCGACAACCGACAATTTTCCCGAATTTACCGGCCGCGTTTGTCCGGCTCCCTGCGAAGCCGCCTGCACCCTCAACTTGCAGGAATCCCCGGTCCTCATCCGCCACATCGAGCTGCAAATCATCGAAAAGGGATGGAAAGAAGGGTGG…
218326	Bacteria	NA	NA	NA	NA	NA	NA	0	470321454365374	141137325409586	796571761047932	K10535	hao	hydroxylamine dehydrogenase	2	ATGAAACGTATTCCTGGCCTGGTTATGGTGATGGTATTGATTTCAGGTGTGGTATGGGCCCAGACGGAATCGACGGTGGCCGGGCGGTGTATGACCTGTCACAAGGAGCAGTCGCGCGGACTGTATAACCAGTGGTATGAGTCATCGCACGCCGCGCATCAGGTGACCTGTATCGACTGTCATGGCGCGGACCGCGACGATCCGGATGCGTTCGAGCATTATGATGCGTGGATTGCCACGATGGTGACGCCGAAAGACTGTGGCGAGTGTCATCCCAAAGAGTCGGAGCAGATGAGCGGTTCCTACCACGCCCGGGCCGGCGAGATCCTGGAGTCCAATGACGCCTATCTGGCGCACACCTCTGCCGGACTGCCGGTGGCCATCACCGGTTGTGAAAGC…
223886	Bacteria	NA	NA	NA	NA	NA	NA	0	267248889989112	125644592182964	126008134469833	K00266	gltD	glutamate synthase (NADPH) small chain	2	ATGCCCGATACACCCGCGACTGACAAAAAGCCGAGACCGAAACGGCTGAAAGTACCCCGCCACCCCATGCCTGAGCAGGCGGCAGAGGAACGCCGCAGCAACTTCCGCGAGGTACCCTTTGGCTACGACGCTGAAACCGCCATCGAGGAGGCCAAGCGCTGCATCATCTGCAAGAAGCCCAAGTGCGTCGAAGGCTGCCCGGTGGGCATCGACCTGACGAGCTTCATGGAGGCAATGCGCGAGGGCGACTTCCGCAAGGCCGTCGATGTTCTCAAAGCGCAGAACGCTCTGCCCGCCATCTGCGGAAGGGTCTGCCCCCAGGAGGAGCAGTGCGAGGCGCTCTGCATTTTGGGCAAGAAGGAAGAGCCCGTGGCCATCGGACGGCTGGAGCGTTTTGCC…
226068	Bacteria	NA	NA	NA	NA	NA	NA	0	185258012824338	296620210779376	582819879222329	K01915	glnA, GLUL	glutamine synthetase	2	ATGACGGATTCCGATCATCATGAGAAGATTTTGAAAACGGTTCAGGAACAGAATATTGAGTATATCAGTCTGTGGTTTACTGATATTCTGGGATTTTTAAAGAGTTTCACCATTACCCGGGAAGAGCTGGAGGATTCTCTGCGAAACGGTACGGGATTTGATGGATCATCCATCAAGGGATTTGCCCGAATAGATGAAAGTGACATGTTTGCCATGCCGGATCCGTCGACCTTCAAAGTGCTGCCGTGGAAAGCTTATGACGGTGCCGAGGTGGCACGCATGTTCTGTGATATTGTCACAGTCGACGGCGATCCGTATCCCGGTGATCCGCGCTATATTCTGAAACGGGCTCTGAAACGTGCGGCTCTGCGTGACTACACATTTTTTGTGGGTCCGGAA…
230465	NA	NA	NA	NA	NA	NA	NA	0	169205769030962	0	406869717656401	K01915	glnA, GLUL	glutamine synthetase	131567	ATGAATTTAGAACACGCACAAAGGCTCATTCAGGAACAAGAGATTAAAACGATTGATCTGAAGTATTCGGATTTAGTGGGGAATTGGTATCATATCACCTTTCCGTCCCGCCGGCTGGAATATGTTTTAAAGCATGGCATTCCTTTTGACGGTTCAAGTATTCCAGGGATGAAATCGGTCGAATCCGGTGATATGACGCTTATTCCCGATTTAAGCACCGCGATTAGAGATCCCTTTTTGGAGAATCCGACCTTACGTATGTTGTGCTATATCTGTGATGCCGATACCAGGATCGGCGTCAAAAAAGACCCGCGCAGCGTGGCGAAACGTGCACAGAAATATATGGAAGAGAGCGGTATTGCCGACGAATCCCGTTGGATAGCCGAAATGGAATTTTAT…
234068	Bacteria	NA	NA	NA	NA	NA	NA	0	553391595572816	906647100999939	172237402323387	K10535	hao	hydroxylamine dehydrogenase	2	ATGAAATTACCCAAATACCTAACGATTATATTGATACTGCTGTTCATCTTCCTAAACCTACGCGGTGAGCCCGCGACCGCGACGATAGAGTATGCCCAACGGACTGGCAAAGGCTGTTCCTTTTGCCACCGGGATAACAATGGGGGACCGCTCAATGCCGTGGGCATAGCCTATGTGCGCAATAACTACGATTATCCTATTCCCGAACGCATCTTGGACAAGTCGCGCCAGCTAAGCACGCCGGTTCATCAGACCGCGCGGCTCATTTGCGGATATATTCACCTCGTCGCGGTGTGTGTTTTGGTGGGTACGATTTTCTACATTCACCTGTTCGTCAAGCCCGCGAACATCACCGGAGGAATTCCGCGCGGGGAACGGATACTGGGGCTAATTTGCCTG…
235658	Bacteria	NA	NA	NA	NA	NA	NA	0	719759855738623	174148957192074	112277912305326	K05601	hcp	hydroxylamine reductase	2	ATGGCTCTAGAACAGAGCCAGCAGCTCGGAGATGAGCTGTCCATGTGTGTGAAGACATTCAACCTTGAGGAGGAGATCATGCTGGACATGTTTTGTTACCAATGCGAACAGACGGCCAAAGGCGAAGGGTGCACCAAAGTCGGCGTGTGCGGGAAAAAGCCTGAAGTGGCGGCCATGCAGGATCTGCTGGTCTACGTCCTGAAAGGGCTCTCCCAGGTGGCTGTCCAGGCCAGGGAAATGGGCATCACCGATCACGAGGTCGATGTCTTCACCTGCGAGGCCACCTTTGCCACCCTGACCAACGTCAACTTCGACCCGGAACGTTTTGTAGGCTATGTCAACCGGGCTGTGGAGCTCAGGGACAAGCTCAAGGGCCGGATCGAGGAGGCTGCAGCCGGG…
236699	Bacteria	NA	NA	NA	NA	NA	NA	0	728734172835821	412723410959124	521127235625464	K01915	glnA, GLUL	glutamine synthetase	1869227	ATGGTTCCCGAGAAGTTCGCGCAGGTCCGCCAGGAAGCCGCCGCCCAGGGGATCGAGTTCGTCGATCTGAAATCCCTCGACCTCAACGGCCGGCTCCATCATCTGTCGCTCCCGTTCGACCGCTTCACCGACGACGTCTGTCAGGAGGGCATCGGATTCGACGGGTCGAGCTACGGGTTCCTGAAGGTCGAGAACAGCGACATGGTGCTCATCCCGGACCTGGGCACGGCCGTCCTCGACCCCTTCCGCAAGCGGCCGACGCTGCACATGTTCGCCTCGGCGCACCTGACCGATGATCGCCGCACGCCGTTCAACCAGGACGGCCGACACATCGCGCGCCGGGCCGAGGCCGCCCTGCGCACCGTGGGGGTGGCCGACACCTCGCACTGGGGCCCGGAG…
238577	Bacteria	NA	NA	NA	NA	NA	NA	0	512008607255713	398237263844143	0	K01673	cynT, can	carbonic anhydrase	2	ATGGCAGCTCAAAAACCGACACCCGATGAAGTCCTCGCTATGCTGCAAGAGGGCAACAGCCGCTTTGTCTCAGGTGCGACCGCCCATCCCAACATCGATGCCGACCGGGTGGCCTTAGCCGGCCGGGCCGATCAGGGGGATTACGCGTACGCTACGGTTATCACGTGCTCAGACTCACGCGTACCGGTCGAGCTCATCTTTGACGCTGGTGTGATGGACATCTTCGTCATTCGGGTGGCGGGTAATGTCTGTAACACAGACGAGGTTGGTTCTATCGAGTATGGTTTGGCACACGTTCACACGCCCGTGTTAGTTGTTCTCGGGCACACACAGTGCGGCGCCGTCACCGCGGTTACCAACGCGGTGCAAGGCCATGGACACGCACTGGAGAGAAACATT…
238835	Bacteria	NA	NA	NA	NA	NA	NA	0	122141944097284	245644919808175	187314689586608	K05601	hcp	hydroxylamine reductase	2323	GCCACGACCGATGACAGTCTCTCAGCCGACGATCTGGTCAGTCTGGTGCTGGAGTGCGGCCAATACGGAGTCGAGGTCATGGCGCTGCTGGATAAGGCTAACACCGAGGCGTACGGGCATCCCGAACCGACTGAAGTCAATCTGGGCGTGCGCGGCAACCCCGGCATCCTGATCAGCGGGCACGACCTGAAAGACATGGAAGAACTGCTGAAACAGACCGAAGGCACGGGCGTAGACGTGTACACGCACAGCGAGATGCTGCCGGCCAACTATTACCCGGCCTTCAAACAATATGAGCACTTTGTCGGCAACTACGGCGGGTCCTGGTGGCATCAGAAAACCGAGTTCGAGCAGTTTCACGGCCCGATTCTGATGACCACGAACTGCATTGTGCCGCCC…
238984	Bacteria	NA	NA	NA	NA	NA	candidate division KSB1 bacterium	0	488269846250781	761198454983343	664945064630308	K01915	glnA, GLUL	glutamine synthetase	2172550	ATGACCCCGAAGGAGTTTTTTGAATTCGCCAAAGCCAATGGCGCGGATATGGTGGATCTCAAATTCGTCGATCTGTTGGGAACCTGGCAGCATTCCACCTATCCGGTAGATACCTGGGATGAGGATACCTTTACCGAAGGTCTCGGATTCGACGGATCGTCCATCCGCGGCTGGCAAGCCATCAATCTGTCCGACATGCTTGCAGTGCCGGACCCGGACACCGCGGTGCTGGATCCGTTTTTCGAGCATCCCACGGTCTCTGTGATCGCCAATATCGTGGATCCAATTACAGGGGAACGCTACAGCCGGGATCCCCGCTATGTGGCATCGAAAGCGGCGGACTATCTCAAAGCCAGCGGCATCGCCGACACCTGTTTTATCGGTCCGGAACCGGAATTT…
238994	Bacteria	NA	NA	NA	NA	NA	NA	0	269707182180225	672179388793764	649355915442045	K10535	hao	hydroxylamine dehydrogenase	2	ATGAATAGATCTATAGTGATGTCTATGATTGTATTTGTGCTGTTATGCTACTGCCTGCTGATGGCTCAAGGGGGCACGCAGGTTGCGGGTAAGTGTATGACCTGCCATAAAGAAAAATCCCCCGGTTTGTATAATCAATGGTACAATTCAAAACATGCTCTGCACAAAGTGACCTGTATTGATTGTCATCAGGCGGATAGAGATGAGCCGGATGCCTTTATGCATGAAGGCGCTTATATCGCAACTTTGGTAACTCCTGACGACTGCGGGACCTGTCATGCCGGAGAGACTGAGGAAGTCAACAACTCGTATCATGCCAGTGCGGGTTTGATTCTGGAGTCGACCGATGCCTACCTGGCGCATGTTTCCGCGGGGGAGCCGGTTGAGATTCTGGGATGT…
243265	Bacteria	NA	NA	NA	NA	NA	NA	0	61015224495483	435558077213273	70296708208846	K05601	hcp	hydroxylamine reductase	2	ATGAGTATGTTTTGTTATCAATGCCAGGAAACGGCAAAAAACAGCGGCTGCACCCTGAAGGGGGTGTGCGGAAAGGATGCGGCATCCTCCAATGCCCAGGATGCCCTCATCTACACGATTAAGGGAATCTCCAACTACGCGGTACTGCTCAATGACCTTTCTTCGGAAGAACGGCCTGCAGAATGGCGGGAAGCGGCCGAGTTTGTCCTGGAAGGCCTTTTCACAACTATTACAAATGTAAGCTTCGATGAAGAATCGGTGCTGGATTTGACCGAGCAGGGTCTAAAAATTCGGGACTGTCTCGCTGTAGCCGTAAAGGAAGGAGCTGCGAAGGGGCAGGGGATAAAGGTACCGGAAGACATGCCGCCCTCAGCCGTCTGGGCGCCCGGATCCCGGGAC…
245124	Bacteria	NA	NA	NA	NA	NA	NA	0	686257841937143	42252776267458	127112139671104	K00926	arcC	carbamate kinase	1869227	ATGGCAGGCGAGACCAAGCCGATCGCGGTGGTTGCCCTGGGCGGAAACGCCATTTCCAACCCCGACGAGCGGGAAGACATCCACACGCAATTCGCCCAGACCCGAAAAAGCCTGGATGGCATTCTGGAACTTCTCCAGGCTGGTTACCGGGTGGTTGTGACCCACGGCAACGGCCCCCAGGTGGGCAACGCACTCATTCGCGTGGAGATGGCACGCGGCCACGCCCCCGAGCTTCCCCTGGGCGTCCTCGTGGCGGCGACCGAAGGCTGGATGGGGTATATGATCGAGCAATCCCTGATCAATCGGCTCAGGGACGAAAAGATGGATATTCCCGTTGTCTCCCTGGTCAGCCAGGTCGTTGTGGACAAGGAGGACCCCACACTCCTGGACCCCTCCAAA…
245356	Bacteria	NA	NA	NA	NA	NA	NA	0	103020263399856	416843794777481	263739138571777	K01915	glnA, GLUL	glutamine synthetase	2	ATGAAGGAAGTTAAGACGGCAAAAGAGGTTCTCGACCTCATAAAGAGTGAAGGCATACGTCTGGTGGACCTCCGTTTCATGGATTTTCCCGGACTGTGGCAGCATTTTACCGTACCTATCAGCGAAATCGAGGAGGACACCTTCGAGGACGGTCTGGGGTTCGACGGTTCGAGCATCCGGGGCTGGCAGACGATCAACGAATCGGACATGATCGTAAAACCCGTACCCGAAACGGCGTTTATCGATCCCTACGCGGCCCATCCCACCCTGGCGATGATCTGCAATATCTGCGATCCCATTACGGGAGAGGACTATTCACGAGATCCGCGGAACATCGCCCGCAAGGCGGAGAAGTACCTCGTTTCCTCCAAGATCGGCGACACCGCCTTTTTCGGACCG…
247407	Bacteria	NA	NA	NA	NA	NA	NA	0	414056784678327	500689481013597	212753891832643	K05601	hcp	hydroxylamine reductase	2	ATGTTTTGTTATCAATGTGAACAGACATTAAAAGGTATAGCTTGTGTAAAATCGGGCGTTTGTGGAAAAGATGGAGAAACAGCGATGTTGCAGGATATTTTGGTAGAAGCTTGTAAAACAATTTCGGTTTATGCTCATAAATCGAGGGAATTAGGCTTCAAAGATAAAACAATTGATGTATTTGTTATCGAAGGGTTGTTTACGACTGTAACGAATGTAAACTTCGATCCGGAAAGAATAAAATTGCTTTTGGAAAAGGCAAAGGACTATAAAAATAAAGCACAAGATTTATATCAAAAAGCTTGTGAAGGAAAGGGTATTACCCCTCAAGACCTATCAAATAAGGCTGATTGGAACTATACAGGGTCTTATAAAGACTTAGCAAAACAAGGAAACGAA…
250911	Bacteria	NA	NA	NA	NA	NA	NA	0	143877835826445	554699459326808	608679914434186	K00262	E1.4.1.4, gdhA	glutamate dehydrogenase (NADP+)	68336	GGCTACAGAGTCCAATTCAATAATGCTATTGGACCCTATAAGGGGGGGTTAAGATTCCACCCCAGTGTAAATCTCAGCATATTAAAATTCCTTGGATTCGAGCAGATTTTTAAAAACAGCCTGACAAGTCTTCCCATGGGAGGAGCAAAGGGAGGTTCAGATTTTAATCCCAAGGGGAAATCAAGCAGTGAGATCATGAGGTTCTGTCATTCTTTTATGCTCGAACTGTGGCATCTTATAGGTCCTCAGACAGATATTCCTGCCGGAGACATTGGTGTAGGTGGGAGAGAAATAGGATATCTCTATGGCATGTACCGGAAACTGGCCAGGGAAAATACAGGAGTTTTAACCGGGAAAGGACTTAACTGGGGAGGTTCTCTCATTCGTCCTGAAGCTACA…
256477	Bacteria	NA	NA	NA	NA	NA	NA	0	160459927402486	585402274881677	455790723488513	K00459	ncd2, npd	nitronate monooxygenase	2	ATGACATTTCCGACATTGAAAATAGGTGATTTCGTGAGCAAGCTGCCCATCGTTCAAGGGGGCATGGGAGTTGGAATTTCTCTGTCAGGTCTGGCTTCCGCTGTCGCCAATGAAGGCGGGATCGGTGTTATTGCCGCCGCCATGATCGGGATGGGGGAACCTGACATCGTTTCCAATCCCTTAGAAGCGAATGTCAGGGCGCTGCGACGTGAAATCAGGAAAGCCAAAGAGATGACCGATGGACTTCTTGGGGTAAACATCATGGTTGCCTTAACCCATTTTGCCGATCTGGTCAAAACAGCAATAGATGAGTGTATTGACGTGATTTTTGCCGGAGCCGGGCTTCCTCTGGATCTTCCGAAGTTTTTGGAAGAGCATTCGAGGACCAAACTGGTTCCG…
263151	Bacteria	NA	NA	NA	NA	NA	NA	0	322583812498725	202078224152897	366480395533864	K00266	gltD	glutamate synthase (NADPH) small chain	2	CAAGAGCAAGCGCATCGCTGTTTAGATTGCGGTACACCATTTTGTATGAACGGATGTACACTTGGTAATGTTATGCCTGAATGGCAGGAAATGATGTTTTTAGGGGAGTGGGAAGACGCGTATCGACTTCTCGCTTCGACGAATAATCTCCCTGAAATAACCGGACGGGTATGCCCGGCGTTATGTGAGTATTCATGTGTGTTAGGGTTAAATGATGACGCGGTAACGATTCGAGAAAATGAACTTGCGATTATTGAGCACGCGTTTGAGCATGGCTATGTTAAACCCGAACTCCCGAAAAAGCGTACCGGTAAAAAAATTGCGGTACTCGGTTCAGGACCGTCCGGTTTGGCCGCGGCAAGCCAGTTAAATAGCGCGGGACATTCGGTAACGGTTTAT…
265242	Bacteria	NA	NA	NA	NA	NA	NA	0	0	550168462542	660759238835174	K15876	nrfH	cytochrome c nitrite reductase small subunit	2	ATGACGCGCAAGCGTAATCTTCCCGCCCGGCGGATCGGGGCGGCGGCAATGTGTGTCCTGCTCGGTTTTACGCTGGGCTTGGGCGGTTACACGTTCATCTATGCCGAGGGTTACAGCTACCTGACCAATGATCCGCGCGCCTGTGTGAACTGCCACATCATGCGCGATCACTTTGATGGCTGGGTCCATTCTTCCCATCATGCCGTGGCCACCTGCAACGATTGTCATTTGCCACACGATCCGGTGGGCAAGTGGCTGACCAAGGCGGATAACGGATTCTGGCATTCCTACTACTTCACCTTCGACAACTTTGACGAGCCGATTCGCCTGCGCCAGGTGAGCCGGGATGTGCTCAACCAGGCCTGCCTGCACTGCCATGATCAACTGCTCAGCCAGGTG…
265737	Bacteria	NA	NA	NA	NA	NA	bacterium BMS3Bbin04	0	442741355478749	536982922063686	182978097671884	K01915	glnA, GLUL	glutamine synthetase	2005727	CCGCGCCGGGAGTGGACCGCCGATGACCTGATCGAATTCGTGCGCGAAAACCAGATCCGGGTTCTCTCGCTGATGCACATCGGCGGGGATGGCTGGCTCAAGACGCTGGACTTTGTCCCTCGGGACTTCATGCACCTCCAGGACGTGATCCTGGGGGGTGAACGCGCCGACGGTTCCAGCCTCTTCAAGACGATGGGCATTCCCACGGGGCGTTCGGACATCGTGCTGCGCCCGCGCGTGCAGAGCGCCTTTCTGAACCCCTTTTCCCCCGTGCCCACCCTGGGGCTGCTCTGCGGCCATTTCGGCCAGAACGGTCGCCCGCTGCCCGAGTCGCCGGACACCATCGTCCGCTACGCCTACGAGCGCGCCCACAGCCACACGGGCGTGGATCTGCACGCC…
271055	Bacteria	NA	NA	NA	NA	NA	NA	0	870508809270443	442238376417681	75775852484102	K01673	cynT, can	carbonic anhydrase	2	ATGACGACAACGAGTACGCGCCAGCCCACTAAGCTTTCGCCGGAGGCGGCCATCGAGCGGCTCAAGGCGGGTAACCAACGGTTTGTGAGGGGGATGGCCGAACACCCCAATAGTTCCAGCAGGCGGCTGAGCCAGGCTGGAGTCGAGGACCAGGGCGATCACGCTTTTGCCACGGTCCTCACCTGCTCCGACTCCCGGGTTCCGGTGGAGCTGATCTTCGACGCCGGCGTCATGGACATTTTTGTCATCCGGGTGGCCGGCAACGTCTGCAACGTGGACGAGGTGGGTTCCATCGAGTACGGCCTGGCCCACGTCCATACCCCGGTGCTGGTGGTCCTCGGCCACACTCAGTGCGGCGCGGTCACCACCGTGACCCGTCAGGTGCTGGGGGAGGCATTG…
272001	Bacteria	NA	NA	NA	NA	NA	NA	0	0	202260767678591	581319875835882	K01915	glnA, GLUL	glutamine synthetase	2	ATGAAACCTAAAGACGTATTGGAGTTTGCAAAAGAAAACGGTGCGAAAATGCTGGATATCAGATTTATGGATTTTCCGGGAACCTGGCAGCATTGTTCCTTTCCCATATCCGAACTTACGGAATCGGTTTTCGAGGACGGGTTCGGGTTTGACGGATCAAGTATCAGGGGTTGGCAGCCGATTAACGCCAGCGACATGCTTGTCACTCCCGATCCGGGCGCCGCCAAAATGGATCCGTTTTTCAAGGAGCCGACGCTTGTTATAATCGGCAATATCACCGACCCTATCACCCGGGAGCCCTATTCGCGCGATCCCCGGTATATCGCAAAAAAAGCGGAGGCTTATCTGAAGAGTTCGGGGATTGGAGACACCGCCTTCATCGGCCCCGAGGCGGAATTC…
289108	NA	NA	NA	NA	NA	NA	NA	0	0	160515837883782	320618015446808	K01501	E3.5.5.1	nitrilase	131567	ATGGTAGGAGAAGAGAAGAAAGACATGGTCACACATAGCGCGGTCACCGTCGCTGTCGTTCAAGCGGCGTCGATCCTGTTCGATCGCGACGCGACGGTGGACAAGGCCTGTCATCTGATCGAAAAGGCTGCCTCCGAAGGAGCAGAACTGATCCTGTTCCCGGAGGCCTTCATCCCATGCTATCCGCGTGGCCTGAGCTTCGGTATGGTGGTGGGCAGCCGCGACCGCGAGGGGCGCCGCTTGTGGGAGCGCTACTGGAAGCACAGCGTTGAGATCCCCGGCCCTGCTACGAAGGCGCTGGGTGAGGCCGCCGGGAAGGCCGGCGCCCTGGTCGCCATCGGTGTCACGGAGCGCGACAGTGACTTCAGTGGAGGGACGCTCTATTGCACCCTGTTATAC…
289884	Bacteria	NA	NA	NA	NA	NA	candidate division KSB1 bacterium	0	257159361110638	631255975323211	219895525911056	K10535	hao	hydroxylamine dehydrogenase	2172550	ATGCCTCTCAGGCAATTATTGCTTTATCTGTTATTGAGCACCTGTGCGCTTTTTAGCGCTGAGAACAATGCAGCCGGCCGTTGTATGGTTTGCCACAAGGAACAGACCAGGGGGCTGTACAATCAATGGTTAAATTCGGCTCATGCGGTGCATCATGTCACCTGTCTGGATTGTCATCAGGCGGCCAAAAAGGAAAAGGATGCGTTTTTGCACTATGACCAATACATCGCCACCCTGGTGACGCCAAAAGATTGCGGCAGCTGTCATCCGACCGAAGCTGAAGAGGTGTCCGGTTCGCATCACGCCAAAGCCGGTCAAATCCTGAAGAGCAACGATGCTTATCTGGCCCATGTTGCTGCCGGTTATCCGGTGGCAATACAGGGTTGTGAGAGCTGTCAT…
295288	Bacteria	NA	NA	NA	NA	NA	candidate division KSB1 bacterium	0	0	569693868206137	188393850492198	K00261	GLUD1_2, gdhA	glutamate dehydrogenase (NAD(P)+)	2172550	GCGGACAATTCCAACAGTGTTTTTGAGATGGCGCTGGAGCAGCTCGACGATGCTGCAAAGCGGCTTAAACTGGACCAGAGCACGCTCAATGTTCTCAGCCATCCGGAACGCGAATATACCGTGGCGGTACCTGTGGTTATGGATGACGGACGCATAGAAGTATTCACAGGTCACCGGGTTCAACATAACAGCGCCAGAGGGCCCTGCAAGGGCGGGATTCGATTTCACCACGACGTGTCGCTGGATGAAGTCAAAGCTCTGGCCATGTGGATGACCTGGAAATGCGCAGTGGTCAATATTCCATATGGTGGCGCAAAGGGCGGTGTACAGGTCGATGTGACCGGCTTGAGCAAAGAGGAAATTCGTCGCCTTACCCGCAGATATACGGTCGGTATTATG…
302582	Bacteria	NA	NA	NA	NA	NA	NA	0	0	22154123019404	684780555643389	K05601	hcp	hydroxylamine reductase	2	GTGTACTGCTTTCAATGTCAGGAAACGGCCAAGAACGAAGCCTGCACCGTGAGAGGCGTATGCGGAAAGCCAGAGGAAACCGCCGATCTCCAGGACCTGCTGATCTACGTGTCCAAGGGCATCGCGGTCTACGGGGAGAAGCTGAAGGACCAAGGAACGGTCGACAAAGACGCTGCCCGTTTCATCCGCCAGGCCCTCTTCGTCACCGTCACGAACACGGCCTGGGACGATGAGGCGATCATCAACTGGATCAAGGAGGGCCTCGAGGTGCGCGCCGCGGTCAGGGAAAAAGTTGGCCCGGCCGAGCTTGGGGCGCTTCCCGACTGCGCCACCTGGACGCCGCAGACCGACGAGGCGATCATGGCCAAGGCCCTGTCCGACGAGGTGCGCATCACGGCT…
305940	Bacteria	NA	NA	NA	NA	NA	NA	0	468476234670264	37784617758196	192817186887799	K01673	cynT, can	carbonic anhydrase	2	CACGGCCAGCATCCGTTCGCGACAATCATCGCCTGTTCCGATTCGCGCGTGCCACCGGCTATCCTGTTTGACCAGGGGTTGGGCGATCTGTTTGTCATCCGGGTGGCGGGCAATATCGTGGATGATCTTGCCCTGGGCAGCATCGAATATGCGGCGGCCCATCTGCACACACCCCTGTTGATGGTTTTGGGCCATAGCAAATGTGGCGCAGTGGGGGCCACGGTGGCCGGCGGCGAACTGGAAGGACACCTGCCCAGCCTGGCGAAGCTGATTCAACCGGCGGTAGAAAAGGCCAAAGGCCAGCCGGGCGACCTGGTGGATAATGCCGTGCGGGCCAATGCCCGGCTGGTGGCCGAGCAGTTGAAAAACTCGGAGCCGGTTCTGGCCGGGTTGGTGAAA…
306295	Bacteria	NA	NA	NA	NA	NA	NA	0	0	527123337395129	772309547629326	K00262	E1.4.1.4, gdhA	glutamate dehydrogenase (NADP+)	2	ATGGCTTCCGAGTATGTTGAGAATCTGTTGCTCGAAGTGAAAGCCAAGAATCCGGCTCAGCCTGAGTTTATCCAGGCAGTTCAGGAAGTGGCTGAATCTCTCGATCTCGTGATGGAGAAATATCCCGAGTATCGCAAGTTCAAAATTCTGGAAAGAATCATCGAGCCGGAAAGAGTGATTATGTTCCGCGTTCCGTGGATGGATGATCAGGGTGAAATTCAGGTCAACCGCGGTTTCCGTATCGAGATGAACAGCGCGATCGGCCCCTACAAGGGCGGATTGCGTTTCCATCCCTCGGTCAACCTCGGCATCCTCAAGTTTTTGGCCTTTGAGCAGGTCTTCAAAAACAGCCTGACCACTCTCCCGATGGGCGGTGGCAAGGGCGGATCCGATTTCGAT…
308143	Bacteria	NA	NA	NA	NA	NA	NA	0	0	276464261034766	48865620336021	K00266	gltD	glutamate synthase (NADPH) small chain	2	ATGTCACACACACTGACCCCCAAGGAAAGAATGCAAATACCACGGCAGGATATGCCGGAGCAACCACCGGAACAGCGGCGGAGAAATTTTAAGGAAGTTCCCCTGGGATATACGGACGAGCAGGCGGTACAGGAAGCCCGGCGGTGCTTGCAATGCAAGAAGCCGGCATGCGTCCGGGGCTGCCCGGTGAACGTGCGTATACCCGAATTTATCGCCAAAGTTGCGGAACATGATTTTGCCGGCGCCTACGAGGTGATTACGGAGACAAACAGTTTACCCGCCATATGCGGCCGGGTCTGCCCCCAGGAAACACAGTGTGAAGCACAATGTGTTCTGGCCAACAAAGGCGACCCGGTGGCGATTGGGCGGCTGGAACGCTTTGTTGCCGACTATATGCGG…
308248	Bacteria	NA	NA	NA	NA	NA	NA	0	516064757291878	620727060098101	0	K01673	cynT, can	carbonic anhydrase	2	ATGGACAATTTATTGACGAACACTCCGGAAACTTCCCTTGAAAAGCTGAAGGAAGGCAACGAACGGTTCGTGAACGGCACACCGATATGGCATCACGAGGATATCGCCGAAAGAAGAAAAAAACTGCTGGACAAGCAGGCTCCTTTTGCGACGGTTCTCGGGTGCTCCGATTCACGGGCGCCGGTTGAACTGGTCTTCGACGCAGGGCCAGGGGACCTGTTCATATGCCGGAACGCCGGAAATATTCTCGATGACACCATCCTTGGCTCCATCGAATACGCGGTTCTTCATACCGGCTGTCCGCTGGTGGTCATTATGGGGCATTCCTCCTGCGGAGCGATCACGGCCGCGGTAAATCATTTCCGGGACGGCGGGCCATGCGATACCCCCCATATCCAT…
314256	Bacteria	NA	NA	NA	NA	NA	NA	0	301267122902152	247251048080232	43168601460737	K00459	ncd2, npd	nitronate monooxygenase	2	ATGAGGTCATCAGAACATCGAGAATTCGTGATATGGGCTTCAGCGCCCCCATGGGCGCCGATCGCTGACTTCATGTCGATCATTGGCTCATTGGCGGATCCACTGATCGACCTTCGCGGAGGAGCCCCTGCCAAGGCGCTCGCTCGCGCGCGTGAGACAGTCGCCGCCGATGCAAAGGCGCCGATCTACGTCATCGACACTGAGGACAGCGAATGCCAGCGATTGCTGGAGGTCGTGGCCTCTCCCGGCGCGCGTGTCATTTTTGGATTTAATGGAACAGACCGTCGAGAGACGACACGCCTCCTCAGCCCGGCGCGGTCCGCCGGCGCGACGGTTGGCGTGGAGGTCACAACACGACGCGAGGCGTTTGTCGCCTTTGAAGCAGGGGCGGACTTTCTG…
315010	Bacteria	NA	NA	NA	NA	NA	NA	0	461263200704135	422607494467238	75759959203149	K00266	gltD	glutamate synthase (NADPH) small chain	2	ATGAACAAAGTAATTAACAAAACCGAATTAACTGAATTAACATTTTCTTTAGAAATACAAACAGAAGACGTTTCTAAAGTTGCACAAGCAGGCAATTTTGTTATAATTCGACTTAACGAACGGGGAGAACGAATCCCTTTGACAATTGCTGATTATAACAGGGAACGTCATACAATTACGCTGGTTACCCAATCTGTAGGCTCGACCACGAAACAATTGAGAAAACTTTCCGAAGGCGATTACATTCAAAACATTTTGGGACCGCTTGGAAATGAAACTGAAATACTTCCAGATGAAAAAGTTATACTAATTGGTGGTGGATTAGGAATTGCACCGATTTTCCCAATCTTAAAAGCAAATAAAAAAATTGGAAACTACACTATATCTATTGTCGGATTT…
316357	Bacteria	NA	NA	NA	NA	NA	NA	0	0	909522767779718	286195975414608	K10535	hao	hydroxylamine dehydrogenase	2	ATGCGAAACATCCTTGCCGCAGCCATTCTGGCCCTTCTGTGGGCTCCCACCGCCGGCGCCCAGGCCCCGGAGCCGAGCGAAGATACCGCGGTCTGCATCGACTGCCACCGGGACGTGCATCCCGGGATCGTCGCAGACTGGGAACGGAGCCGCCACGCGAGAACGAGGCCCCTGGACAGCCTGGCGAAACCCGAAATCGAAAGACGCCTTTCCGCCCCCACCGTCCCCGGCGAGCTTCGAGACAAGACGGTGGGTTGCGCCGAGTGCCACACCCTGAACGCCGAGGCCCACGACGATGCCTTCGAGCACAGCGGATACACCGTTCACGTGGTCGTTAGCCCCGAGGACTGCGCCACCTGCCACCCGATCGAGCGGGAGCAGTATGCCGAGAACATCATG…
324498	Bacteria	NA	NA	NA	NA	NA	NA	0	621486836632432	481836826156135	949371174713729	K05601	hcp	hydroxylamine reductase	2	ATGAAAATGTTTTGTTTTCAATGCGAACAAACAGCAAAAGGAGAAGGTTGCACTGTAAAAGGGATTTGCGGCAAAACTCCGGAAGCGGCTAATTTACAGGATTTGATTATTCATAACCTCAAAGCAATCGGTGTTTTGGGAAAAAAGCTGTTGGAAAGTGGCAAACGACACAAAGAAATGGATAGGTTCTTTTTGAAAGGACTTTTTACCACAATCACAAACGTGAATTTCGACATAAATCGACTTGCAGAAATAGTTAAAAAGGCTTACAAACTTAAAGAGCAACTTAAACAAGAGGTAGGCGATACTTCTGGAATGCCTGAAATCGTGAATTTTGTTCTTGAAGATAATATCGATGCTATGTTAAAACAAGGCGAAAGTATCGGTGTTATGGAATAT…
327824	Bacteria	NA	NA	NA	NA	NA	NA	0	0	564418556122715	405860946650583	K05601	hcp	hydroxylamine reductase	2	ATGCGGTCATCCCTTACTGCCGGTTGTGCAAAATTTCGTTACAATAAACTCGATCTGGGCGACATTGACGGTATTCCCCGTGTCCTGGATGCCGGCCAATGTAACGACTCGTACTCGCTCGCCGTTATCGCCTTGAAACTCAAAGACCTCTTTGACGTCGAGGATATCAATGAACTTCCCATCTCCTTTGACATTGCCTGGTATGAACAAAAAGCGGTGGCGGTTTTGCTGGCATTGCTATCCCTCGGTTTTAAAGGCATTCGCCTCGGACTCAACCTTACCCGCTTTTCTTTCTCCGGACGTCACGCGGGTTCTGGTCGAAAATTTCGATATCAAGCCAATTGGCACCGTCGAAGAAGATGTCCGGGAAATGATGACGACCGGATAAAATCTGTAAAT…
344189	Bacteria	NA	NA	NA	NA	NA	NA	0	743124780506929	473295713905546	614013175708495	K00266	gltD	glutamate synthase (NADPH) small chain	2	TTGTATAGAATAGTTAGAAAAGAGGTATTTTCTCCGGTTACATTCCTGTGGGAAATTGAAGCTCCTGATATGGCTCAGGTAGCTGAAGCCGGGCATTTTTTGATAATTAGATTAAATGATAAGGGAGAACGCCTACCCTTTACCGTAGCTGATTATGATAGAGAAAAAGGAACGATAACCATCGTTGTACAAGTCGTAGGAAGGTCTACAACCGAAATGCTTAAAAAGTACGAGGAAGGCGACTATTTCTCGGATATGGTTGGACCCCTCGGAAAGGCTGCTGAGATTGAAAAGAAAAACAAAGTCGTACTCGTAGGAGGCGGATTAGGAACAGCCCCTGTGTATCCTCAACTAAGAGACTATAAAGAAAAAGGTTCATACACAATTAGTATAATGGGT…
350705	Bacteria	NA	NA	NA	NA	NA	NA	0	338662124812907	0	348235368641149	K00266	gltD	glutamate synthase (NADPH) small chain	2	ATGGGCAAACCCACAGGCTTTATGGAGCACCAGCGCGTCCGCGACCCCGAGGTCAGCCCCGCGGTCCGCGTGCGCCACTTCAACGAGTTCCACGAGGAGCTGGACCTGGAGCAGCGCCGCAACCAGGGCGCCCGCTGCATGGACTGCGGCATCCCTTTCTGCATGTCCGAGACCGGCTGCCCGATCGACAACCTCATCCCCGAGTGGAACGACCTGGTCTACCACGACCGGTGGCGCGATGCGCTTGACCGGCTGCACAAGACCAACAACTTCCCCGAGTTCACGGGGCGTGTCTGCCCCGCGCCGTGTGAGGGGGCCTGCTGCCTGGGCATCAACGAGCCGGCCGTGACCATCAAGGACAACGAGCGGGCGATCGTCGACCGCGGCTTCGCCGAGGGG…
353085	Bacteria	NA	NA	NA	NA	NA	NA	0	278366396652352	142361478208331	101488942747675	K00262	E1.4.1.4, gdhA	glutamate dehydrogenase (NADP+)	2323	ATGAACAGGTATGTCGAACGTGTATTACAGCAGTTGCAGGAGACGTATCCCTGGCAAAAAGAATTCTTGCAAGCCGCTCACGAAGTGCTGGAATCGTTGAGCCTGGTAATGGATCGGGAGCCGCAGTACGAAGAGGCCCGCATTCTGGAACGCCTGGTCGAGCCGGAACGGGCGATCTTGTTCCGCGTGGAATGGCTGGATGACAACGGCGAAGTGCAGGTCAACCGGGGCTATCGGGTGCAATTCAACAGCGCGATTGGCCCGTACAAAGGGGGCCTGCGGTTCCATCCCTCGGTGAATTTGAGCATCCTGAAATTCCTGGGGTTTGAGCAGATTTTCAAAAACAGCCTCACCGGTCTGCCGATGGGCGGCGGCAAAGGCGGCAGCAACTTCGACCCA…
353912	Bacteria	NA	NA	NA	NA	NA	NA	0	0	0	358345737398076	K00459	ncd2, npd	nitronate monooxygenase	2	TTGAATTCATTTAAGATTGGAAATATTGAAGTTCCGGTACCTATCATCCAGGGTGGGATGGGAATTGGTATTTCAATGTCGGGACTGGCCTCTGCCGTGGCTAATATGGGAGGAATCGGCGTCATCTCTTCGGTAGGAATCGGATTGGTGCATAACGATCCCCAATCAAGCTATCGTAAGAATAATATTGACGCGATCAAGAACGAGATCAAAAAAGCACGAAAAAAAACAAACGGTATCCTTGGTGTTAATATCATGACCGTGCTCACCAATTTCTCAGATATTGTTCAGGCTAGTATTGAAGCCGGCATTGACGTTATTTTCTCAGGAGCCGGACTACCTCTTGATTTGCCTAAATATATAGCAAACAAAGATACCCAAACGAAATTGGTACCCATT…
355012	Bacteria	NA	NA	NA	NA	NA	NA	0	298231407067847	637951514864208	686367039544575	K01915	glnA, GLUL	glutamine synthetase	2	ATGAGTAGTCTCAAAACAGCAAAAGAAGTACTTGCGCTTATGGAGCGGGAAAAGGTAGAAGTCGTGGACCTCCGATTCATGGATTTTCCCGGGCTGTGGCAGCATTTTTCAGTGCCCCCCGCCGAGTTGGATGAAGACGTTTTTGATTCCGGTTTCGGTTTCGACGGATCGAGCATTCGCGGCTGGCAGGCAATCAATGAATCGGACATGCTGGTAAAGCCGGTCCCCGAAACAGCATTCATCGATCCGTTCACCGAATTCAAAACACTGGTTATGACCTGTAACGTCTGCGATCCCGTTACCGGAGAAGATTATACCCGTGACCCCCGGAACATCGCCCGGAAGGCGGAAAACTATCTCAAATCATCGGGCATTGCCGATATTGCCTACTTCGGGCCC…
357450	Bacteria	NA	NA	NA	NA	NA	NA	0	170237650497117	243325147239941	242709956811602	K01915	glnA, GLUL	glutamine synthetase	2	GTCACATTCATGCCGAAACCCCTCTTTAACGACAACGGGAGCGGAATGCATACTCACCTTTCCTTCTGGAAAGAGGGTAAAAATCTCTTTGCAGGAGACGGGTACGCGGGACTTTCACAAAACGCACTGTACGCAATCGGCGGCGTATTGAAACATGCCCCGGCCGTCTTAGCCTTTACAAATCCCACGACAAACTCGTATAAGCGGCTCGTTCCTGGGTTCGAGGCCCCTGTCAACCTTGCATATTCCAGTAGAAACAGAAGCGCCGCTGTCCGAATTCCCATGTATTCAACATCGGAAAAATCAAAACGGTTCGAGTTTCGCTGTCCCGATCCCAGCTGTAATCCCTACCTCGCCTTTTCAGCGCTCACAATGGCGGCTATCGACGGTATTATCAAT…
358565	Bacteria	NA	NA	NA	NA	NA	NA	0	317528209109146	298480329615123	130271767414443	K03385	nrfA	nitrite reductase (cytochrome c-552)	2	ATGAAAAGCCAGAGAATTATTCTTATTATAACAGCAGTTATTCTCTCGGGGGTGTTCTTCCTGCACAGCTGTTCCCGGGATAAGACCGAGGTATTCAAGCTCGGTAAGATTGCAGATAATGTTTTCGATCCTGCCATCTGGGGCAAGGTATACCCCCTTCATTATGCATCGTGGCTGAAGACGAAAGATCCCAAGCCGGCGGGATTGAGCAAATACCGTCGGGGATGGGACACTGATAAAATTGTCTATGACCGCCTCAGCGAGTTCCCCTTTGCTGCGCTCCTCTACAATGGCTGGGGTTTTGGTATCGAATACAATGAGCCGCGTGGTCATTACTATGCTGTGATAGACCAGATTGAGATAGACTCCTCACGAACAAAGCCGGGCGGTGTCTGCCTG…
363199	Bacteria	NA	NA	NA	NA	NA	NA	0	177565175822614	287348538293912	355872135192412	K01915	glnA, GLUL	glutamine synthetase	2	ATGGCAACGGTCAAAGATGTTCTCTCAATGATTCAAGAGAACAACATTAAAATGGTGGATTTCCGATTTATGGATTTCCCCGGATTGTGGCAACACACAACGTATTCAGCACACAAAGTTGATGAAGACGTATTTGAAGAAGGGATTGGTTTCGACGGGTCATCGATTCGTGGATGGCAAGCGATTAATGAGTCGGACATGCTTCTCATGCCTGACGCAGACACAGCGTTTATCGACCCATTTAGCGCGGTTCCAACACTCGTCGTTATTTGTAACATTCTCGACCCGATTACAAAGCAACCATATACACGAGACCCACGCTACATTGCTAAAAAAGCGGAAGCGTATCTCGCGCAAACAGGTACAGGAGACACCGCGTTTTTCGGTCCTGAGGCTGAG…
365537	Bacteria	NA	NA	NA	NA	NA	candidate division KSB1 bacterium	0	231248130220178	581164429680867	261598478614547	K00926	arcC	carbamate kinase	2172550	ATGGAATATGGCGATAGCGGAAAGATCGCAGTGGTTGCGCTGGGGGGAAATGCAATAACGCGTGAATTTGAAGAGGGGGATATATACCAGCAATTCGCCAACACCCGGCGCGCTTTGGTGGGGGTTGCGGATTTGATTGAAAGGGGATATCGTTTAGCGGTTTCGCATGGCAACGGCCCCCAGGTCGGACACGCCCTGATTCGGGTCGAACAGACCCGAGATGTGGTACCGCCGGTTCCGTTGGGGGTCATTGTTGCTGACCTCGAGGGGGGAATGGGCTATATGATCGAGCAAACCCTGCAAAATAAACTGTTATTGAGAAACGTCAAGCGCAGTGTGGTGACGCTGCTGGCCCAGGTCATCGTCGATCAAAATGATCCCTCCATGCTCAATCCAACC…
366884	Bacteria	NA	NA	NA	NA	NA	candidate division KSB3 bacterium	0	0	349628247151908	513639775343489	K05601	hcp	hydroxylamine reductase	2044937	ATGTTTTGTTATCAATGTCAGGAAACGATGAGGAATAAGGGGTGTTCCGCCAAAAAGGGAATGTGCGGAAAACCCGCAGAGGTTGCCAATTTACAAGATTTGCTGATGTTCGTACTGAAAGGGATTGCGATCTACAGCGAACAGGGCAAAGAGGTCGGCGTGACTATGGATGAACAACTCGGGGATTTCATGTTCGAATCCCTCTTTTCCACAATCACCAACGTAAATTTTGACGCGAAATTTTTCGAGGATCGTATCAAAGAAGCCTTAAATGTGCGTGACAGTTTGAAGGCGAAAGTCGCCGCAGCCGGGAAATCTTTTGACAAATCGCTGCCCGAAGCCGCCACCTGGACATCTGACGATGTCAAAGAATTTGCCCAAAAAGCTGAAGAAGTCGGC…
367205	NA	NA	NA	NA	NA	NA	NA	0	228497594342505	0	421971352015512	K01743	E4.2.1.1	carbonic anhydrase	131567	ATGTCTGTCAACATACACGAAAACGTCAAGACGTCCTTTAGCCCGCAGGTTTCTTCGCCCGACATCGACTCCTCGGCCTATGTCCATCCTCTGGCTGCGGTGATTGGCGCCGTTCACCTCGGCAAGCGGGTCATGGTTTCGCCGGCCGCCTCGGTGCGCGGCGATGAAGGACAGTCAATCTGGGTCGGCGACGAGGCCAACGTCCAGGATGGCGTGGTGCTGCACGCGCTAGAGACCTTTTCGCACGGCGCGCCGGTCGAAAAGAACCTGGTCGAGGTCGACGGAAAAAAGTATGCGGTCCATGTCGGCGAGCGCGTTTCGCTGGCCCACCAGTCACAGGTCCACGGCCCCTCTTCGGTCGGCGATGACACCTTTGTCGGCATGCAGGCGCTGGTGTTC…
370284	Bacteria	NA	NA	NA	NA	NA	NA	0	332903259234431	122280906329948	720843778248757	K00262	E1.4.1.4, gdhA	glutamate dehydrogenase (NADP+)	2323	ATGAACAGATATGTCGAACGTGTATTACAGCAGTTGCAGGAGACGTATCCCTGGCAAAAAGAATTCTTGCAAGCCGCTCACGAAGTGCTGGAATCGTTGAGCCTGGTAATGGATCGGGAGCCGCAGTACGAAGAGGCCCGCATTCTGGAACGCCTGGTCGAGCCGGAACGGGCGATCTTGTTCCGCGTGGAATGGCTGGATGACAACGGCGAAGTGCAGGTCAACCGGGGCTATCGGGTGCAATTCAACAGCGCGATTGGCCCGTACAAAGGGGGCCTGCGGTTCCATCCCTCGGTGAATTTGAGCATCCTGAAATTCCTGGGGTTTGAGCAGATTTTCAAAAACAGCCTCACCGGTCTGCCGATGGGCGGCGGCAAAGGCGGCAGCAACTTCGACCCG…
379170	Bacteria	NA	NA	NA	NA	NA	NA	0	119070726355122	317942168898252	432848415020915	K01915	glnA, GLUL	glutamine synthetase	2	TTTATGGATTTCCCGGGGCTGTGGCAGCACTTTTCAATACCGGCTCGTGAACTGGATGAGGGTGTCTTTACCAACGGACTGGGCTTTGACGGCTCCAGCATCAGGGGATGGCAGGTCATTAACGAATCTGACATGCTTGTAAAGCCGGTACCCGAAACTGCTTTTGTGGATCCATTTATGGCCCACAAGACCCTGAACCTTATCTGTAACATTGCCGATCCGGTGACCGGCAAAGACTACACCAAGGACCCGAGGCATATCGCCATCAAGGCCGAAAACTATCTGAAGAGTTCCGGAATCGGCGACATAGCCTATTTCGGACCGGAGGCGGAGTTTTTCGTTTTTGATGATATTCGATTCGATCAGAACGAACACGAAGGCTACTATTTCATCGATTCC…
379275	Bacteria	NA	NA	NA	NA	NA	NA	0	249113918644084	192112651400775	356652174698473	K01743	E4.2.1.1	carbonic anhydrase	2	ATGATACATAAAAACGTGGTAACTGATTTTTCACGTGAGTCCGTTTACCCTGAAATGGATTCAACGGCATATGTACACCCCCTGGGAGCGGTCATCGGCAACGTGATACTGGGAAAACGGGTCATGGTGGCCCCCTTTGCGTCAGTCCGTGGTGACGAGGGTCAGCCTCTTTTTATTGGTGACGAGTCCAATGTCCAGGACGGAGTCATAATCCATGCGCTGGAAACTGAAAGTGACGGTAAACCTGTGGATAAGAATCTTGTAGAGGTCAACGGCAGCAAGTACGCGGTTTACGTCGGGGAACGGGTATCCCTGGCCCACCAGGTGCAGATACACGGTCCCGCTTACGTGGGCAATGATTCTTTCGTGGGGATGAAGGTACTGGTGTTTAAATCCCGG…
384829	Bacteria	NA	NA	NA	NA	NA	candidate division GN15 bacterium	0	133095656512816	238656830297035	171022816059135	K00374	narI, narV	nitrate reductase gamma subunit	2072418	ATGAAACTGGTGCTATCTGTGTTAGCCATCATCGTGCTGGCACTGGTGCCGTGGGTGGGAGTCAGTACGATGGGTCTGTACACCGTCTTCGGTGTGGTTCTGCCGTATCTGGCAATAGCCATCTTTTTGGTTGGCTTCGTGTGGCGGATACTGGATTGGGCACGTTCCCCGGTACCGTTCCGCATTCCCACAACCTGTGGTCAGCAGAAATCGCATTCCTGGATCAAACAGGACAAGGTGGAGAACCCGCACAGCTTCTGGAGCACTGTCGGACGTATGCTCCTGGAGGTGCTGTTCTTCCGGTCGCTGTTTCGTAATACCAAGGCGGGTATCAAGGATGGTCCCCGGTTGGTCTACGACTCCAGTAAATGGCTTTGGGCTCTTGGAATGGCGTTCCAC…
386999	Bacteria	NA	NA	NA	NA	NA	NA	0	654346432157992	491799905791221	140706592064901	K00262	E1.4.1.4, gdhA	glutamate dehydrogenase (NADP+)	2	ATGTCGTTCGTGCAGGACATCATGGCCATCGTGAAGGCCAAGAACCCGGCGGAGCCCGAGTTCCATCAGGCGGTTATGGAAGTGGTCGAGTCCCTTGACCTCGTCATGGACAAGCACCCGGAGTACAAAGCCGCAAAAATCGTCGAGCGCATCATCGAGCCGGAGCGGGTGCTCATGTTCCGTGTGCCGTGGGTTGACGACCAGGGCGAAGTCCAGGTCAACCGCGGTTTCCGCATCGAGATGAACAGCGCCATCGGGCCCTACAAGGGCGGTCTTCGCTTCCACCCCAGTGTGAACCTGGGCATCCTGAAGTTCCTCGCCTTCGAGCAGGTCTTCAAGAACAGCCTGACCACGCTCCCCATGGGCGGCGGCAAGGGCGGCAGCGACTTTGACCCGAAG…
391989	Bacteria	NA	NA	NA	NA	NA	candidate division KSB3 bacterium	0	394614288182105	689640084839998	119590620701322	K01915	glnA, GLUL	glutamine synthetase	2044937	ATGGAAAAGATTCTGGAACAAGTCGAACAGGATAACGTCAAATTCATTCAGTTGCAGTTTACCGATATTTTAGGTGTGGTCAAAAGCCTGACAATCCCGGTGGCGCAGTTAGAAGATTCGCTGACAGACGGCACCTGGTTTGATGGGTCATCCATTGAAGGGTTTATGCGCATTCACGAGAGTGACCAGTTCTTAAAACCGGATGTGAACACGTATGCGGTCATTCCCTGGCTGAACTGCGAGCAGGGTAATACCGCCCGGTTTATCTGCGACGTGCATACACCCGACGGGGAGCCATTTGTCGGCGATCCGCGCTACATCCTGAAAAAAGCGCTGAAAGAGGCCGAAGACATGGGGCTGGAATTTAACACCGGCCCTGAATTGGAATTCTTCCTGTTC…
392328	Bacteria	NA	NA	NA	NA	NA	NA	0	0	41888242511425	55090787959894	K05601	hcp	hydroxylamine reductase	2	ATGTTTTGCTTTCAATGCCAGGAAACAGCAAAAAATCAGGGATGCACGGTAAAGGGAGTATGCGGCAAGCCGCAAACGACTGCGGATCTTCAGGATCTGCTGATTTACGTGTGCAAGGGAATCGCCGTCTGCAGTGATGCTGTGCATGGGCAGCAGTCCGCCGCCGAGGCGGGGGCAGCACGGTTTGTATGCAAAGCCCTTTTTACCACCGTTACGAATGTTGCCTGGGACGACAATGAAATTATAGCGCTTATCAGGGAAGGGCTTGCGGTCCGGAACGATCTCAGGCACAGGGCAGGCGAAGCCATATCGGGAGAAATTCCGGACTGTGTCCTGTGGTATGCCGATGACCGGGAGAAAATAATTGAAAAGTCGATGGCCGATGAAGTCCGGATTACC…
395483	Bacteria	NA	NA	NA	NA	NA	NA	0	248771724349551	407562847887525	343428651992361	K01915	glnA, GLUL	glutamine synthetase	2	ACCGAAAGGCCGACCGTGAGCCCCACCAGCAACACCAACCTGCGTGAATTCCTCGAGATCCCGTACGAGCAGCTCGAGGAGCTGAACCTGAAGTCCGTGGAGTACCAGGCCGCCTGGAAACCGATGGACGAGGTCGAGGCCGAGCGCCGCGAGTACCTCGAGAAGGAGAAGCGCATCAAGGCCGTCACCGTCGTGTTCACCGACCTCGAGGGCCGCTTCCACATGCTGGACTACGACAAGAAGTACCTGCTCCAGAGCGAGTACCTGACCTTCGACGGCTCCTCGATCCGCGGCTTCACCCGCATCGCCGAGAGCGACCTGCGGCTGCACATCGACTGGCGCGCCTTCTACTGGATGCCTGCGGACATCTTCGGCCCCGGCAAGGTCCTGGTGTTCGGC…
398289	Bacteria	NA	NA	NA	NA	NA	candidate division GN15 bacterium	0	0	603606307510241	399189245012544	K10535	hao	hydroxylamine dehydrogenase	2072418	ATGAAGATGCGTGAAGTAAGGAGATTAGCGGTGGCGGTGATTATTGTTGTGATCGCCATGTCATCGGGCCTTCTGGCGGCAGTTGATTCCGAGGTGGCAGGGAGATGTATGACCTGTCACAAGGAGAAGTCACCGGGGTTGTACCAGCAGTGGTTTAACAGCCAGCACGCGGTGCACAATGTGACCTGTCTGGATTGCCATCGAGCAGCCGAGGGCGAGCCTGACGGGTTCATGCACTATGATGCGCGAATTGCCACGCTGGTGACGCCGAAAGACTGCGGTACCTGTCATCCGACCGAGTCAAAGCAGGTATCCGAATCATACCATGCGAGCGCGGGGAAGATTCTTGAATCGAAGGATGCGTACCTGGCGCATGTGACTGCCGGCAAGCCGGTGGCC…
401418	Bacteria	NA	NA	NA	NA	NA	NA	0	27660235104619	411885030740071	344071631393704	K05601	hcp	hydroxylamine reductase	2	GCGGATACGGTCGTCGAGCTCGTCAAGGCCGGGAAGATCCGCCACTTCTTCCTCGTCGGCGGCTGCGACGGCGCGCGTCCGGGCCGGAACTACTATACCGAGTTCGCCCAGGACGTGCCGGACGACTGCGTCATCCTCACGCTCGCCTGCGGCAAGTACCGCTTCAACAAACTCCGCTTCGGCGAGATCGAGGGCATCCCGCGCCTGCTGGACTGCGGGCAGTGCAACGACGCCTACTCCGCCGTCCAGGTCGCCCTGGCGCTGGCCGACGCCTTCGACTGCGGCGTCAACGACCTGCCCCTCTCCCTCGTCCTCTCCTGGTACGAGCAGAAGGCCGTCGCCATCCTCCTGACGCTCCTGCACCTCGGCGTCACGAATATCCGCCTCGGACCGACGCTG…
408446	NA	NA	NA	NA	NA	NA	NA	0	938302359314111	334596987891778	757229013209144	K00262	E1.4.1.4, gdhA	glutamate dehydrogenase (NADP+)	131567	GTATATAAGGAAGCAAGTATACTGGAAAGGATAGCAGAACCTGAAAGAGTTATTATGTTCCGTGTTCCTTGGATGGACGACAGAGGAAAAATACAAGTAAATCGTGGTTTCAGAATAGAGATGAATAGTGCGATCGGACCATACAAAGGCGGACTAAGATTTCACCCAAGCGTTAACTTAGGTATATTAAAGTTCTTAGCATTTGAACAGGTATTCAAAAACAGTCTTACAACACTTCCTATGGGTGGTGGTAAAGGCGGTTCTGACTTTGATCCTAAGGGTAAAACAGATGGTGAAGTACAAAGATTTTGCCAATCATTTATGATTGAATTACAAAGACACATTGGCCCTAATACTGATGTTCCTGCCGGAGATATAGGTGTAGGCGGAAGAGAAATC…
410137	Bacteria	NA	NA	NA	NA	NA	candidate division KSB1 bacterium	0	0	277051936941905	736117719254764	K00261	GLUD1_2, gdhA	glutamate dehydrogenase (NAD(P)+)	2172550	ATGGCGGACAATTCCAACAGTGTATTCGAGATGGCGTTGGAGCAGCTCCATGATGCTGCCAAGAGACTCAAACTCGATCAGAGCACGCTTAATGTTCTGAGCCATCCGGAACGCGAATATACCGTTGCCGTTCCTGTGGTGATGGATGATGGTCGCATTGAAGTGTTTACCGGGCACCGCGTGCAGCACAACAGTGCAAGAGGCCCCTGCAAAGGCGGAATTCGATTTCATCACGACGTCTCTATTGACGAGGTTAAAGCGCTGGCGATGTGGATGACCTGGAAATGTGCAGTGGTAAATATTCCTTACGGCGGCGCAAAGGGTGGGGTGCAGGTGGACGTTACAAAACTGAGCAAGGAAGAGATTCGTCGATTAACCCGTCGCTACACAGTGGGTATT…
411742	Bacteria	NA	NA	NA	NA	NA	NA	0	0	401652981663034	642179533114635	K01915	glnA, GLUL	glutamine synthetase	2	ATGGCTCATGTTCGTTTTGATGCAATCAAGGAAGCTTTTGAACGCACGCCTAACTTTGTTGAGGCTCCAACTCCCAAAATCTCCGACTACTATGGAGTCAGTGTTTTTGATTACCAGAAGATGAGGAAATACCTTTCCGAGGAAGCTTTTGCCAAAGTGATGGAAGCTATAGAGAGAGGTTCTCGTATCGACAGGAAAATTGCAGACCAGGTAGCATCCGGAATGAAAGCGTGGGCTATGGAAAAGGGAGTTACTCATTATACTCACTGGTTCCACCCACTCACAGATGGTACAGCAGAAAAGCATGATGCGTTTATTGAACACGCACCGGGCGGAGGCGTAGTGGAAAATTTCAGTGGTAAGTTACTTGCTCAGCAGGAGCCCGATGCTTCTTCCTTT…
414796	Bacteria	NA	NA	NA	NA	NA	NA	0	511652330971091	661599788772436	58347892921768	K10535	hao	hydroxylamine dehydrogenase	1869227	ATGAAGCGTGTGATCCTCACCATCGGACTGCTCGTCCTGCTGACCGGACCGGCCCTGGCCGTGGCCGCAGACAGTCCCGCCGGCAAGTGCATGACCTGCCACAAGGACAAGTCGCCGGGACTGTACAAGCAGTGGTTCACGAGCAAGCACGGCGCCGCCGGCGTGACCTGCATCGACTGCCACGGGGCCGAGGACGGCGAGCCCGACGGCTACATGCACGAGGGCGCGCTCATCGCGACCCTCGTCACCCCCGAGGACTGCGGTTCCTGCCACGAGCAGGTGGCCGAGGAGGTGATGAACAGCTACCACGCGCATGCCGGCGAGATCCTCGACTCGAAGGATGCGTACCTCGCCCATGCCGCCGGCGGTCACCCGGTGGCCATCGCGGGCTGCGAGAGC…
417166	Bacteria	NA	NA	NA	NA	NA	NA	0	0	153717975406964	404867480726298	K02586	nifD	nitrogenase molybdenum-iron protein alpha chain	2	ATGGATGCAGTTGAAGAAAAAGAAACCGCGGCGCCGGTGATCGACGCGGAAGAAGTGAAGCGGGAAATGCTTCACAAATACCCGCCCAAGGTGGCCCGCAAACGGTCGAAACAGATCGTGTTGAATAAAATCGAGGACGACGGGGCGGTCCCCGAAATCATGTCCAACGTGCGCACCATCCCCGGCATCATTTCCCAGCGGGGCTGCTGCTACGCCGGGTGCAAGGGCGTGGTCCTGGGCCCCACCCGGGACATCATCAACCTGACCCACGGCCCCATCGGGTGCGGGTTCTACAGCTGGCTCACCCGGCGGAACCAGACCATGCCGACCGGGCCCGACGACCATAATTTCATGACCTACTGCTTTTCCACCGACATGCAGGACGAGCAGATCATCTTC…
418377	Bacteria	NA	NA	NA	NA	NA	NA	0	321708664356957	417033471738882	117173977045614	K00262	E1.4.1.4, gdhA	glutamate dehydrogenase (NADP+)	2	ATGGAATGTTTTTTTCATTCTTTTCGGTACGTTTTTGTTCATAGGACTTCCGGCGTTGCCCGGTTTTGCAGGAAAGGTGCAGAGATTATGTTCGCCGTCAAAGTAAGCGATTTTATGGCCAATGTCATTGCAAGAAACCCCGGGGAAACTGAATTCCATCAAGCGGTTGAGGAGGTGGCGGAGTCACTGATTCCGTTCGTTGAAGAAAATCCTCAGTACAAACAGGCGAAGATTCTGGAGCGCATGACCGAACCTGAGCGGGTCGTCATGTTCAGGGTCCCCTGGATTGACGACAGAGGTGAAGTTCGGGTGAACCGCGGTTTTCGTATCGAGATGAGCAGTGCGATCGGCCCGTACAAAGGCGGTCTTCGCTTCCATCCCTCCGTAAACCTGGGCATA…
419148	Bacteria	NA	NA	NA	NA	NA	NA	0	629227397954453	0	0	K01915	glnA, GLUL	glutamine synthetase	2	ATGAAAGCAAAACTTGAATACATCTGGCTGGATGGTTACAAGCCAACGCAATTGCTCAGAAGTAAAACAATGGTCAGAGATAGCTTTGGCGGGAAACTGGAAGATTGCCCTATGTGGGTTTTTGACGGTAGTTCTACCGAGCAGGCCGATACAGCCGGGTCCGACTGTCTGCTGAAGCCGGTATTTCTCGTGCCTGATCCGGGCCGAAAAAACGGATTTCTCGTAATGTGCGAAGTATTAAATGCGGACGGCACACCGCACGATTCAAACGGTCGCGCAACCATTGACGATGATGACGATGACTTCTGGTTCGGTTTCGAACAGGAATATTTCCTATGGGACTCAAAAATCAACCTTCCTCCGGGATTTCCACCAGGCGGTTATCCGGGACCTCAGGGC…
422813	Bacteria	NA	NA	NA	NA	NA	NA	0	373121672605633	150304529313147	652522519304442	K05601	hcp	hydroxylamine reductase	2	TTTCCTGGTGCGATTTTGATGACAACCAATTGTATACAAAAACCTAAAGCTTCATATCAGGATCGAATCTTTACTACAGGACTTGTTGCATGGGAAGATGTTGTACATATCGGTAAGGATAAAGATTTCAGTCCTGTTATTGATGCGGCACTTAATTCTGAAGGGTTTTCAGAAGATGATGAAGAAAAATACATCACAGTCGGATTCGGACACAACGCTGTAATGAAAGTGTCGAACAAAGTTATAAATGCTGTAAAATCAGGCGATATCCGTCACTTCTTTTTGATTGGCGGTTGTGATGGTGCTAAGCCGGGGCGGAATTACTACACAGAGTTTGCTGAAAATGTCCCTGATGATTGTGTTATCTTGACGTTAGCATGTGGGAAATACCGCTTTAAC…
425262	Bacteria	NA	NA	NA	NA	NA	NA	0	17086765191934	0	262644036544531	K00262	E1.4.1.4, gdhA	glutamate dehydrogenase (NADP+)	2	TTTGAACGGCATCCCGAATATCGGTCTGCCAAAATATTACAACGAATGATTGAACCTGAACGAATCATCATGTTTCGGGTTCCATGGATGGATGATCAGGGTAATATTCAAATAAATCGTGGTTTTCGTGTGGAAATGAATAGCGCTATTGGCCCGTATAAAGGAGGCTTGCGGTTTCATCCGTCAGTCAATCTGGGAATATTAAAATTTCTGGCTTTTGAACAAGTTTTTAAAAATAGCTTGACATCTTTACCTTTAGGAGGCGGGAAAGGTGGATCGGATTTTGATCCAAAAGGTAAAAGCGACGATGAAGTGATGCGATTTTGCCAAAGTTTTATGAACGAATTGGCTCGTCATATTGGTCCCAATACGGATATACCTGCAGGGGATATTGGTGTT…
431897	Bacteria	NA	NA	NA	NA	NA	NA	0	297899192546036	291512236229436	0	K00926	arcC	carbamate kinase	2	GTGGTACCGTCACCGCTGCCCAAACGGGTGGTGGAAGAACCGGCGATCAAGCAATTAATCGGTGGGGGGACTTGTGTGATCACCGTTGGCGGCGGCGGTATTCCCGTTGTCGCCGATGAGGCGGGTAAATTGCAGGGCGTCGCCGCCGTGATCGATAAGGATTACGCTTCCTCGTTGTTGGGTAATGCGATTGGGGCGGAGCTGCTGATTATCAGCACGGCCGTTGAAAAAGTCGCCCTCAATTTCGGCAAGCCCGACGAAGAATGGCTGGACAAAATGACGCTGGAGGAAGCCAAGGCATACCTGGCCGAAGGCGTCCATTTTGCCGAGGGCAGCATGGCGCCCAAGATCCAGGCCGTCATCTGGTTCCTGGAACGCGGCGGACAGAAGGCGATCATC…
436094	Bacteria	NA	NA	NA	NA	NA	NA	0	0	520607852206137	624592405606446	K05601	hcp	hydroxylamine reductase	2	ATGTTTTGTTATCAATGCGAGCAAACTGCACAAGGCTCTGGCTGCACTAAAACGGGAGTATGCGGAAAGGACCCTGTAAGTGCGGATTTACAGGATATAATAGTACACATTTGTAAGGGCGTTTCGATGTATGCTCACAGAATGCGACAAATGGGCAAACGTGATCATCAGCTTGATATGTATGTTGTAAAGGCACTGTTTGCTACAGTTACTAATGTAAACTTTGATCCTGACAGGCTTAAGGGTGTCATAGCAAACGGTGAAAAAATGTTAAAAAGAGCTAAAAATGAATATGAGAAGCTCTGCAGTCAAAAAGGTCAGGAGCCAGAGAAGCTTACTGGGCCGGCTGATTTTGTTCCGGAAAAGGCTACTGATGCTCTGCTTGGCCAGGCGGCTGCA…
436808	Bacteria	NA	NA	NA	NA	NA	NA	0	325895843620799	0	143339305779059	K01915	glnA, GLUL	glutamine synthetase	2	ATGTCGGCGGAGCCGTGCCCTGCAGTAAAATGCCCAATGAACTTAGCCCACCGGGCCGGGTTAGACACCCCTGATCGCCGCCAACAAACAGAACTGGCCCTGGCCAAAATCAAAGAAGAGAATATCCGGTATGTCCGGCTGGCTTTTCCAGACCTGATGGGGGTCTTGCGGGGCCGAATGGTGCGGGCTAAACTCCTGGAGTCTATGTTCGCTCACGGCTGTAGTTTTGGCTCCCGGTTGCTGTTGACCGACCTCATCGGGGATGTCCATCATACGGTGCAGTTGGGAGAGATTTACGATTATGGAAATTTCTACCTCCTGCCTGAACCGACCACGCTCATCACTGTTCCCTGGTTACAGGGAACCGGGATCATCCTGGCCGATCCTTATCTGCCCGAT…
441064	Bacteria	NA	NA	NA	NA	NA	NA	0	394781689750953	0	338767910402579	K00459	ncd2, npd	nitronate monooxygenase	2	CCCGGTGCAGAACGAAACGCCATGATTGCCATTGAGGAAAAGGTTCCCATACTGAACTACGCCCTGGGGAAAGGTGACAAGCTGACAAAGGCGGTTCATGAATACGGGGGGAAGGTTGTAGCTACCGTGACCACACTCAAACACGCCCAGTCTGCGCAGAAAGACGGGGCTGACGCGGTCATCGTGACCGGTCATGAGGCAGCCGGTCACGGCGGGGACGTCACGTCTTTGGTACTGGTGCCGACCCTGGCCGACGGTGTGGACATACCGGTTATCGCTGCCGGGGGATTCGCAGACGGAAGAGGACTCGCAACTGCGTTCCTGCTCGGGGCAGAAGGGATCGCCATGGGGACCCGTTTCATGAACTCAGTGGAAAGCCCGGTCCATGAAACACAGAAA…
448509	Bacteria	NA	NA	NA	NA	NA	candidate division KSB1 bacterium	0	224325830154685	19619389624393	26604282148866	K01673	cynT, can	carbonic anhydrase	2172550	GTGAGACTTTATCATCTCTTTGAAAAAAACAAACAGTGGGCAGAGCGGGTCAACGCTTCAAATCCCGATTTTTTTGCCCAGCTAGCCCGGCAACAGAATCCCGATTATCTGTGGATCGGGTGTTCGGACAGCCGGGTATCGGCCAGCCAGATTATCGATGTGGCGCCCGGTGAGGTGTTTGTACATCGCAATATCGCCAATGTGGTGGTGCATACAGACCTGAACTGTTTGTCTGTTATGCAATATGCGGTCGAGGTCTTGCGGGTCAAACATGTCATCGTCTGCGGCCATTATGGCTGCGGCGGCGTTCGTGCGGCCATGCAAAACCGCGAGCACGGCCTGATCGATAACTGGCTGCGACATATCAAGGACGTATATCGCTATCATCAGGCCAAGATC…
453604	Bacteria	NA	NA	NA	NA	NA	NA	0	199758453778762	0	624808157744819	K05601	hcp	hydroxylamine reductase	2	ATGATATCAGAGTGTAAACAGTTTGTTAGTGCTTCCCGTGACGGTTGTTTCCGGTTTGCTCTTGACAAAAGAACTGCATGTGTTATATTGGAATTGGGAGTAGGAGTTCTTAAAATAATGAGACGGGAGGAATCAATGGAAAAAAAGATGTTCTGTTATCAATGTCAGGAGACGGCGAAAAACAAAGGGTGCACTGTCAACGGTGTGTGCGGAAAAAAGAAAGATGTTGCTGCGCTGCAGGATCTTCTCATATATGTGCTCAAAGGAGCGGGTATGTGGTATGAGCGTGCACGGAGTAACGATATTGACGTGTATGATCCGGAAACGGGGCACCGTGTCGCAAAGGCTTTGTTTTCAACAATTACGAACGTCAATTTTGATGAAACCTTTTTTATTCGT…
454411	Bacteria	NA	NA	NA	NA	NA	candidate division GN15 bacterium	0	0	508950747249438	316710626472836	K01915	glnA, GLUL	glutamine synthetase	2072418	ATACTGGACCGCGACGGGTATTTCGACATGGGGACTTATGACCGCGGTTCGCAGGCTCGCAAGCAGACGGTGGCGGCTCTGGAGCGGATTGGTATCCAGGTGGAGTGTTCGCACCACGAGGTGGCTCCCTCGCAGCACGAGATCGACCTGAAATACCAGGAAGCGCTGGTGATGGCGGACTTTGCACAGGTATATCGTTTCGTGGTCAAGCAGGTAGCGCTGATGAACGACATGTATGCCACTTTCATGCCAAAGCCGATCTATGGCGAGAACGGCAACGGTATGCACTGCCATATGTCGCTGTTCAAGGGGGACAAGAACCTCATGTACAGCGCCAAGGATGCTTATCACCTGTCGCCGATGGCCAAGCAGTTCACGGCCGGCATTTTGAAGCATATT…
455203	Bacteria	NA	NA	NA	NA	NA	NA	0	885714203318835	745757822981306	772385009944883	K01915	glnA, GLUL	glutamine synthetase	2	ATGTCAGAAGTAGCTTTTAATACAATAAAGGAACAAATTTTAAAACATAATATAGAATTTATTGACCTTAAAACATTAGACTTAGCAGGAAGACTTCATCATATCACTATACCTGTTGAACAATTCACAGAAAAAATATTAAATGAGGGAATCGGGTTTGATGGTTCGAGTTATGGTTTTGTCAAAGTAGAAAACAGCGATATGGTTCAACGTCCCGATTTATCAACCTGGATGATTGACCCTTTCAGGAAAAGACCTACTATGAGCTTCTTCGTAACCGTCCACCTCACAGACGAGGAACGGACAAGATACCCTCACGACGTAAGATACATCGCAAGTAAAGCCGAAAAGATACTTAAAGAACTCGACATCGCCGATGAGTCATTCTGGGGTCCGGAG…
462064	Bacteria	NA	NA	NA	NA	NA	NA	0	811591776362357	591444568546621	565409171458959	K01743	E4.2.1.1	carbonic anhydrase	2	ATGGTTCATAAATGTGTTGTAACATCTTTTTGCAGGGAAGAGTACGAGCCGAATATAGATCCCGCGGCATTCGTTCATCCCCTAGCGGCGGTTATCGGGCGTGTGACGATCGGGGCAAGAGTGATGGTCGCCCCCGGTGCAGCTGTCCGGGGAGATGAGGGGACGTCTCTTTTTGTGGGGGACGAATCCAACGTGCAGGACGGAGTCGTCATTCACGGCCTGGTGACGGAACGGGAGGGAAGGGAAGTCGAGGGAAACCTTGTCGAGGCGGAAGGGAAAAAGTTCGCCGTCTATGTGGGGAGCCGTGTTTCCCTCGCCCATCAGTGCCAGCTCCACGGCCCCGCCTATGTCGGGGACGGCTCTTTTATCGGGATGCAGAGTTTTGTGTTCCGGTCCCGT…
466114	Bacteria	NA	NA	NA	NA	NA	NA	0	0	725102109902413	291513746020689	K05601	hcp	hydroxylamine reductase	2	ATGAGTATGTTCTGCTACCAATGCCAGGAATCCGCCAACAACACGGGATGCACCGTCCAGGGCGTCTGCGGCAAGACCCCCGAAACCGCCAACGAGATGGACCTGCTGGTGCACGTGCTGAAGGGCGTGGGCATTTACGGGGAGCGCGCCTCGGAACTCGGCGTGCTGGAGCATGCAACGGGGCGCTTCGTCATGGAAGCGCTCTTTGCAACCATCACGAATGCCAATTTCGACGGCGCCGCCATCCGTGACCTGATCGGGCGGGCGCTGGCCGAACGCGATCGCGTCAAGGCCGCCGTCGACGCGGCCGGCGGCATGCCGGCCGGCCCGCTGCCGGATGCCGCCACCTGGACCGGCGGCGAGGATACCTACGCGGCCAAGGCCGCCGAGGTCGGCATC…
469672	Bacteria	NA	NA	NA	NA	NA	NA	0	0	380816712643514	324789656512661	K00262	E1.4.1.4, gdhA	glutamate dehydrogenase (NADP+)	68336	ATGGCAAACAATGCTTATGATCAACTGGTAAAGGATTTCATGGCAAAAATCATTGCCAAAAATCCCGGAGAAGTCGAATTCCATCAGGCTGTTGATGAAGTGGCAACTTCATTGATCCCTTACATTGAAGAAAATCCCAAGTATAAAGAGGCAAAGATCCTTGAAAGGATTGCAGAACCTGAAAGGGTAATTTTATTCAGGGTTCCCTGGGTAGATGATAAAGGTGAAATTCAGGTTAACAAGGGCTACAGGATTGAAATGAACAGCGCTATCGGTCCTTATAAGGGCGGTCTTCGCTTTCACCCTACAGTAAATCTTGGAATGCTCAAATTCCTTGCTTTCGAGCAGGTTTTCAAAAACAGTCTTACTACCCTTCCGATGGGTGGAGGAAAGGGTGGA…
475094	Bacteria	NA	NA	NA	NA	NA	NA	0	489058149377831	230191224532134	270083388742671	K01915	glnA, GLUL	glutamine synthetase	2	ATGTCTGAAGTGAATTATTCATCGATACAGGAATTAATTGAATTACATAACATAGAGTACATCGACCTGAAAACTCTTGACCTTGTTGGAAGGTTACATCATATAACATTACCGGTAGAGCAGTTTAAAAAGAAGATTTTAACTGAAGGGATTGGTTTTGATGGTTCGAGTTATGGATTTGTCAAGGTAGAAAATAGTGATATGGTTCAAAAACCGGACCTTTCAACATGGATGATCGATCCATTTAGGAAAAGACCTACTATGAGCTTCTTCGTTACGGTCCACCTGACCGACGAAAATCGTACCCGATACAAGCATGATGTTAGATATATAGCACATAAAGCGGAAGAATGTTTAAGAAAGTTGGGTATTGCTGATGAGTCTTTATGGGGACCGGAA…
475130	Bacteria	NA	NA	NA	NA	NA	NA	0	306883453908535	0	295635929581356	K05601	hcp	hydroxylamine reductase	2	ATGGACATGTTTTGTTATCAATGTCAGGAAGCCGCCAAAAATACCGGCTGCACCACGAAAGGGATTTGCGGAAAATCTCCCGAAGTTTCCGCATTACTGGATGTATTGACTTACACTGCAAAAGGAGTTGCTATTTTTAGCAATGCATTGCGCGAGAATGGATACAGTAATGAGGATTCGAATCATTATTTGCTGGATGCACTGTTTACAAGTATTACAAATGTCAATTTTGATAATGACTCAATTTGTGATAAGATTTTAAAAGGGCTGGCATTAAGAGATTCATTGCGGGAAAAGACCGGAACAGAAAACATTCAGGTTCCCTTTTCTACACATGATGCTGCCACCTGGACAGGCAATACAATGGAAGATTTCATAAAAAAAGCACAGGAAACAGGC…
475158	Bacteria	NA	NA	NA	NA	NA	NA	0	0	30546788799442	349636555296345	K00266	gltD	glutamate synthase (NADPH) small chain	2	GGCGACCAACTGCTTGATGTAGTCGGACCGCTTGGCAAGGACCGCGAAATCCATGGTCCGGGCAAGACAATCTGCTGCGTCGCGGGCGGCCTGGGTGTCGCGCCGATGTATCCGCAGACCAAGGCGCATCACGAAGCCGGCAACCGTGTCATTTCGATCATCGGTGCGCGAACCAAGGACCTGATGTTCTGGCAGGACCGCATGGAAGCCGCCAGTGACGAAACCTATTACAGCACCGATGATGGCTCCTTTGGACATCATGGTTTCGCCACGCAGGTGCTCGAGGACCTTGTGCAGAAGGGCTATGCCTTTGATGAAGTCATCGCGATTGGTCCGGTGCCCCACATGAAGGCCGTAGCCGATACCTGCAAAAAACATGGCCTGCACGTGGTTGTGAGT…
477503	Bacteria	NA	NA	NA	NA	NA	NA	0	218160557787931	0	624820470837836	K01915	glnA, GLUL	glutamine synthetase	2	ATGCTCAAATGTAAATCCCCGGCTGACGTTCTTAAGGCCATCAAGGAAGAGGGCGTCAAAGTGGTCGACCTGCGCTTCATGGACTTCCCCGGTCTGTGGCAGCACTTCTCGATCCCGGTCAGTGAACTGGAGGAGGACTCTTTCACCGAAGGTCTCGGTTTCGACGGCTCGTCGATCCGCGGCTGGCAGGCCATCAATGAGTCGGACATGATCGTCAAACCCGTCCCCGAGACGGCGTTCATCGATCCGTTCTCCGAGGCCAAGACGATCGTCCTGGTCTGCAACATTTGCGATCCGGTCACCGGCGAGGACTACACCCGTGACCCCCGCAACATCGCCCGCAAGGCGGAAGCCTATCTTCAGTCCACGGGCATCGCCGACACGGCGTTCTTCGGTCCC…
486172	Bacteria	NA	NA	NA	NA	NA	NA	0	178183945749364	161923520466368	26533380102698	K15876	nrfH	cytochrome c nitrite reductase small subunit	1783270	TATGTTTCAAAAGCGCCTTCCTATTTGTCAGATAGTCCGAAAACCTGTGTTAACTGCCAGAACATGGCGCCACAGTATGCCACCTGGAGTCACAGCGCCCACCGTGAATATGCCACATGTAATGATTGTCATGTTCCACACGATAATTTCTTTAATCATTATTACTTCAAAGCAAAAGACGGTATGCGTCATGCTACTATTTTCACGCTCAGGGCCGAACCCCAGGTCATCTTCATTAAAAAGGCAGGAAAAGAAGTGGTGCAGGATAACTGTATCCGATGTCACGAGGACCTTATCACAGATTCGAAAATGCTGAGACGAACAGCACATTTTCATCATTACAGGGAAAATCGCACATGTTGGGAATGCCACCGTTCCACTCCACATGGCCGTGTCAAT…
486403	Bacteria	NA	NA	NA	NA	NA	NA	0	400614757159373	619589030140455	45796324989469	K00262	E1.4.1.4, gdhA	glutamate dehydrogenase (NADP+)	2323	ATGAATAATTATGTTCAAAAGGTGCTGAATCAATTACAAGAAACATATCCCTGGGAGAAAGAATTCCTGCAAGCCGCGAGTGAAGTGCTTGAATCTCTCACATTGGTCATGGACCGGGAACCGAAATATGAACAAGCCAGAATTTTAGAACGTATTGTTGAACCGGAACGGGTTGTGCTGTTCAGAGTGGAGTGGTTGGACGATAATGGAGATTTTCAGGTCAATCGAGGCTATCGAGTCCAGTTTAACAGAGCGATTGGGCCATATAAAGGGGGATTGCGTTTCCATCCCTCTGTCAACTTAAGTATCCTCAAGTTCTTAGGCTTTGAACAGATCTTCAAGAATAGTTTAACCGGACTGCCGATGGGAGGAGGTAAAGGCGGCAGCGATTTTAATCCG…
487242	Bacteria	NA	NA	NA	NA	NA	candidate division KSB1 bacterium	0	0	551431758208372	251928774747133	K00261	GLUD1_2, gdhA	glutamate dehydrogenase (NAD(P)+)	2172550	ATGTCAAAATCTGAAAGCGTATTCGAGATGGCTTTGGAGCAGCTAGACGATGCGGCTCAAAGATTAAATCTCAGCGCTAATAATTTACGTGTGTTAAGCCATTGCGAGCGTGAACTCACCGTTGCCCTGCCAGTGGTCATGGACGACGGTCGAATCGAAGTGTTTACCGGCCACCGGGTACAACACTCCAGCGCCAGAGGACCGTGTAAAGGAGGTATCCGATTTCATCATGATGTATCCATCGATGAAGTAAAAGCACTTTCCATGTGGATGACCTGGAAATGCGCTGTCGTGAATATTCCATACGGAGGCGCAAAAGGCGGGATCACGGTCGATGTGACCAAACTAACCAAAAATGAAATCCGGCGTCTTACCCGTCGCTATACGGTCGCCATGTTG…
488574	Bacteria	NA	NA	NA	NA	NA	NA	0	327547636222848	494309205641625	853221573034047	K05601	hcp	hydroxylamine reductase	2	TATGGTGTTAAAGGGATTGCTGCATATGGCGAACATGCTCATACATTAGGATTTAAAGATGAGGCCATCTACAGTTTCATGCAAAAAGCCCTGGCTGCTGTTACAAACGACACACTCTCTGCAGACGAACTGACAAACCTTGTACTGGAAACCGGGAAATATGGTGTGGAAGTAATGGCACTGCTTGATAAAGCCAATACATCTACATATGGAAATCCTGAAATCTCCAATGTAAATATTGGGGTGCGAAACAACCCGGGGATCCTAATCAGCGGGCATGACCTGAAAGACATGCATGAACTGCTGGAGCAAACTAAGGGGACGGGTGTTGACGTGTATACACATAGTGAAATGCTGCCGGCTAATTATTATCCTGCATTTAAAAAATATGATCATTTT…
491893	Bacteria	NA	NA	NA	NA	NA	NA	0	0	0	398424142760753	K01915	glnA, GLUL	glutamine synthetase	2	GATTGTACCTCCCCGGCGTTCGTGAAGAGGAATGGTGACAACATCACGCTCTATATTCCGACCGTCTTCTACTCCTACACCGGAGAGGTGCTGGACAAGAAGACGCCGCTTTTGCGCTCTATGGAGGCGTTGAGCGCCCAGGCGCTGCGCATACTGCGCTGCTTCGGCAACGAGGCGGCCAAGCGCGTCGTCACGACCGTCGGTCCGGAGCAGGAATACTTTCTCGTCGATCAGGAAGTGGCGAAGAAGAGGCTCGACCTTGCCACCTGCGGCCGCACCGTGCTCGGCGCGCACAGCCCGAAGGGACAGGAGCTCGACGACCACTACTTCGGCACCATCAAGGAGCGCGTCGCCTCCTTCATGAACGAACTGAATACCGAGCTGTGGAAGATAGGCGTC…
494763	Bacteria	NA	NA	NA	NA	NA	NA	0	697860936181367	101655736482617	10757382028686	K01501	E3.5.5.1	nitrilase	2	ATGCGAGAGCGTTTTCCAAAGGTGAAGGTCGCCGTCGTGCAGGCCGCCCCGGTGCTCTTCGACCGGGAGGCGACGGTTGAGAAAGCCTGCCGCCTGATCCGGGAGGCCGGCGGGCAGGGCGCGCAGTTGGTGCTGCTGCCGGAAGCGTTCGTGCCGGCGTACCCGCGCGGGTTCAGCTTCGGGATGGTGGTGGGGAGCCGCAAGCCGGCCGGACGGGCGCTCTGGCTGCGGTATTGGCGGGAGGCGGTCGAGGTTCCGAGCCGGGCCACCGCCGCGCTGGGCGACGCGGCCCGGGATGCCGGCGTCGACGTGGCCATCGGGATCATCGAGCGGGATCGGGGGACCCGCCGGGGCACGCTCTACTGCACGCTGCTCTACCTGGGCCGGGACGGGCGGATC…
498649	Bacteria	NA	NA	NA	NA	NA	NA	0	0	379861813897641	366186143767182	K05601	hcp	hydroxylamine reductase	1783257	ATGAGCATGTTCTGTTACCAGTGCGAGCAGACGGCGGGCGGCACGGGCTGCACCGTCAAGGGCGTCTGCGGCAAGGAGGAGGCGACCGCGATTCTGCAGGACCTTCTCGTCCACGCGGCCAAGGGCATCAGCCTCTACGCCGCCTGCGCCGCGAAGCAGGGCGAGCGCGACGCCGCCGTCGACCGCTTCGTCGTCCAGGCCCTCTTCTCGACCGTCACGAACGTCGACTTCGATCCCGACCGGCTGGAGCAGTGGCTCGGCCGCGCGGTCCACATGCGCACGAAGGCGAAGGCGCTCTGCGAGGGCGCCTGCGCCAAAGAGAACGCCACCCCGCCCGCGGCCGACGGCCCCGCGGCGTGGCTCCCCGCGCCGGGACGCGAGGGCCTGATCGAGCAGGGG…
499529	Bacteria	NA	NA	NA	NA	NA	NA	0	0	361938135647242	318029437100996	K00459	ncd2, npd	nitronate monooxygenase	2	TTACATATAGGGGATTTAAAAGTCCCGGTTCCCATCATTCAGGGTGGGATGGGAATTGGCATTTCACTTTCCAGTTTGGCATCCGCTGTTGCCAATCAGGGAGGAATCGGTATAATAGCCTCTGTTGGGCTAGGTCTTATACACAATACACCGGGTAAGAACTACAGGGAGAATAATATTGAGGCATTAAGAAACGAAATCAGAAAGGCTAAAAAGTTAACGTCAGGAATATTGGGCGTGAACATTATGAGCGTTCTTACAAATTTTAAGGAACTGGTAAAAACCGCTATAGAAGAAAATATAAATATTATTTTTTCCGGAGCTGGTTTACCCCTTGATTTACCAGGATATTTAACTCCTGGCAGTAAAACAAAGCTTGTCCCTATCGTATCCTCTTCC…
503488	Bacteria	NA	NA	NA	NA	NA	NA	0	0	572598037211376	207582131304151	K05601	hcp	hydroxylamine reductase	2	ATGTACTGTTGGCAATGCGAACAAACAGCTAAAGGAACTGGCTGCACTTCCTTCGGTGTGTGCGGCAAGGATCCCGACACGGCACAACTGCAGGACTTGCTTGTGCATGTTACGAAGGGCATCTCCATGTACGCAACGCGTGCATGGGAAATGGGTGTAAAGGATGACGAAGTCAACCACTACGTTCTCGAAGCCCTCTTCACAACCGTGACGAACGTGAACTTCGACCCCGAGCGTGTGGCATCGCTGGTTCGTTCCGGCGTGGAGGCCCGTTCAAAGCTCCGCACTGCATACGAGGCAGCCTGTCACGACCGTGGAGTGGAGCCCGACACCATGTATGGACCGGCCGTGTTCGAGTTTGCGCACGACATTGACGAGATGGTTCGTCAGGGAGCCGAA…
506121	Bacteria	NA	NA	NA	NA	NA	NA	0	0	283107326405573	359842174441176	K01915	glnA, GLUL	glutamine synthetase	2	ATGTTCTTTTTCATAAGTTTGCCGGGATTGATTGGATGTTCAACCCTGACAAAGGAGCAGTTAAAGATGCAGGACAAACAGAAGCTGGCAGAACTTCAAAAACAGATAGAAGAACAGAATATTGAGATGCTGGATCTCAAATTTGTAGATTTGACGGGAAAATTCCGGCACGTAACGTTACCCGCCAAAGCGTTGAACGAGGGTTTGTTAACGGATGGTGTGGGTTTTGACGGGTCCAGTGTGGGTTTTAAAAGTGTCAAAAGTGGTGATATGTGCCTGATCCCCGACCTGGATACGGCATTTTTCGACGCATTTTACAGTCGACAGACCATGAGTATGATTTGCGATATCGTCGAAGCCGATACACGGGAACACTTCATTGGCGACCCGCGTTCCATT…
506587	Bacteria	NA	NA	NA	NA	NA	candidate division GN15 bacterium	0	100190626793018	0	307986552438401	K00266	gltD	glutamate synthase (NADPH) small chain	2072418	GTGGCTGAGAAGTTGAAACCCAAAGAGCGCATGAAGATTCCGCGGGTTGACATGCCCGAGCAGGAACCCGAGAAGCGCGTCAAGAACTTCAATGAGGTTCCTCATGGTCTGACCGAGGAACTCGCCAAACAGGAAGCCGCCCGCTGTCTGGAATGTCCGAAGGCCCCCTGTGTTAAGGGGTGTCCGGTTGAAGTCGATATACCGGCCTTTATCGGTCTTGTCTATGAAGGTAAGTACGCCGAGGCCGCTCGCAAGATCAAAGAAACTAACTCCCTCCCCGCTGTCTGCGGCCGCGTTTGTCCGCAGGAAGAGCAGTGTGAGGAAGTCTGTATCACCGGCAAGAAGTTCAAGCCGGTGGCAATAGGTCATCTGGAGCGGTTCGTGGCCGACTACGAGCGC…
508780	Bacteria	NA	NA	NA	NA	NA	NA	0	0	443914256818163	319912063789965	K01673	cynT, can	carbonic anhydrase	2	GTGCGTACCCTAAGCGAACTGTTCGACAACAACCGCCAGTGGGCCCAACGCATTGCCGAGGAACAGCCGGGCTTCTTCGACCAACTTCAGTCGGTCCACCAACCCCGGTTCTTGTGGATTGGCTGTTCCGATGCCCGGGTTCCCGCCAACGAGATCGTGGCCCTGCCGCCGGGGGACGTGTTCGTCCATCGCAACATCGCCAACCAGGTCATCCACACCGACATTAACTGCCTGTCCGTCCTGCATTACGCCATCGACGTTCTTCAGGTGCCTGACGTGATCGTCTGCGGGCACTACGACTGCGGCGGGGTCAAGGGGGCGTGCGAGGATCGTCCTCACGGACTGATTGACAACTGGCTGCGGCACGTGCGCGACGTGATCGCCGAACATGCCGACGCC…
514420	Bacteria	NA	NA	NA	NA	NA	NA	0	517123318126869	512266810266303	183589720508302	K03385	nrfA	nitrite reductase (cytochrome c-552)	2	GTCACGCGTCCCGGCTTCGTGCGCGGCATCCAGGCGCTCGCGGAAGGCGATGCCCCCGCGCCGCACCTGCCCAGCATCGAGCGCTGGCGCGAAGGGCCGCGCAACGAGCCGTACGATCCCAACGTCCACGCCTCGCGGCGCGAGATGCGCTCCTACGTCTGCGCGCAGTGCCACGTCGAGTACTACTGCGCGAGCAAGATGACGCTCACCTTCCCGTGGGGCAAGGGTCTGCGGGCCGAGGATCTCGAGCAGGTCTGGGACGAAACCACCTTCCCCGACGGCAGCGAGTTCTACGACTACATCCACGGCGAAACGGGCGCGCCCGTCTACAAGGCGCAGCACCCCGAGTTCGAGCTGTGGAGCCAGGGCGTTCACGCCCGCAGCGGCGTGAGCTGCGCC…
516611	Bacteria	NA	NA	NA	NA	NA	NA	0	28189255994598	0	301878110469323	K05601	hcp	hydroxylamine reductase	2	ATGTTTTGTTACCAATGTGAACAAACAGTAAAAGGCACAGGATGTACTATAAAAGGAGTATGTGGTAAGGACGAAGAAACAGCCGATATACAGGATTTGATATTACATCTTGTCAAAGGTATTTCATTATATACATATGAAGCACGAAAAATGGGGGCTAAGGATAGAGATATTGACGTGTTCATCATCAAGGCTCTATTTACAACCGTAACGAATGTAAATTTTGACTCGGAAAGGCTCAAACAAATATTGGGTAAAGGTAGAGAGATAAAGCAAAAAGCAAAAAAACTTTATATCGACGCCTGCAAAAAAGCCGATAAAGAACCAAAAGAACTTAATGGTTTTTATGAAGTAGATATACCCACAACAGAAGGACAATTGAAAGAGGAATGGAGGCCG…
522174	Bacteria	NA	NA	NA	NA	NA	NA	0	0	0	618813258793006	K03385	nrfA	nitrite reductase (cytochrome c-552)	2	ACATTGACTGAGCGCCAGGTCGTTGCCGATCAGCCGGGAACATGCCTTAACTGCCACGCTTCTCTTTACGTCACCTACAAGGAGTTGGGAGACGGCGATATCTTTGAGGGATTCGCGAAAATCAATCAGATGACGTATTCCGAGGCGCGTAAGCATGTGGAACATCCGGTGGCGTGTATCGATTGCCATGACCCGGCGACGCTGTCTTTACGGGTGACGCGTCCCGCCTTCCTGGAGGGGTATGCCGCCTATAAAGCCGAAGTGGAAGGCGTGGAGGATTTTGACGTCAATCGCGACGCCACCCGCCAGGAGATGCGGACATATGTCTGTGCGCAGTGTCATGTGGAATACTATTTCAAGGGCGAGGAGAAACGTTTGACCTTCCCTTGGACACGGGGG…
525689	Bacteria	NA	NA	NA	NA	Candidatus Vecturithrix	Candidatus Vecturithrix granuli	0	0	505959784301844	338095741746648	K00926	arcC	carbamate kinase	1499967	GAAATAGACACGATCAAAAATCTCCTGAAGGAAGAAGCCATCGTTATCGCAGCGGGCGGCGGCGGAATTCCGGTGATGATCGAAGAAAATGGAACATTTGAGGGCGTCGATGCGGTGGTGGATAAAGATTATGCATCCAGCGTGCTCGCCAGAGATCTGGGAGCGGACTTACTATTGATTCAGACCGGCGTGGATAACGTTTCGCTCAATTACAATACGCCAGAGCAAAAAGATTTGGATGTTTTGACGATCAAAGACGCCAAAAAATATCTTGCCGAAGGTCACTTCCCGCCCGGAAGTATGGGACCCAAAATCGAAGCAGCCATTCAGTTTCTGGAAAGCGGCGGCAAGGAAGTCATCATCACTTCCATCGAAAAAGTGGGTGCGGCGATCGATGGA…
526271	Bacteria	NA	NA	NA	NA	NA	NA	0	333032478436728	0	0	K01915	glnA, GLUL	glutamine synthetase	2	GTTGACCTAAAGACACTCGACCTGGTAGGCAGGCTACACAATATAACCTTGCCTGTAGAGAGGTTCAACGAGAAGGTACTATCGGAAGGGATAGGCTTTGACGGTTCCAGCTACGGCTTTGTGAAGGTAGAGAACAGCGACATGGTTCAGAGACCAGACCTTAACACCGCCGTCCTTGACCCGTTCAGGAATAGACCAACCATGAGCTTCTTCGTTACCGTACACCTAACCGACGATGAGAGAACACGCTATCCGCACGATGTCCGATACATCGCACAGAAAGCCGAAGAGACCCTTCGCTCCATCGGAATCGCTGATGAATCATACTGGGGTCCCGAGTTTGAATTCAATCTGTTTGATGATGCGGAGTTCACTAATGATAAGATGCATGTCTCATAC…
530227	Bacteria	NA	NA	NA	NA	NA	NA	0	15710720838523	29811851503482	26424026453532	K01673	cynT, can	carbonic anhydrase	2	ATGGAAAGAACCCAGATCGTCCTATTACTGGTTATCGCGTCGATTCTGCTGTTGCTCTGCCCGCCGCGAACCGGCCTCGCCGCCGTAACCTCCCCGGACGAGGCCATGGCCCTGCTCCGGGCCGGCAACGACCGGTACGTCGAAGGCCGGCCCGAGCAACCGCGCATGGACGCCGGCCGCCGGGCCCGGACCGCCGCACGCGGCCAGTCGCCGTTCGCCACCGTCATGGCCTGTTCCGACTCGCGCGTGCCGGTGGAACTCCTTTTCGACCGGGGCGTCGGCGACCTTTTCGTGATCCGGGTGGCCGGCAACGTGGCCGACACCGACGAGGTGGGCTCCATCGAATACGGCGTCGATCATCTCGAAACCCCGGTGATGGTCGTTTTGGGCCACACCCGG…
530867	Bacteria	NA	NA	NA	NA	NA	candidate division KSB1 bacterium	0	0	651532868199025	355198810547185	K00266	gltD	glutamate synthase (NADPH) small chain	2172550	ATGGCTAAAGCAACCGGATTTATAGAATATACTCGCGAAGACGCACCAAAACGATTGGTGCATCAACGCGTTAAGGATTACAAAGAATTTGAACAACAGTTGCCGGAAGACAAGCTAATTCAACAGGCCGCCAGGTGTATGGACTGCGGTGTGCCGTCCTGTCACTCGTATGGTTGTCCGGTGGAAAATCGAATCCCGGATTTTAACGATCTGGTCTATCGAAACCATTGGCGCCGAGCCTTGGATGTGCTGCACTCGACAAATAATTTCCCCGAGGTCACGGGACGCGTCTGTCCGGCGCCCTGCGAAACATCGTGCACACTGGGTATTAATCAGCCGCCGGTCAGCATAAAACAAATCGAACTGCAAATTATTGAACGCGGTTTTGAGGAAGGCTGG…
532370	Bacteria	NA	NA	NA	NA	NA	NA	0	148303314110033	26898172604251	395691328840878	K01915	glnA, GLUL	glutamine synthetase	2	ATGACACAAACAAATGACCTAAGATGCTTTACTAGTCTGACCTACCATGAATTAGAGGAGCTAAACTTAGAAGCCAAGAGGAAGCAAGTTAACAAGACTTCAAATCAAGTATTAGAGAATGAATATAGAAAATTACTTACCAGCGAAAGTGGCATCAAGGCCGTTACTCTTTGCTTCAGTGATATTGAGGGAAGATTGCACATGATTGATTATGACAAAAAGTTTTTTTTAAGAAGTGCAGACAACCTAACATTCGACGGCTCTTCAGTAAAAGGAATGAATCCGCTCGCCGAAAGTGATTGCAGGCTTAAACCAGACTGGCCCTCATTTCGCTGGCTACCCTCAGATATCTTTGGTCCTGGCAAAGTAATACTATTTGCCAATATTTTCGACCAAAAG…
534802	Bacteria	NA	NA	NA	NA	NA	NA	0	290767970102464	591924452334841	827273542906844	K01673	cynT, can	carbonic anhydrase	2	ATGATCAGCGCAGCGCAGGGCCTGGAGCGTCTCCGCGACGGCAATCGCCGCTTCGTTGCGGGCGAGCGCTCGAGCGATACCCTGGTCAGCCCCGCCAGGCGTCACGCCGTGGCCGGCGACCAGCGGCCGTTTGCGATCGTGCTCGGCTGCTCCGATTCCCGGGTGCCGGCGGAGATCGTGTTCGATCAGGGCCTCGGAGATCTGTTCGTGATCCGGGTGGCCGGCAACGTGGTGGCGCCGTCGCAGATCGGCAGCGTCGAGTTCGCCGCCGAGTATTTCGGTACCCGGCTGGTGGTGGTGCTCGGCCATTCCCGCTGCGGCGCGGTGCTGGCGACCATCGACGCGCTGACCGGTCAGGAGCCGCACCCGTCGCGCAACCTGCGGTCCATCGTCGACCGG…
535318	Bacteria	NA	NA	NA	NA	NA	NA	0	231949993258757	0	401236510982364	K01915	glnA, GLUL	glutamine synthetase	2	ATGAAAACACCAAAAGATGTGATTGCTTTAATCAAGAAAGAAGAAATTGAAATCGTTGATCTCAGGTTTATGGATTTTCCTGGATTATGGCAGCATTTTAGCATTCCCTCAAAATTAGTGGATGAGGAGATGTTTGAAGAGGGATTAGGATTTGATGGTAGTTCCATTCGGGGCTGGAAAAGCATAAATGAGAGTGATATGCTTGTGGTGCCAGATGCCAAAACTGCCTTTATTGATCCATTTACTAAGGTAAAGACACTGGTAATGATTACAACCATTAAGGATCCTATCACAAAAGAGAGATACACCAGAGATCCTAGAAACATTGCTTTTAAAGCCGAAGAGTATATGAAGTCGCTTGGATTAGCAGATCAAGCATTCTTTGGACCAGAGGCGGAA…
539163	Bacteria	NA	NA	NA	NA	NA	NA	0	0	439960896845174	324218517959697	K05601	hcp	hydroxylamine reductase	2	ATGTTCTGTTATCAATGCCAGGAAGCAGCCAAGGGTACCGGATGCACGGTCAAAGGAATCTGCGGTAAAGTCGAATCGACCTCGAATCTGCAGGATCTGCTGATCTATGTCCTCAAAGGTATCGCTCTATGGGCTCAAAAGGCGCGTGAATATAAGGTATTGCCCGATGAAACCGGCGTGTTTATTGCCAAATCACTCTTTGCTACAATCACAAATGGTAATTTCGATGATGATGATTTTGTTGTCCGCATCCGGAAAGCATTGAAACATCGGGAATCCCTGAGACAGGCTGTCACTGCGTCTGTCGCAAAAAAAGAGATCGAACCTCTGCTGCAATCTGATGCAGCGACATGGGAGGCCGATGATGTGGCTTCGATGCAGGCCAAAGCTTTGCTGGTG…
547198	Bacteria	NA	NA	NA	NA	NA	NA	0	0	104059124906668	53076662870192	K05601	hcp	hydroxylamine reductase	2	GTGGCGGACAAAGTGATCGATGCGGTTAAAAGTGGGGCGATTCGTCATTTTTTTCTGGTCGCCGGTTGTGATGGAGCCAAGCCGGGCCGGAATTATTACACCCAATTCGTAGAGCAAGTCCCCGAGGATTGCATTGTGTTAACACTGGCATGCGGTAAGTTCCGGTTTTTTGACAAAGACTTGGGTGATATTGGCGGCATTCCAAGGCTTTTGGACATCGGTCAATGTAACGATGCCTATTCGGCCATTCAGATCGCTTCGGCTCTTGCAAAGGCCTTCGACGTTGATATCAACGAACTTCCCCTTTCCATGATTTTGTCCTGGTATGAACAAAAGGCGGTAGCCATTCTTTTGACCTTGCTTTACTTGGGGGTTAAAGACATTCGTCTGGGGCCCAGC…
557143	Bacteria	NA	NA	NA	NA	NA	NA	0	521704838664613	842311274660518	962533537445431	K01501	E3.5.5.1	nitrilase	1869227	ATGACCGACACCGACACCCTGCAGATCTCCCTCGCCCAGATCGCGCCGGTCTGGCTCGACCGCGCCGCCACCGTCGCCCGTGTCGCCGAGGCCGTGGTCGAGGCCGGCCAGACCGGCAGCCGGCTCGTGGTCTTCGGCGAGGCCCTCGTGCCCGGCTACCCGTTCTGGGTCGAGCGCACCGACGGCGCGCGATTCGACAGCGCGGTCCAGCGCGACCTCTACGCCCACTACCAGGACCAGGCCGTCGACCTCGACGCCGGCCACCTCGACCCCGTGCTCGCGGCGGCCGCGCGCCACGGGATCGCCGTCGCCGTGGGCATCATCGAGCGGCCGCGCGACCGGGGCGGGCACAGCCTCTACTGCAGCCTGGTCTACGTCGACCCCGCCGGCGAGATCCGC…
563222	Bacteria	NA	NA	NA	NA	NA	NA	0	0	384908370006531	385383146170533	K00926	arcC	carbamate kinase	68336	ATGAAAAAGTTGGGCGTAGTAGCATTTGGAGGGAATGCTTTATTGCAGGCAGGGCAGAAGGGTACCATTGATGAGCAGGAGAAAAACGCATTTGAAGCGAGCACGAACCTGCTGAACCTGATCAAAAGGGATTATGATATCGTGATCACCCACGGAAATGGCCCGCAGGTGGGGAATATTTTGCTTTCGGATGAGGCCGGGCACAGCATGCACGGTTTGCCTCGCATGCCACTGGATATTTGTGTGGCTTATTCGCAGGGATTTATCGGTTACATTATTGAGCAGCAGTTAAGGAATGTTTTGGCTGCCAATGATATGGACAGGGATATCATTACCATCATCACCCAGGTGCTGGTCAATAAGGATGATCCGGCATTCCAGTCACCAACCAAGCCTATC…
564044	Bacteria	NA	NA	NA	NA	NA	candidate division KSB1 bacterium	0	0	409661613545157	263175522562258	K01915	glnA, GLUL	glutamine synthetase	2172550	GTTCGTATCCCGATGTATAGCAACAGCCCGAAAGCCAAACGATTCGAATTCCGTTGTCCAGACCCCACAGCAAACGGGTACCTGGCGTGGTCCGCTATGTTGATGGCGGCTCTGGATGGTATCGAAAATAAAATCGATCCGGGTGAAAAACTCGATCGCGATATCTATGAAATGACACCCGAAGAACTCTCGGCCATTCCGCACGTTCCGGGTTCATTGGAAGAAGCGTTAGCGGCTCTCGAGTCAGATCACGAATTTCTCAAGGCCGGCGGTGTGTTCACCGAGGACTTGATTGAGACGTGGATCGAATACAAGAACGAGAACGAAATTGCGCCGCTAAAGTTGCGCCCGCATCCGTACGAGTTCTTTTTGTATTACGACAACTAG
564046	Bacteria	NA	NA	NA	NA	NA	NA	0	0	767490042346097	301124957386841	K01915	glnA, GLUL	glutamine synthetase	2	ATGTCAATTAAAAATCCCCGCAAACAGGTGCTGCTGACTCTGGCAGACAAAAATCCAATAACTCCCATCAAACAAGAGTGTACGACGGCCATCTTTGGAGAAAATACGTTTGACGAAGAGACCATGCGCGAACGGCTCCCCAAAGAGACGTATAAAAAACTGATAGCCACCATCCAAAAAGGTGAAAAGCTCGACATGAGCATCGCCAATACGGTGGCGCATGCCATGAAAGAATGGGCGCTGGAAAAAGGTGTCAGTCATTACACGCACTGGTTCCAGCCGCAAACCGGATTAACGGCCGAAAAACACGACGCCTTTTTGGAAATTGATGACGGCATCCCAGTGGAGCGCTTTCGCGGTAATCAGCTCGTCCAAGGTGAACCCGATGCCTCATCTTTT…
567238	Bacteria	NA	NA	NA	NA	NA	NA	0	0	389450004189522	237653210275705	K00926	arcC	carbamate kinase	2	CTCTCGACCATCAGCGAAGCCGAAGAGCTCATCCACCGCCATCAGGACGAGAGGTTCGATGTCGACGACCTGCCGCTGGACGACATCAAGACCTTTAATTTAATCCGGGCTGGACAGACGATCGGCGTCTTCCAGATTGAAAGCAACATAAGAACCATTTATCAAACCTGTAACGGAAAATCACTAAATTTTGACCTGAAGCTAAACAATCCTACATTCCAAACTGGTCAGATTCTCAATGCCTACGCCGCTGTCAATTACAACGGCGATCTTTACCTTGCCAGAAATGACATGAACGGCAACATTGTTTTCATCCCATTTGAAGAGGGAGATATCTACCAGGAATTTGCCAATACGCGGCGATCCCTGGTGGGGGTGGCAGAGTTGATTGAACGCCAT…
570500	Bacteria	NA	NA	NA	NA	NA	NA	0	244379117973632	0	746504883623308	K05601	hcp	hydroxylamine reductase	2	ATGATCGAAAAGGCAAACACGAAGATGTTCTGCTACCAGTGTGAGCAGAAGGCTCACGACACCGGCTGTGATGCTCACGGCGTATGCGGCAAGGCCCCGGACGTAGCGGGCTTGCAGGATCTGCTCATCGAGGCGGTCAAAGGCCTGTGCATGTTCGCTGACCGGGCGCGCAAGTACGGCGTAAAGGACGCCGAGGCCGATCGCTTCGTCCCCCGGGCGATGTTCATTACCGTGACGAACGTGAATTTCGATCCGGAGGACATCGCCAAGGCCGTCCGTCGCGCGGTCGAACTGCGCGAGCGCATGAAGGGCAAATACGAGCAGGCCGCCCGTGAGGCCGGCGATGAGGTCGAGCAGCTCGGGGGTCCGGCGACGCTGCGACCCGCCGACTCCGTCGAA…
571611	Bacteria	NA	NA	NA	NA	NA	NA	0	0	73274967121779	586759200785451	K00926	arcC	carbamate kinase	2	ATCACCCACGGCAACGGCCCCCAGGTGGGAACCCTGATGCTTCAGCAGGAATGCTGCAACGCCGCGCCGAAACTTCCCCTGGAAATTCTGGTGGCCCAAACCCAGGGACAGATCGGGTACATGATCGAGTCCACCCTCGACAGCGAACTCATGGAACTCGGCATCCACTTCAAGCAGCCCCTGGTGAGCCTGCTCAGTTACGTGGTGGTGGACCCCGAAGACCCGGCCTTTTCGGAACCCTCCAAACCCATCGGCCCTGTGTTCACCGAAGAACAGGCCCTCGGCCTCCCCTACCCGGTGCGAAAAACCGCCAAAGGATACCGCCGCGTGGTGGTGTCCCCCAAACCGGTGACCATCGTGGAAAGGCGGGAAATCAAAAAACTCATCGGCATGGGCTTT…
572087	Bacteria	NA	NA	NA	NA	NA	NA	0	0	46098899800362	191577304766329	K01915	glnA, GLUL	glutamine synthetase	2	ATGACTGAAATGAATTCACCCAAGGATGTGATGGACTTCATTGAGAAAGAAGGCGTCGAGGTCATAGACCTGCGGTTCCTGGACTTTCCCGGGCTGTGGCAACACTTTTCGGTCCCTCCTCATCAAATCGACGAGGACATGTTCGAGGAAGGGCTGGGCTTCGACGGGTCCAGCATACGCGGATGGCAGGAAATCAACGAATCGGACATGATCGTGAAGCCGGTGCCGCACACTGCCTTCATCGATCCCTTCATGGAACATAAGACGCTGGTGCTGAGCTGCAACATCTGCGACCCGGTCACGGGGGAGGATTATACTCGCGACCCCCGGAACATCGCCCGCAAGGCGGAGAACTACCTGAAAAGCAGCGGCATCGCCGATACGGCCTTCTTCGGTCCG…
572257	Bacteria	NA	NA	NA	NA	NA	candidate division KSB1 bacterium	0	0	730342105618505	454800473795204	K00459	ncd2, npd	nitronate monooxygenase	2172550	ATGCGCAAGAACGATCAAATCGGTGTTGTCAAAAAGGCATCATCATCGAGAAAAACTGATCCGAGTATTCTATTTGGTATGTTCACTAGTCAAATAAACGAGGTGAATTCAGAAATGACGAAACTCATGAAAAAATATTTTAAAAAAGGGTGCGATTTTTTACAGGTCAGATACCCCATCATCAGCGGTGCCATGACCTGGGTTAGCGATCCCAACCTGGTGTCAACGGTTTCCAATGCCGGCGGCTTTGGGGCGCTGGCAGGTGGCAATGCACCGGTAAACGAATTGCAGCAACAGATCGAGAAAACCAAAAGGCTTACAAAACAACCTTTTGGTGTCAATTTGATTACCATTGCCCCGAATTACAATCCACAACTGCAGTTGATGCGGGAAATAAAA…
580048	NA	NA	NA	NA	NA	NA	NA	0	106831446960954	343432999695733	341165583322082	K05601	hcp	hydroxylamine reductase	131567	ATAGTCGATGCGGTAAAAAGTGGTGCAATCAGCAGATTCATTGTCATGGCCGGATGTGACGGCCGCCACAAAACCAGACAATACTACACCGATGTGGCAAAACAACTTCCGGAGGACACAGTAATTCTCACCGCCGGTTGTGCAAAATATCGTTACATCAAGGAAGACCTCGGCGATATCGGCGGTATCCCGCGGGTGCTCGATGCCGGGCAGTGCAACGACAGTTATTCTCTCGCGGTCATCGCAATGAAACTCAAGGAGGTGTTCGAACTTGAAGATATCAACGATCTGCCCATCTCCTATGATATCGCCTGGTACGAACAGAAAGCGGTTCTTGTTCTGCTCGCCCTTCTCGCATCGGGATTCAAGCACATCCGCCTCGGTCCGACACTCCCCGGA…
586154	Bacteria	NA	NA	NA	NA	NA	NA	0	0	478731478142359	252886573561055	K05601	hcp	hydroxylamine reductase	1783270	GTGGACGTTTATACACACAGTGAGATGTTACCGGCCAATTATTACCCGGCTTTCAAGAAATATGGTCACTTTGTTGGAAATTACGGCAATTCCTGGTGGAAGCAAAAAACAGAATTCGAGACTTTCAACGGACCGGTTTTATTTACTACGAACTGCATAGTACCGCCCAAAGAGAATTATATCGACAGGATTTATACAACCGGCTCATCCGGTTTTACTGGCTGCAAACATATTCCGGAAAGGAAAGATGGAAAGCCAAAAGATTTTTCTGAAATCATCGATCATGCGAAAAAATGTTCGCCTCCCACAGAAATTGAATCAGGGGAGATCATAGGCGGATTCGCCCATAACCAGGTAATCCAACTGTCTGATCAGATTGTGGATGCAGTAAAGTCGGGC…
586817	Bacteria	NA	NA	NA	NA	NA	NA	0	268194984752992	282664472763155	124036948415868	K05601	hcp	hydroxylamine reductase	2	ATGTTTTGTTATCAATGTCAGGAGGCAGCAAAAAATGAGGGCTGTACGGTCCGGGGCGTCTGCGGGAAGCAGCCGGAAACGGCGGACCTGCAGGACCTGCTGATATACCAGCTGAAAGGAATAGCGAGGCTCGCTTCGATGCAGCCTCATGCCGGCGGCGGCGCTAACGGGGCGCTCAGGGACAGGCAGCTCGGAAGGTTTATCTCGAAGGCTCTCTTTGCCACCATTACAAATGTAAACTTTGATGATGAACGTTTTTTTGCTCTTATTGAAGAGGCGGAAACATACCGGAAACGGCTGGCGGAGGCACTTACGGTATCCACGGAAGAACAGGCGCAGCTGCCCGAAAACTGCAGATGGATGCCGCAAAATCGGGAGCAGATGAAAGAAAAAGCAGCA…
587827	Bacteria	NA	NA	NA	NA	NA	NA	0	163436215875982	0	0	K00926	arcC	carbamate kinase	2	CGGTTGCGGGCCGAGCGGCGCTGGCAGTTCGTCGAGCGGAGCGGGCAGTTCCGCCGGGTCGTCCCATCGCCGAGGCCGAAGCGCATCCTCGAGCTCGACGCGATCCGCCTGCTGGCCGAGGCCGGCGCCATCGTGATCTGCAACGGCGGCGGCGGCGTGCCCGTGGTCGCCGGCGCGGACGGCGCCTGGCGCGGCGTCGAGGGGGTGATCGACAAGGACCACGCCTCCGCGCTGCTCGCGGCCGAGCTCGGCGCCGACGCGCTCTTGATCTTGACGGATGTCGACGCGGTCTATGCCGAGTGGGGCACCGACGCCGCCCGCCCGGTCCCGAGCCTGTCCTGCGCCGATGCCGATCTCGCGGCGTATGAGTCGGGCTCGATGCAGCCGAAGATCGAGGCC…
591311	Bacteria	NA	NA	NA	NA	NA	NA	0	381520484201641	362629190954429	338561684154052	K10535	hao	hydroxylamine dehydrogenase	2	TTCGAATACAGCCGGGTAGCAATTTCCGGCCTGGTCTCTCCGGCCAGATGTGCGATGTGCCACGAGCAAGAGGTCGAGGAGTACGGGAGGAGCAAACATGCCAATACACTGCAGATCATCAATACGATCGATAAGTGGCTCATTCACGGAATGAACAACGAGACCGAGCGGGCCACGGGATGTTTTGCCTGCCACGGTACGACCGTGGTCTTCGAGGACGGTGTGCCGGTCGAAGGATCATGGCCGAACGTTGGAGTGGGAAGAAAGAACCCCGATGGAACACTGGGAAGCTGCACAAGTTGCCACACCCGGCACAGTTTTTCTATAGAAGAGGCGAGAAAACCGGAAGCGTGTGACCAGTGTCATCTCGGCCCGGACCATCCCCAAATAGAGATCTAC…
591609	Bacteria	NA	NA	NA	NA	NA	candidate division KSB1 bacterium	0	324338959101632	414688880380816	389024386024076	K00459	ncd2, npd	nitronate monooxygenase	2172550	AATAGAAAAAAGGGCGTCAGCGTCGAACTGCTGAAACAGGAAATCCAAACCGCCAGACAACTGACCGATGGCATTATCGGCATCAACGTCATGGTGGCATTGACCGATTTCGAAGCCCTGGTGGATGTTTCCATCGACGCAGGTGCAGATGTGTTGTTTATGGGAGCGGGACTGCCGTTGCATTTTTCCCAAAATTTGCCGCCGGAACGGCTCAGGTCTCTGACCACCAAGATGGTTCCCATTGTCTCCTCCGGCCGCGCAGCCGAATTGATCTTTCAATACTGGCATAAAAAATACGACCGTGTACCGGATGGCGTCGTGGTCGAGGGTCCCTTGGCCGGCGGCCATCTCGGTTTCAAAAAACAGCAGATCGATGATCCAAAGTATGCGCTGGAAAAC…
594927	Bacteria	NA	NA	NA	NA	NA	NA	0	173361836865448	0	418816748201885	K01673	cynT, can	carbonic anhydrase	2	ATGGCCAACAACCGTTCGCAACGATTTTCGGCTGTTCCGAGTCGCTCGCCGGTGGAATGCATTTTTAACCAGGGGCCGGGCGATTTGTTCGTGGTGCGAGTTGCGGGCAATACCCTGACTTCGACCCAAATCGGAAGCGTGGAATTCGCCGTCGAAAAGCAGGGGTGTCCCTTGGTCGTGGTGATGGGCCATACTCGGTGCGGGCAATTCAAGCGACATTGGCGGCCCTGCGTCACCCCCCAAACGCTTTCGGTGCATTTGCAATCGTTGGTGGAGTATCTATGGCCCTCGGTGGAGGCGGTGCTCGAGGATTCCGAGGGCTTTCGGAGGAGGACCTCCTCGCGTTGGGCGTGCGTGAGAATGTCCGACATTCGGTCCATCTTCTCGAAGAACAATCGG…
598522	Bacteria	NA	NA	NA	NA	NA	NA	0	0	347154444596397	28404267660667	K00262	E1.4.1.4, gdhA	glutamate dehydrogenase (NADP+)	2	ATACGACGCTTCTGTCAGGAGTTCATGACTGAACTGAGCAGACATATCGGTCCGAACACCGACGTACCGGCAGGTGATATCGGTGTCGGCGCCCGTGAAATCGGATATATGTTCGGTCAATACAAACATCTGAATAATCGTTATGTGGGAGTACTTACCGGAAAATCTCTTAACTGGGGAGGTTCCCTCCTGCGTCCGCAGGCAACAGGTTTCGGTAATGTTTATTTTGCCCGCGAGATGCTCAAAACAAAAGATGAAAGTTTTGAGGGAAAAACAGTTGCCGTTTCGGGCTTCGGGAATGTTGCCTGGGGCAGTGCTGCGAAAGCTTCGGAACTCGGTGCGAAAGTTGTTACCCTGTCGGGTCCTGACGGATATATTTACGATCCTGACGGTGTCTCG…
598888	Bacteria	NA	NA	NA	NA	NA	NA	0	39884579190411	286240196696661	150286154982431	K05601	hcp	hydroxylamine reductase	2	ATGTTCTGTTATCAATGTGAGCAAACCGCCAAAGGAGCTGGGTGCACAAAGGTGGGGGTGTGCGGCAAAGACGAGGAGACCGCCGCGCTGCAAGACCTGCTGGTCCACGCTGTCAAGGGCGTGTCGATGTGGGCGCACCGCGCCGGCGATCTTGGGGCGCGCGACCCGGAGCTCGACACGTTCGTCATCGAGTCGCTGTTCACGACCGTGACCAACGTCAACTTCGACGCCGACCGCCTCGTCGAGCTGCTGCGCCACGCCGGTTCGAACATCGCCAAAGCCGAGGCGCTCTATGTCGAGGCCGCTCGTGGGGCTGGTCAGCGGCCGGAGGAGCTCGGGGGCCCGGCGGCCTTCGCCCCCGCTGCGGACAAGGCGGGCATGCTCACGCAGGCTGCCGGT…
601117	Bacteria	NA	NA	NA	NA	NA	NA	0	488017407213658	28046146354197	338818786532248	K05601	hcp	hydroxylamine reductase	2	GTCATAGATGCGGTGAAAAGCGGTGCGGTGAAACGGTTTGTTGTGATGGCGGGATGTGACGGCCGCCACAGTGAACGCGATTATTTCACCGATGTTGCCGAACAGCTTCCCGATGACACGATCATCCTCACCGCCGGTTGCGCAAAATACCGTTACAACAAGCTTGATCTCGGGACAATCGGAGATATTCCCCGCGTTCTTGATGCAGGGCAGTGCAATGACTCTTATTCACTTGCATATATTGCTCTCAGGCTCAAAGAAGCATTCGGACTGGACGATATCAATGACCTGCCGATCAGTTACGATATCGCCTGGTATGAACAGAAAGCGGTTCTGGTGCTGCTCGCACTTCTGTCACTCGGTGTGAAAGGAATCAGACTCGGACCGTCACTGCCGGCG…
605530	Bacteria	NA	NA	NA	NA	NA	NA	0	0	0	427748730230894	K10535	hao	hydroxylamine dehydrogenase	1869227	CCTCGCGATTGTGCTAAATGTCATGAAAAAGAAGTTGACGAATTTAAAAATTCTCATCATGCAAAAGCTGGTCGTATATTAGGTTCACTTGATAATGTACTGGCAGAAGTTGTTGAGGGAAATAAAGGTTTAAAAACAATGGCTTTTCCCAACGGTACTTCAGCGGCGGCAGTCAATGGTTGTTGGCAATGTCACGGATCAGAGATTAAAGTTCATGATGATGGAAGTCTTGATCTAGCAACCTGGCCCAATACTGGAATTGGTCGTATTAATCCTGATGGAAGTGAAGGCTCTTGTACCGCATGCCATTCTCGTCATGAATTCTCCGCAGCACAAGCACGGCATCCAGAAAATTGTGGTAAATGTCACATGGGACCCGATCATCCACAGATTGAAATT…
605753	Bacteria	NA	NA	NA	NA	NA	NA	0	0	0	402984780250437	K00926	arcC	carbamate kinase	2	TTTAAAATTCCGGTAAAACGAATTGGTAAAATCTATTCACGTGAAGAGGCGGATAGGCTGGCAAAGGAAAAAAAATGGGTTTTTAAGGAAGACCCGAAAAAAGAAGATGGATGGAGAAGAGCCGTACCTTCGCCAAAGCCGGTTTCTATCCTTAACAGGAATATCATTGAACAACTGTCACGCCAGGGGAATATTGTTATTGCCGCCGGTGGTGGTGGTATTCCGGTTTACATTGATGAAAACAAAAATGTCAGACCGGCAGAGGTGGTCATTGATAAAGACCTGGCATCCGCATTACTTGCAACAAGCGTTTCTGCCGACGAATTATACATCCTGACTGATGTACCATATGTTTACCTGAATTATAAAAAACCCGGCCAGCAGGTTATCGAATTTCTT…
610359	Bacteria	NA	NA	NA	NA	NA	NA	0	0	311840788859971	328144401564696	K01915	glnA, GLUL	glutamine synthetase	2	ATGAACACCGAGGGATTGCTCGATCTGGCGCGCGCGGGGCAGTTCGATTTTGTTGATCTGCGATATGCGTTGTTCCCTGGGCGCTGGCATCATCACACGCTGCCAGCCAATTTTATGGATGAGAATATCCTCAATGGTGGCACGGTGTTCGTGCGATCGGATGAGGCCGGCGAGCTTCATTTGCGTCCGGCAGCGCAGACGGCCTTCGTGGATCCGTTTCTGCAGCATCCAACCATTGCCGTAACTTGTGACATAATTGATGCCGCGGGCGCGGTGCACGCGGACGATGTGCGTCACCTGGCGATTAAGACGGCCGGGCGGCTGGCGGCGCACGAGGAGCTGGCCGGGCTGCGGTTTGGCGCGACGCTGGAGTTCTTCGTTTTTGACCAGGCGAGCTTC…
[truncated: 596 more rows]

## Sheet: Table S6
Table S9. Microorganisms detected in metagenome described as ammonia oxidizers bacteria
gene_ID	L1	L2	L3	L4	KO_ID	KO_name	KO_def	taxid	domain	phylum	class	order	family	genus	species	AA_seq
[truncated: 126 more rows]

## Sheet: Table S7
Table S8. Microorganisms detected in metagenome described as anammox bacteria
[truncated: 278 more rows]

## Sheet: Table S8
Table S6. Functional properties of protein encoded by protein-coding genes hydroxylamine dehydrogenase (hao gene) and hydroxylamine reductase (hcp gene), according to database of protein families and domains (Pfam). Pfam annotation included: gene ID, KO ID, KO name, KO function, hits found, top hit pfam ID, top hit pfam name, taxid, domain, phylum, class, order, family, genus, species, AA sequenc…
[truncated: 174 more rows]

[truncated: 1 more sheets: Table S9]
